# Supplementary material for: Epidermal–dermal coupled spheroids are important for tissue pattern regeneration in reconstituted skin explant cultures
Source: NPJ Regen Med. 2023 Nov 23;8:65. doi: 10.1038/s41536-023-00340-0 (PMC10667216; doi:10.1038/s41536-023-00340-0)
Supplement: Supplementary file 2 — Supplementary Table 1 [file 41536_2023_340_MOESM2_ESM.xlsx]

## Sheet: Table S1
gene	log2 fold change	p valve	adjust p value
Klhl4	0.936264	2.43952e-73	4.87904e-70
Reln	1.97982	2.16338e-68	4.32677e-65
Ccm2l	0.884002	1.22236e-47	2.44472e-44
Scn3a	1.29962	1.68257e-46	3.36513e-43
Ackr2	1.21609	7.57197e-44	1.51439e-40
Myct1	1.53745	6.67425e-40	1.33485e-36
Pcdh12	0.563981	7.7783e-37	1.55566e-33
Ptprb	1.25086	1.97738e-36	3.95476e-33
Lyve1	4.50366	4.93508e-36	9.87016e-33
Flt4	3.07347	2.63613e-32	5.27226e-29
Gimap5	1.09906	9.78432e-32	1.95686e-28
Tc2n	1.50085	9.9126e-32	1.98252e-28
Adgrg3	2.60605	2.42006e-31	4.84011e-28
Tie1	2.10787	9.79046e-31	1.95809e-27
Ltc4s	1.28261	3.10053e-30	6.20106e-27
Lrg1	3.70007	1.42039e-28	2.84078e-25
Gimap1	0.883158	3.24687e-28	6.49375e-25
Kdr	2.52827	2.10834e-27	4.21669e-24
Spns2	0.766296	1.72666e-26	3.45332e-23
Tspan18	1.87181	3.289e-26	6.57799e-23
Rasip1	1.71829	2.43913e-25	4.87825e-22
Cldn5	4.38329	1.25261e-24	2.50521e-21
Cyyr1	0.646107	1.56928e-24	3.13857e-21
Rapgef5	1.85515	4.61851e-24	9.23702e-21
Tbx1	2.09703	7.72084e-24	1.54417e-20
Rasgrp3	1.36168	1.62548e-23	3.25097e-20
Ccl21a	7.79681	3.91344e-23	7.82688e-20
Sema3a	2.60125	4.05979e-23	8.11957e-20
Myzap	2.05849	5.24638e-23	1.04928e-19
Arap3	1.29178	7.15761e-23	1.43152e-19
Stab1	2.914	7.58571e-23	1.51714e-19
Pecam1	2.19352	1.31974e-22	2.63948e-19
Cdh5	2.52219	4.69261e-22	9.38521e-19
Syn2	0.341099	6.17338e-22	1.23468e-18
Gimap6	1.98221	8.03649e-22	1.6073e-18
Sox18	1.15653	2.09717e-21	4.19435e-18
Nr5a2	0.422724	2.64693e-21	5.29387e-18
Adamtsl1	1.82747	4.04067e-21	8.08133e-18
Icam2	1.55931	4.05007e-21	8.10013e-18
Prox1	2.11448	5.54892e-21	1.10978e-17
Samsn1	0.508411	6.50701e-21	1.3014e-17
Grap	1.22037	1.98559e-20	3.97119e-17
Egfl7	3.35294	2.97047e-20	5.94094e-17
Kctd12	2.231	6.31914e-20	1.26383e-16
Afap1l1	1.42717	9.16975e-20	1.83395e-16
Gmfg	1.28515	1.02177e-19	2.04355e-16
N4bp3	1.72159	1.09483e-19	2.18966e-16
Lgmn	2.33231	1.13897e-19	2.27793e-16
Kank3	1.32595	1.64566e-19	3.29133e-16
Plvap	2.12965	2.43582e-19	4.87165e-16
Ramp2	2.86477	4.07078e-19	8.14157e-16
Maf	1.94691	5.4479e-19	1.08958e-15
Sh2d5	1.5733	5.85383e-19	1.17077e-15
Grrp1	0.815842	6.42601e-19	1.2852e-15
Bik	1.65506	6.92947e-19	1.38589e-15
Dusp2	1.84759	7.16387e-19	1.43277e-15
Slc45a3	0.997792	8.48735e-19	1.69747e-15
S1pr1	1.53771	9.59917e-19	1.91983e-15
Dab2	2.30705	2.05451e-18	4.10903e-15
Ldb2	1.30988	3.97764e-18	7.95529e-15
Mmrn2	1.92556	4.13396e-18	8.26791e-15
Podxl	0.690707	5.61868e-18	1.12374e-14
Cp	1.5379	6.02962e-18	1.20592e-14
Sema6a	2.04146	7.22738e-18	1.44548e-14
Cda	1.18654	1.47314e-17	2.94628e-14
Robo4	0.564437	2.44831e-17	4.89662e-14
Dysf	0.888181	2.75559e-17	5.51119e-14
Ctsd	1.92215	4.42032e-17	8.84065e-14
Lbp	2.30882	5.85076e-17	1.17015e-13
Tnfaip8l1	0.934988	7.45851e-17	1.4917e-13
Ctla2a	0.586395	9.27987e-17	1.85597e-13
Fxyd6	1.97393	1.02871e-16	2.05743e-13
Npl	1.36221	1.40511e-16	2.81021e-13
Selenop	1.89726	1.61262e-16	3.22524e-13
Gimap4	0.559528	1.77448e-16	3.54896e-13
Tmem2	2.45595	1.95809e-16	3.91618e-13
Tgm2	1.3987	3.31913e-16	6.63825e-13
Pdpn	1.81156	3.80953e-16	7.61906e-13
Nfib	1.29188	6.09539e-16	1.21908e-12
Fabp4	2.50345	6.18781e-16	1.23756e-12
Tm4sf1	1.8492	1.99951e-15	3.99903e-12
Lmo2	1.43936	2.4925e-15	4.985e-12
Arl4a	1.74199	3.37699e-15	6.75397e-12
F11r	1.63626	4.06592e-15	8.13185e-12
Ecscr	2.34238	4.92177e-15	9.84353e-12
Abca1	1.54946	6.0738e-15	1.21476e-11
Smad1	1.47679	1.23297e-14	2.46595e-11
Fgl2	1.63528	1.34491e-14	2.68982e-11
Cmtm8	1.11602	2.44518e-14	4.89036e-11
Igfbp4	1.48044	2.96677e-14	5.93353e-11
Bcl6b	0.757001	3.27443e-14	6.54887e-11
Emcn	1.43328	4.96852e-14	9.93703e-11
Sh2d3c	0.799415	6.84176e-14	1.36835e-10
Cotl1	1.05032	8.81731e-14	1.76346e-10
Sh3bp5	1.24877	1.25137e-13	2.50274e-10
Ttc9	0.788291	1.36597e-13	2.73195e-10
Syt15	0.331823	1.58433e-13	3.16865e-10
Slco3a1	1.26839	2.61478e-13	5.22956e-10
Adamts5	1.44674	3.04818e-13	6.09636e-10
Ctnnal1	1.03141	3.67616e-13	7.35232e-10
Smagp	0.940377	4.47537e-13	8.95075e-10
Pgf	1.62345	6.28149e-13	1.2563e-09
Plxnd1	1.15931	7.74813e-13	1.54963e-09
Timp3	2.00406	9.18091e-13	1.83618e-09
Ndrg1	1.47058	9.30312e-13	1.86062e-09
Scn5a	0.301222	1.17829e-12	2.35658e-09
Mrc1	1.06578	1.3259e-12	2.6518e-09
Meox1	1.00763	1.32898e-12	2.65795e-09
Smc4	0.800415	1.8304e-12	3.6608e-09
Eng	1.148	2.6207e-12	5.2414e-09
Gng11	1.83023	3.28396e-12	6.56793e-09
Crybb3	1.50977	5.75188e-12	1.15038e-08
Cracr2b	0.961674	6.90988e-12	1.38198e-08
Csrp2	0.853997	8.34482e-12	1.66896e-08
Crip2	1.27971	1.07191e-11	2.14382e-08
Arl6ip1	0.926156	1.25457e-11	2.50915e-08
Ipo11	0.988392	1.27222e-11	2.54443e-08
Angpt2	0.826522	4.23281e-11	8.46562e-08
Gngt2	0.827063	5.11799e-11	1.0236e-07
Nrros	0.506481	5.80023e-11	1.16005e-07
Nqo1	0.895148	7.14155e-11	1.42831e-07
Ptx3	1.30383	1.04059e-10	2.08118e-07
Itga6	0.744655	1.77494e-10	3.54989e-07
Mtss1	0.89326	1.81038e-10	3.62075e-07
Btbd3	0.933116	2.01948e-10	4.03895e-07
Rassf9	0.432021	2.04043e-10	4.08086e-07
Inpp5d	0.417803	2.97054e-10	5.94108e-07
Mef2c	0.615942	3.02923e-10	6.05846e-07
Bst2	0.955061	3.21792e-10	6.43584e-07
Frmd4b	0.682956	5.71911e-10	1.14382e-06
Cavin2	0.722862	8.01044e-10	1.60209e-06
Slfn5	0.933894	8.75741e-10	1.75148e-06
Cd200	0.672042	9.33786e-10	1.86757e-06
Acod1	0.885001	9.39136e-10	1.87827e-06
Igf1	0.65879	1.05474e-09	2.10947e-06
Trp53i11	1.39942	1.24819e-09	2.49638e-06
Rcan1	1.23584	1.2866e-09	2.5732e-06
Gpr137b	0.594932	1.57439e-09	3.14878e-06
Hoxd9	0.716823	2.00324e-09	4.00648e-06
Plk2	1.19098	2.01157e-09	4.02314e-06
Fscn1	0.94178	2.33148e-09	4.66296e-06
Cd82	0.719287	2.59253e-09	5.18505e-06
C3	1.02954	2.91683e-09	5.83367e-06
Nts	0.479515	3.05573e-09	6.11146e-06
Fry	0.615539	3.066e-09	6.13201e-06
Mustn1	0.618981	4.91579e-09	9.83159e-06
Mgll	1.16584	5.4151e-09	1.08302e-05
Ptpre	0.706646	1.47955e-08	2.9591e-05
Fth1	0.824638	2.00606e-08	4.01212e-05
Ckb	1.09023	2.15569e-08	4.31137e-05
Lcn2	1.48497	2.52205e-08	5.0441e-05
Mest	0.554443	2.55874e-08	5.11747e-05
8430408G22Rik	0.381593	2.99305e-08	5.98609e-05
H19	1.07314	3.13559e-08	6.27118e-05
Ncf2	0.718906	3.22391e-08	6.44781e-05
Id3	1.20957	3.59291e-08	7.18583e-05
Gja4	1.45552	3.60002e-08	7.20004e-05
Fam43a	0.813454	4.49462e-08	8.98925e-05
Hmox1	1.10097	6.85992e-08	0.000137198
Slc43a3	0.820271	6.96804e-08	0.000139361
Tmsb4x	0.873886	8.61857e-08	0.000172371
Lgals9	0.65762	9.18294e-08	0.000183659
Sncg	0.771947	1.06568e-07	0.000213135
Adrb2	0.746186	1.16429e-07	0.000232859
Myo18a	0.52229	1.79047e-07	0.000358095
Serpine1	1.51563	1.98494e-07	0.000396987
Plpp1	0.797525	2.1984e-07	0.000439681
Ahr	0.687311	2.6442e-07	0.000528839
Pltp	1.06332	2.67423e-07	0.000534846
Bok	0.67353	3.38678e-07	0.000677355
Klf2	1.04547	4.17778e-07	0.000835555
Gprc5c	0.392391	5.0086e-07	0.00100172
Hvcn1	0.379395	5.59818e-07	0.00111964
Gas6	0.613525	6.31785e-07	0.00126357
Prag1	0.550818	7.5819e-07	0.00151638
Jup	0.269202	7.99117e-07	0.00159823
Galt	0.503993	9.97928e-07	0.00199585
Apold1	0.907526	1.3381e-06	0.00267619
Ablim3	0.307307	1.53394e-06	0.00306789
Dapk2	0.566367	1.82255e-06	0.00364509
Inpp4b	0.332358	1.83655e-06	0.0036731
Cdc42ep2	0.583991	1.9241e-06	0.00384821
Pkig	0.578308	2.38812e-06	0.00477624
S100a16	0.356812	2.82404e-06	0.00564808
Cd34	0.410131	3.56574e-06	0.00713149
Mcm3	0.380522	3.99214e-06	0.00798428
Dpysl3	0.480447	4.43709e-06	0.00887418
Slfn2	0.623647	4.49511e-06	0.00899022
Plekho1	0.498803	5.16725e-06	0.0103345
Slc29a1	0.301494	5.52825e-06	0.0110565
Ackr3	0.355807	5.89822e-06	0.0117964
Macf1	0.382976	6.57981e-06	0.0131596
Eln	1.04534	6.69352e-06	0.013387
Exoc3l	0.389982	1.29836e-05	0.0259672
Actn1	0.4958	1.41732e-05	0.0283463
Nrep	0.50815	1.43839e-05	0.0287679
Cd68	0.456852	1.4913e-05	0.029826
Pglyrp1	0.865198	1.59368e-05	0.0318737
Tspan7	0.698367	1.88871e-05	0.0377742
Chst1	0.380032	2.08052e-05	0.0416105
Gadd45g	0.438992	2.49575e-05	0.049915
Slc43a2	0.414614	2.50015e-05	0.0500031
Cfb	0.421126	3.61845e-05	0.0723691
Adgrf5	0.440285	4.0825e-05	0.0816501
Ctsb	0.55799	4.15326e-05	0.0830651
Gfod2	0.302684	4.24417e-05	0.0848834
Clec1a	0.595015	4.41099e-05	0.0882198
Prss23	0.525377	4.85999e-05	0.0971997
Mall	0.273334	5.0264e-05	0.100528
Akap12	0.676039	5.91657e-05	0.118331
Hoxd10	0.375324	7.09216e-05	0.141843
3300005D01Rik	0.278885	7.3542e-05	0.147084
Tiparp	0.980655	9.4442e-05	0.188884
Klf4	0.450498	0.000100095	0.20019
Serpina3n	0.4481	0.000104223	0.208446
Nedd9	0.523918	0.000120646	0.241292
Id1	0.5583	0.000139678	0.279356
Slc40a1	0.372302	0.00016437	0.32874
AA467197	0.371127	0.000169829	0.339658
Gpx3	0.443641	0.000192046	0.384093
Iqgap2	0.321079	0.000215996	0.431992
Prelp	0.407158	0.000221815	0.443631
Adamts4	0.416615	0.00022262	0.44524
Pcdh1	0.254276	0.000261453	0.522905
Cyba	0.450394	0.000322574	0.645149
Trf	0.287317	0.00036016	0.72032
Socs2	0.253086	0.000408716	0.817432
Hspa4l	0.438451	0.000408884	0.817769
Gm13889	0.321935	0.000436871	0.873743
Atp6v1a	0.331971	0.000500011	1
Irf8	0.526954	0.000525912	1
Pdgfa	0.582245	0.000528923	1
Nupr1	0.472168	0.000547335	1
Atad2	0.374106	0.000627378	1
Hmgn2	0.418912	0.000631917	1
Lmcd1	0.391715	0.000652497	1
Abi3bp	0.260893	0.000934694	1
Rnd1	0.385409	0.00103536	1
Trim30a	0.280398	0.00105164	1
Upp1	0.50646	0.00112545	1
Mfng	0.285578	0.00113943	1
Wfdc17	2.98576	0.00142762	1
Hes1	0.941912	0.00145531	1
Sox4	0.344059	0.00193118	1
Gap43	0.337804	0.00217201	1
Slc20a1	0.302395	0.00219663	1
Tspan15	0.261574	0.00247875	1
Nfatc1	0.265968	0.00304423	1
H2-Q7	0.44403	0.0031077	1
Me1	0.255049	0.00605706	1
Tyms	0.304044	0.00635014	1
Rgs16	0.323561	0.0071713	1
Ddah1	0.268965	0.00722241	1
H2-Q6	0.484774	0.0074838	1
Ccl2	1.57758	0.00761145	1
Tmem100	0.325353	0.0080836	1
