# Supplementary material for: Epidermal–dermal coupled spheroids are important for tissue pattern regeneration in reconstituted skin explant cultures
Source: NPJ Regen Med. 2023 Nov 23;8:65. doi: 10.1038/s41536-023-00340-0 (PMC10667216; doi:10.1038/s41536-023-00340-0)
Supplement: Supplementary file 3 — Supplementary Table 2 [file 41536_2023_340_MOESM3_ESM.xlsx]

## Sheet: Table S2
	source	target	ligand	receptor	prob	pval	interaction_name	interaction_name_2	pathway_name	annotation	evidence
1	FB II	FB I	Tgfb1	TGFbR1_R2	0.00122515	0	TGFB1_TGFBR1_TGFBR2	Tgfb1 - (Tgfbr1+Tgfbr2)	TGFb	Secreted Signaling	KEGG: mmu04350
2	SBC	FB I	Tgfb1	TGFbR1_R2	0.00197224	0	TGFB1_TGFBR1_TGFBR2	Tgfb1 - (Tgfbr1+Tgfbr2)	TGFb	Secreted Signaling	KEGG: mmu04350
3	BC	FB I	Tgfb1	TGFbR1_R2	0.00265162	0	TGFB1_TGFBR1_TGFBR2	Tgfb1 - (Tgfbr1+Tgfbr2)	TGFb	Secreted Signaling	KEGG: mmu04350
4	SBC	FB II	Tgfb1	TGFbR1_R2	0.00156594	0	TGFB1_TGFBR1_TGFBR2	Tgfb1 - (Tgfbr1+Tgfbr2)	TGFb	Secreted Signaling	KEGG: mmu04350
5	BC	FB II	Tgfb1	TGFbR1_R2	0.00210644	0	TGFB1_TGFBR1_TGFBR2	Tgfb1 - (Tgfbr1+Tgfbr2)	TGFb	Secreted Signaling	KEGG: mmu04350
6	SBC	FB IV	Tgfb1	TGFbR1_R2	0.00145678	0	TGFB1_TGFBR1_TGFBR2	Tgfb1 - (Tgfbr1+Tgfbr2)	TGFb	Secreted Signaling	KEGG: mmu04350
7	BC	FB IV	Tgfb1	TGFbR1_R2	0.00196125	0	TGFB1_TGFBR1_TGFBR2	Tgfb1 - (Tgfbr1+Tgfbr2)	TGFb	Secreted Signaling	KEGG: mmu04350
8	FB I	BC	Tgfb1	TGFbR1_R2	0.00245682	0	TGFB1_TGFBR1_TGFBR2	Tgfb1 - (Tgfbr1+Tgfbr2)	TGFb	Secreted Signaling	KEGG: mmu04350
9	FB II	BC	Tgfb1	TGFbR1_R2	0.00271089	0	TGFB1_TGFBR1_TGFBR2	Tgfb1 - (Tgfbr1+Tgfbr2)	TGFb	Secreted Signaling	KEGG: mmu04350
10	SBC	BC	Tgfb1	TGFbR1_R2	0.00434703	0	TGFB1_TGFBR1_TGFBR2	Tgfb1 - (Tgfbr1+Tgfbr2)	TGFb	Secreted Signaling	KEGG: mmu04350
11	BC	BC	Tgfb1	TGFbR1_R2	0.00585032	0	TGFB1_TGFBR1_TGFBR2	Tgfb1 - (Tgfbr1+Tgfbr2)	TGFb	Secreted Signaling	KEGG: mmu04350
12	FB I	FB I	Tgfb2	TGFbR1_R2	0.000119942	0	TGFB2_TGFBR1_TGFBR2	Tgfb2 - (Tgfbr1+Tgfbr2)	TGFb	Secreted Signaling	KEGG: mmu04350
13	FB II	FB I	Tgfb2	TGFbR1_R2	0.000144934	0	TGFB2_TGFBR1_TGFBR2	Tgfb2 - (Tgfbr1+Tgfbr2)	TGFb	Secreted Signaling	KEGG: mmu04350
14	BC	FB I	Tgfb2	TGFbR1_R2	0.000185727	0	TGFB2_TGFBR1_TGFBR2	Tgfb2 - (Tgfbr1+Tgfbr2)	TGFb	Secreted Signaling	KEGG: mmu04350
15	FB I	FB II	Tgfb2	TGFbR1_R2	9.51e-05	0.03	TGFB2_TGFBR1_TGFBR2	Tgfb2 - (Tgfbr1+Tgfbr2)	TGFb	Secreted Signaling	KEGG: mmu04350
16	FB II	FB II	Tgfb2	TGFbR1_R2	0.000114922	0.02	TGFB2_TGFBR1_TGFBR2	Tgfb2 - (Tgfbr1+Tgfbr2)	TGFb	Secreted Signaling	KEGG: mmu04350
17	BC	FB II	Tgfb2	TGFbR1_R2	0.000147226	0.03	TGFB2_TGFBR1_TGFBR2	Tgfb2 - (Tgfbr1+Tgfbr2)	TGFb	Secreted Signaling	KEGG: mmu04350
18	BC	FB IV	Tgfb2	TGFbR1_R2	0.000136595	0.02	TGFB2_TGFBR1_TGFBR2	Tgfb2 - (Tgfbr1+Tgfbr2)	TGFb	Secreted Signaling	KEGG: mmu04350
19	FB I	BC	Tgfb2	TGFbR1_R2	0.000263621	0	TGFB2_TGFBR1_TGFBR2	Tgfb2 - (Tgfbr1+Tgfbr2)	TGFb	Secreted Signaling	KEGG: mmu04350
20	FB II	BC	Tgfb2	TGFbR1_R2	0.000318607	0	TGFB2_TGFBR1_TGFBR2	Tgfb2 - (Tgfbr1+Tgfbr2)	TGFb	Secreted Signaling	KEGG: mmu04350
21	FB IV	BC	Tgfb2	TGFbR1_R2	0.000170599	0	TGFB2_TGFBR1_TGFBR2	Tgfb2 - (Tgfbr1+Tgfbr2)	TGFb	Secreted Signaling	KEGG: mmu04350
22	BC	BC	Tgfb2	TGFbR1_R2	0.000408054	0	TGFB2_TGFBR1_TGFBR2	Tgfb2 - (Tgfbr1+Tgfbr2)	TGFb	Secreted Signaling	KEGG: mmu04350
23	FB I	FB I	Tgfb3	TGFbR1_R2	0.000251065	0	TGFB3_TGFBR1_TGFBR2	Tgfb3 - (Tgfbr1+Tgfbr2)	TGFb	Secreted Signaling	KEGG: mmu04350
24	FB II	FB I	Tgfb3	TGFbR1_R2	0.00042321	0	TGFB3_TGFBR1_TGFBR2	Tgfb3 - (Tgfbr1+Tgfbr2)	TGFb	Secreted Signaling	KEGG: mmu04350
25	FB I	FB II	Tgfb3	TGFbR1_R2	0.000199136	0	TGFB3_TGFBR1_TGFBR2	Tgfb3 - (Tgfbr1+Tgfbr2)	TGFb	Secreted Signaling	KEGG: mmu04350
26	FB II	FB II	Tgfb3	TGFbR1_R2	0.000335861	0	TGFB3_TGFBR1_TGFBR2	Tgfb3 - (Tgfbr1+Tgfbr2)	TGFb	Secreted Signaling	KEGG: mmu04350
27	FB II	SBC	Tgfb3	TGFbR1_R2	0.000204417	0	TGFB3_TGFBR1_TGFBR2	Tgfb3 - (Tgfbr1+Tgfbr2)	TGFb	Secreted Signaling	KEGG: mmu04350
28	FB I	FB IV	Tgfb3	TGFbR1_R2	0.000184936	0	TGFB3_TGFBR1_TGFBR2	Tgfb3 - (Tgfbr1+Tgfbr2)	TGFb	Secreted Signaling	KEGG: mmu04350
29	FB II	FB IV	Tgfb3	TGFbR1_R2	0.000312195	0	TGFB3_TGFBR1_TGFBR2	Tgfb3 - (Tgfbr1+Tgfbr2)	TGFb	Secreted Signaling	KEGG: mmu04350
30	FB I	BC	Tgfb3	TGFbR1_R2	0.000552243	0	TGFB3_TGFBR1_TGFBR2	Tgfb3 - (Tgfbr1+Tgfbr2)	TGFb	Secreted Signaling	KEGG: mmu04350
31	FB II	BC	Tgfb3	TGFbR1_R2	0.000931902	0	TGFB3_TGFBR1_TGFBR2	Tgfb3 - (Tgfbr1+Tgfbr2)	TGFb	Secreted Signaling	KEGG: mmu04350
32	FB II	FB I	Tgfb1	ACVR1B_TGFbR2	0.000625179	0.03	TGFB1_ACVR1B_TGFBR2	Tgfb1 - (Acvr1b+Tgfbr2)	TGFb	Secreted Signaling	PMID: 27449815
33	SBC	FB I	Tgfb1	ACVR1B_TGFbR2	0.00100106	0	TGFB1_ACVR1B_TGFBR2	Tgfb1 - (Acvr1b+Tgfbr2)	TGFb	Secreted Signaling	PMID: 27449815
34	BC	FB I	Tgfb1	ACVR1B_TGFbR2	0.00134774	0	TGFB1_ACVR1B_TGFBR2	Tgfb1 - (Acvr1b+Tgfbr2)	TGFb	Secreted Signaling	PMID: 27449815
35	FB I	SBC	Tgfb1	ACVR1B_TGFbR2	0.000864711	0	TGFB1_ACVR1B_TGFBR2	Tgfb1 - (Acvr1b+Tgfbr2)	TGFb	Secreted Signaling	PMID: 27449815
36	FB II	SBC	Tgfb1	ACVR1B_TGFbR2	0.00095509	0	TGFB1_ACVR1B_TGFBR2	Tgfb1 - (Acvr1b+Tgfbr2)	TGFb	Secreted Signaling	PMID: 27449815
37	SBC	SBC	Tgfb1	ACVR1B_TGFbR2	0.0015248	0	TGFB1_ACVR1B_TGFBR2	Tgfb1 - (Acvr1b+Tgfbr2)	TGFb	Secreted Signaling	PMID: 27449815
38	BC	SBC	Tgfb1	ACVR1B_TGFbR2	0.00205443	0	TGFB1_ACVR1B_TGFBR2	Tgfb1 - (Acvr1b+Tgfbr2)	TGFb	Secreted Signaling	PMID: 27449815
39	FB I	BC	Tgfb1	ACVR1B_TGFbR2	0.00166438	0	TGFB1_ACVR1B_TGFBR2	Tgfb1 - (Acvr1b+Tgfbr2)	TGFb	Secreted Signaling	PMID: 27449815
40	FB II	BC	Tgfb1	ACVR1B_TGFbR2	0.00183744	0	TGFB1_ACVR1B_TGFBR2	Tgfb1 - (Acvr1b+Tgfbr2)	TGFb	Secreted Signaling	PMID: 27449815
41	SBC	BC	Tgfb1	ACVR1B_TGFbR2	0.00293979	0	TGFB1_ACVR1B_TGFBR2	Tgfb1 - (Acvr1b+Tgfbr2)	TGFb	Secreted Signaling	PMID: 27449815
42	FB IV	BC	Tgfb1	ACVR1B_TGFbR2	0.000712312	0.02	TGFB1_ACVR1B_TGFBR2	Tgfb1 - (Acvr1b+Tgfbr2)	TGFb	Secreted Signaling	PMID: 27449815
43	BC	BC	Tgfb1	ACVR1B_TGFbR2	0.00395872	0	TGFB1_ACVR1B_TGFBR2	Tgfb1 - (Acvr1b+Tgfbr2)	TGFb	Secreted Signaling	PMID: 27449815
44	FB I	FB I	Tgfb2	ACVR1B_TGFbR2	6.06e-05	0	TGFB2_ACVR1B_TGFBR2	Tgfb2 - (Acvr1b+Tgfbr2)	TGFb	Secreted Signaling	PMID: 27449815
45	FB II	FB I	Tgfb2	ACVR1B_TGFbR2	7.33e-05	0	TGFB2_ACVR1B_TGFBR2	Tgfb2 - (Acvr1b+Tgfbr2)	TGFb	Secreted Signaling	PMID: 27449815
46	BC	FB I	Tgfb2	ACVR1B_TGFbR2	9.39e-05	0.01	TGFB2_ACVR1B_TGFBR2	Tgfb2 - (Acvr1b+Tgfbr2)	TGFb	Secreted Signaling	PMID: 27449815
47	FB I	SBC	Tgfb2	ACVR1B_TGFbR2	9.22e-05	0	TGFB2_ACVR1B_TGFBR2	Tgfb2 - (Acvr1b+Tgfbr2)	TGFb	Secreted Signaling	PMID: 27449815
48	FB II	SBC	Tgfb2	ACVR1B_TGFbR2	0.000111425	0	TGFB2_ACVR1B_TGFBR2	Tgfb2 - (Acvr1b+Tgfbr2)	TGFb	Secreted Signaling	PMID: 27449815
49	FB IV	SBC	Tgfb2	ACVR1B_TGFbR2	5.96e-05	0.02	TGFB2_ACVR1B_TGFBR2	Tgfb2 - (Acvr1b+Tgfbr2)	TGFb	Secreted Signaling	PMID: 27449815
50	BC	SBC	Tgfb2	ACVR1B_TGFbR2	0.000142618	0	TGFB2_ACVR1B_TGFBR2	Tgfb2 - (Acvr1b+Tgfbr2)	TGFb	Secreted Signaling	PMID: 27449815
51	FB I	BC	Tgfb2	ACVR1B_TGFbR2	0.000177992	0	TGFB2_ACVR1B_TGFBR2	Tgfb2 - (Acvr1b+Tgfbr2)	TGFb	Secreted Signaling	PMID: 27449815
52	FB II	BC	Tgfb2	ACVR1B_TGFbR2	0.000215138	0	TGFB2_ACVR1B_TGFBR2	Tgfb2 - (Acvr1b+Tgfbr2)	TGFb	Secreted Signaling	PMID: 27449815
53	FB IV	BC	Tgfb2	ACVR1B_TGFbR2	0.00011516	0	TGFB2_ACVR1B_TGFBR2	Tgfb2 - (Acvr1b+Tgfbr2)	TGFb	Secreted Signaling	PMID: 27449815
54	BC	BC	Tgfb2	ACVR1B_TGFbR2	0.000275449	0	TGFB2_ACVR1B_TGFBR2	Tgfb2 - (Acvr1b+Tgfbr2)	TGFb	Secreted Signaling	PMID: 27449815
55	FB I	FB I	Tgfb3	ACVR1B_TGFbR2	0.000127077	0	TGFB3_ACVR1B_TGFBR2	Tgfb3 - (Acvr1b+Tgfbr2)	TGFb	Secreted Signaling	PMID: 27449815
56	FB II	FB I	Tgfb3	ACVR1B_TGFbR2	0.000214526	0	TGFB3_ACVR1B_TGFBR2	Tgfb3 - (Acvr1b+Tgfbr2)	TGFb	Secreted Signaling	PMID: 27449815
57	FB I	SBC	Tgfb3	ACVR1B_TGFbR2	0.000193263	0	TGFB3_ACVR1B_TGFBR2	Tgfb3 - (Acvr1b+Tgfbr2)	TGFb	Secreted Signaling	PMID: 27449815
58	FB II	SBC	Tgfb3	ACVR1B_TGFbR2	0.000326526	0	TGFB3_ACVR1B_TGFBR2	Tgfb3 - (Acvr1b+Tgfbr2)	TGFb	Secreted Signaling	PMID: 27449815
59	FB I	BC	Tgfb3	ACVR1B_TGFbR2	0.000373028	0	TGFB3_ACVR1B_TGFBR2	Tgfb3 - (Acvr1b+Tgfbr2)	TGFb	Secreted Signaling	PMID: 27449815
60	FB II	BC	Tgfb3	ACVR1B_TGFbR2	0.000629872	0	TGFB3_ACVR1B_TGFBR2	Tgfb3 - (Acvr1b+Tgfbr2)	TGFb	Secreted Signaling	PMID: 27449815
61	FB I	FB I	Tgfb1	ACVR1_TGFbR	0.0146151	0	TGFB1_ACVR1_TGFBR1	Tgfb1 - (Acvr1+Tgfbr1)	TGFb	Secreted Signaling	PMID: 29376829
62	FB II	FB I	Tgfb1	ACVR1_TGFbR	0.0165903	0	TGFB1_ACVR1_TGFBR1	Tgfb1 - (Acvr1+Tgfbr1)	TGFb	Secreted Signaling	PMID: 29376829
63	SBC	FB I	Tgfb1	ACVR1_TGFbR	0.007881	0.02	TGFB1_ACVR1_TGFBR1	Tgfb1 - (Acvr1+Tgfbr1)	TGFb	Secreted Signaling	PMID: 29376829
64	BC	FB I	Tgfb1	ACVR1_TGFbR	0.0101257	0	TGFB1_ACVR1_TGFBR1	Tgfb1 - (Acvr1+Tgfbr1)	TGFb	Secreted Signaling	PMID: 29376829
65	FB I	FB II	Tgfb1	ACVR1_TGFbR	0.0107295	0	TGFB1_ACVR1_TGFBR1	Tgfb1 - (Acvr1+Tgfbr1)	TGFb	Secreted Signaling	PMID: 29376829
66	FB II	FB II	Tgfb1	ACVR1_TGFbR	0.0121861	0	TGFB1_ACVR1_TGFBR1	Tgfb1 - (Acvr1+Tgfbr1)	TGFb	Secreted Signaling	PMID: 29376829
67	FB I	FB IV	Tgfb1	ACVR1_TGFbR	0.00864631	0	TGFB1_ACVR1_TGFBR1	Tgfb1 - (Acvr1+Tgfbr1)	TGFb	Secreted Signaling	PMID: 29376829
68	FB II	FB IV	Tgfb1	ACVR1_TGFbR	0.00982291	0	TGFB1_ACVR1_TGFBR1	Tgfb1 - (Acvr1+Tgfbr1)	TGFb	Secreted Signaling	PMID: 29376829
69	FB I	BC	Tgfb1	ACVR1_TGFbR	0.0117548	0	TGFB1_ACVR1_TGFBR1	Tgfb1 - (Acvr1+Tgfbr1)	TGFb	Secreted Signaling	PMID: 29376829
70	FB II	BC	Tgfb1	ACVR1_TGFbR	0.0133487	0	TGFB1_ACVR1_TGFBR1	Tgfb1 - (Acvr1+Tgfbr1)	TGFb	Secreted Signaling	PMID: 29376829
71	FB I	FB I	Tgfb2	ACVR1_TGFbR	0.00157258	0	TGFB2_ACVR1_TGFBR1	Tgfb2 - (Acvr1+Tgfbr1)	TGFb	Secreted Signaling	PMID: 29376829
72	FB II	FB I	Tgfb2	ACVR1_TGFbR	0.00195591	0	TGFB2_ACVR1_TGFBR1	Tgfb2 - (Acvr1+Tgfbr1)	TGFb	Secreted Signaling	PMID: 29376829
73	FB IV	FB I	Tgfb2	ACVR1_TGFbR	0.000710045	0.01	TGFB2_ACVR1_TGFBR1	Tgfb2 - (Acvr1+Tgfbr1)	TGFb	Secreted Signaling	PMID: 29376829
74	FB I	FB II	Tgfb2	ACVR1_TGFbR	0.00115044	0	TGFB2_ACVR1_TGFBR1	Tgfb2 - (Acvr1+Tgfbr1)	TGFb	Secreted Signaling	PMID: 29376829
75	FB II	FB II	Tgfb2	ACVR1_TGFbR	0.00143102	0	TGFB2_ACVR1_TGFBR1	Tgfb2 - (Acvr1+Tgfbr1)	TGFb	Secreted Signaling	PMID: 29376829
76	FB I	FB IV	Tgfb2	ACVR1_TGFbR	0.000925335	0	TGFB2_ACVR1_TGFBR1	Tgfb2 - (Acvr1+Tgfbr1)	TGFb	Secreted Signaling	PMID: 29376829
77	FB II	FB IV	Tgfb2	ACVR1_TGFbR	0.00115108	0	TGFB2_ACVR1_TGFBR1	Tgfb2 - (Acvr1+Tgfbr1)	TGFb	Secreted Signaling	PMID: 29376829
78	FB I	BC	Tgfb2	ACVR1_TGFbR	0.00126154	0	TGFB2_ACVR1_TGFBR1	Tgfb2 - (Acvr1+Tgfbr1)	TGFb	Secreted Signaling	PMID: 29376829
79	FB II	BC	Tgfb2	ACVR1_TGFbR	0.00156917	0	TGFB2_ACVR1_TGFBR1	Tgfb2 - (Acvr1+Tgfbr1)	TGFb	Secreted Signaling	PMID: 29376829
80	FB I	FB I	Tgfb3	ACVR1_TGFbR	0.00329308	0	TGFB3_ACVR1_TGFBR1	Tgfb3 - (Acvr1+Tgfbr1)	TGFb	Secreted Signaling	PMID: 29376829
81	FB II	FB I	Tgfb3	ACVR1_TGFbR	0.00571633	0	TGFB3_ACVR1_TGFBR1	Tgfb3 - (Acvr1+Tgfbr1)	TGFb	Secreted Signaling	PMID: 29376829
82	FB I	FB II	Tgfb3	ACVR1_TGFbR	0.00241021	0	TGFB3_ACVR1_TGFBR1	Tgfb3 - (Acvr1+Tgfbr1)	TGFb	Secreted Signaling	PMID: 29376829
83	FB II	FB II	Tgfb3	ACVR1_TGFbR	0.00418653	0	TGFB3_ACVR1_TGFBR1	Tgfb3 - (Acvr1+Tgfbr1)	TGFb	Secreted Signaling	PMID: 29376829
84	FB I	SBC	Tgfb3	ACVR1_TGFbR	0.00101193	0	TGFB3_ACVR1_TGFBR1	Tgfb3 - (Acvr1+Tgfbr1)	TGFb	Secreted Signaling	PMID: 29376829
85	FB II	SBC	Tgfb3	ACVR1_TGFbR	0.00175953	0	TGFB3_ACVR1_TGFBR1	Tgfb3 - (Acvr1+Tgfbr1)	TGFb	Secreted Signaling	PMID: 29376829
86	FB I	FB IV	Tgfb3	ACVR1_TGFbR	0.00193909	0	TGFB3_ACVR1_TGFBR1	Tgfb3 - (Acvr1+Tgfbr1)	TGFb	Secreted Signaling	PMID: 29376829
87	FB II	FB IV	Tgfb3	ACVR1_TGFbR	0.00336936	0	TGFB3_ACVR1_TGFBR1	Tgfb3 - (Acvr1+Tgfbr1)	TGFb	Secreted Signaling	PMID: 29376829
88	FB I	BC	Tgfb3	ACVR1_TGFbR	0.00264265	0	TGFB3_ACVR1_TGFBR1	Tgfb3 - (Acvr1+Tgfbr1)	TGFb	Secreted Signaling	PMID: 29376829
89	FB II	BC	Tgfb3	ACVR1_TGFbR	0.00458948	0	TGFB3_ACVR1_TGFBR1	Tgfb3 - (Acvr1+Tgfbr1)	TGFb	Secreted Signaling	PMID: 29376829
90	FB II	SBC	Bmp4	BMPR1A_ACVR2A	0.0012991	0	BMP4_BMPR1A_ACVR2A	Bmp4 - (Bmpr1a+Acvr2a)	BMP	Secreted Signaling	KEGG: mmu04350; PMID:26893264
91	FB II	FB IV	Bmp4	BMPR1A_ACVR2A	0.000602417	0	BMP4_BMPR1A_ACVR2A	Bmp4 - (Bmpr1a+Acvr2a)	BMP	Secreted Signaling	KEGG: mmu04350; PMID:26893264
92	FB II	BC	Bmp4	BMPR1A_ACVR2A	0.00105645	0	BMP4_BMPR1A_ACVR2A	Bmp4 - (Bmpr1a+Acvr2a)	BMP	Secreted Signaling	KEGG: mmu04350; PMID:26893264
93	FB II	FB IV	Bmp4	BMPR1A_ACVR2B	0.000579131	0	BMP4_BMPR1A_ACVR2B	Bmp4 - (Bmpr1a+Acvr2b)	BMP	Secreted Signaling	KEGG: mmu04350; PMID:26893264
94	FB II	BC	Bmp4	BMPR1A_ACVR2B	0.000724775	0	BMP4_BMPR1A_ACVR2B	Bmp4 - (Bmpr1a+Acvr2b)	BMP	Secreted Signaling	KEGG: mmu04350; PMID:26893264
95	FB II	FB I	Bmp4	BMPR1A_BMPR2	0.00135041	0	BMP4_BMPR1A_BMPR2	Bmp4 - (Bmpr1a+Bmpr2)	BMP	Secreted Signaling	KEGG: mmu04350; PMID:26893264
96	FB II	FB II	Bmp4	BMPR1A_BMPR2	0.00182773	0	BMP4_BMPR1A_BMPR2	Bmp4 - (Bmpr1a+Bmpr2)	BMP	Secreted Signaling	KEGG: mmu04350; PMID:26893264
97	FB II	FB III	Bmp4	BMPR1A_BMPR2	0.000676166	0	BMP4_BMPR1A_BMPR2	Bmp4 - (Bmpr1a+Bmpr2)	BMP	Secreted Signaling	KEGG: mmu04350; PMID:26893264
98	FB II	SBC	Bmp4	BMPR1A_BMPR2	0.0046462	0	BMP4_BMPR1A_BMPR2	Bmp4 - (Bmpr1a+Bmpr2)	BMP	Secreted Signaling	KEGG: mmu04350; PMID:26893264
99	FB II	FB IV	Bmp4	BMPR1A_BMPR2	0.001395	0	BMP4_BMPR1A_BMPR2	Bmp4 - (Bmpr1a+Bmpr2)	BMP	Secreted Signaling	KEGG: mmu04350; PMID:26893264
100	FB II	BC	Bmp4	BMPR1A_BMPR2	0.00313255	0	BMP4_BMPR1A_BMPR2	Bmp4 - (Bmpr1a+Bmpr2)	BMP	Secreted Signaling	KEGG: mmu04350; PMID:26893264
101	FB II	SBC	Bmp7	ACVR1_ACVR2A	0.000681919	0	BMP7_ACVR1_ACVR2A	Bmp7 - (Acvr1+Acvr2a)	BMP	Secreted Signaling	KEGG: mmu04350; PMID:26893264
102	SBC	SBC	Bmp7	ACVR1_ACVR2A	0.00460565	0	BMP7_ACVR1_ACVR2A	Bmp7 - (Acvr1+Acvr2a)	BMP	Secreted Signaling	KEGG: mmu04350; PMID:26893264
103	BC	SBC	Bmp7	ACVR1_ACVR2A	0.00314772	0	BMP7_ACVR1_ACVR2A	Bmp7 - (Acvr1+Acvr2a)	BMP	Secreted Signaling	KEGG: mmu04350; PMID:26893264
104	FB II	FB IV	Bmp7	ACVR1_ACVR2A	0.000320809	0	BMP7_ACVR1_ACVR2A	Bmp7 - (Acvr1+Acvr2a)	BMP	Secreted Signaling	KEGG: mmu04350; PMID:26893264
105	SBC	FB IV	Bmp7	ACVR1_ACVR2A	0.00216931	0	BMP7_ACVR1_ACVR2A	Bmp7 - (Acvr1+Acvr2a)	BMP	Secreted Signaling	KEGG: mmu04350; PMID:26893264
106	BC	FB IV	Bmp7	ACVR1_ACVR2A	0.001482	0	BMP7_ACVR1_ACVR2A	Bmp7 - (Acvr1+Acvr2a)	BMP	Secreted Signaling	KEGG: mmu04350; PMID:26893264
107	FB II	BC	Bmp7	ACVR1_ACVR2A	0.000725031	0	BMP7_ACVR1_ACVR2A	Bmp7 - (Acvr1+Acvr2a)	BMP	Secreted Signaling	KEGG: mmu04350; PMID:26893264
108	SBC	BC	Bmp7	ACVR1_ACVR2A	0.00489425	0	BMP7_ACVR1_ACVR2A	Bmp7 - (Acvr1+Acvr2a)	BMP	Secreted Signaling	KEGG: mmu04350; PMID:26893264
109	BC	BC	Bmp7	ACVR1_ACVR2A	0.00334557	0	BMP7_ACVR1_ACVR2A	Bmp7 - (Acvr1+Acvr2a)	BMP	Secreted Signaling	KEGG: mmu04350; PMID:26893264
110	FB II	FB IV	Bmp7	ACVR1_ACVR2B	0.0003084	0	BMP7_ACVR1_ACVR2B	Bmp7 - (Acvr1+Acvr2b)	BMP	Secreted Signaling	KEGG: mmu04350; PMID:26893264
111	SBC	FB IV	Bmp7	ACVR1_ACVR2B	0.0020856	0	BMP7_ACVR1_ACVR2B	Bmp7 - (Acvr1+Acvr2b)	BMP	Secreted Signaling	KEGG: mmu04350; PMID:26893264
112	BC	FB IV	Bmp7	ACVR1_ACVR2B	0.00142476	0	BMP7_ACVR1_ACVR2B	Bmp7 - (Acvr1+Acvr2b)	BMP	Secreted Signaling	KEGG: mmu04350; PMID:26893264
113	FB II	BC	Bmp7	ACVR1_ACVR2B	0.000497309	0	BMP7_ACVR1_ACVR2B	Bmp7 - (Acvr1+Acvr2b)	BMP	Secreted Signaling	KEGG: mmu04350; PMID:26893264
114	SBC	BC	Bmp7	ACVR1_ACVR2B	0.00336149	0	BMP7_ACVR1_ACVR2B	Bmp7 - (Acvr1+Acvr2b)	BMP	Secreted Signaling	KEGG: mmu04350; PMID:26893264
115	BC	BC	Bmp7	ACVR1_ACVR2B	0.00229676	0	BMP7_ACVR1_ACVR2B	Bmp7 - (Acvr1+Acvr2b)	BMP	Secreted Signaling	KEGG: mmu04350; PMID:26893264
116	FB II	FB I	Bmp7	ACVR1_BMPR2	0.000843509	0	BMP7_ACVR1_BMPR2	Bmp7 - (Acvr1+Bmpr2)	BMP	Secreted Signaling	KEGG: mmu04350; PMID:26893264
117	SBC	FB I	Bmp7	ACVR1_BMPR2	0.00565946	0	BMP7_ACVR1_BMPR2	Bmp7 - (Acvr1+Bmpr2)	BMP	Secreted Signaling	KEGG: mmu04350; PMID:26893264
118	BC	FB I	Bmp7	ACVR1_BMPR2	0.00387683	0	BMP7_ACVR1_BMPR2	Bmp7 - (Acvr1+Bmpr2)	BMP	Secreted Signaling	KEGG: mmu04350; PMID:26893264
119	FB II	FB II	Bmp7	ACVR1_BMPR2	0.000925719	0	BMP7_ACVR1_BMPR2	Bmp7 - (Acvr1+Bmpr2)	BMP	Secreted Signaling	KEGG: mmu04350; PMID:26893264
120	SBC	FB II	Bmp7	ACVR1_BMPR2	0.00622517	0	BMP7_ACVR1_BMPR2	Bmp7 - (Acvr1+Bmpr2)	BMP	Secreted Signaling	KEGG: mmu04350; PMID:26893264
121	BC	FB II	Bmp7	ACVR1_BMPR2	0.004261	0	BMP7_ACVR1_BMPR2	Bmp7 - (Acvr1+Bmpr2)	BMP	Secreted Signaling	KEGG: mmu04350; PMID:26893264
122	FB II	SBC	Bmp7	ACVR1_BMPR2	0.00244544	0	BMP7_ACVR1_BMPR2	Bmp7 - (Acvr1+Bmpr2)	BMP	Secreted Signaling	KEGG: mmu04350; PMID:26893264
123	SBC	SBC	Bmp7	ACVR1_BMPR2	0.01636	0	BMP7_ACVR1_BMPR2	Bmp7 - (Acvr1+Bmpr2)	BMP	Secreted Signaling	KEGG: mmu04350; PMID:26893264
124	BC	SBC	Bmp7	ACVR1_BMPR2	0.0112181	0	BMP7_ACVR1_BMPR2	Bmp7 - (Acvr1+Bmpr2)	BMP	Secreted Signaling	KEGG: mmu04350; PMID:26893264
125	FB II	FB IV	Bmp7	ACVR1_BMPR2	0.000743561	0.03	BMP7_ACVR1_BMPR2	Bmp7 - (Acvr1+Bmpr2)	BMP	Secreted Signaling	KEGG: mmu04350; PMID:26893264
126	SBC	FB IV	Bmp7	ACVR1_BMPR2	0.00501138	0	BMP7_ACVR1_BMPR2	Bmp7 - (Acvr1+Bmpr2)	BMP	Secreted Signaling	KEGG: mmu04350; PMID:26893264
127	BC	FB IV	Bmp7	ACVR1_BMPR2	0.00342753	0	BMP7_ACVR1_BMPR2	Bmp7 - (Acvr1+Bmpr2)	BMP	Secreted Signaling	KEGG: mmu04350; PMID:26893264
128	FB II	BC	Bmp7	ACVR1_BMPR2	0.00215238	0	BMP7_ACVR1_BMPR2	Bmp7 - (Acvr1+Bmpr2)	BMP	Secreted Signaling	KEGG: mmu04350; PMID:26893264
129	SBC	BC	Bmp7	ACVR1_BMPR2	0.0144096	0	BMP7_ACVR1_BMPR2	Bmp7 - (Acvr1+Bmpr2)	BMP	Secreted Signaling	KEGG: mmu04350; PMID:26893264
130	BC	BC	Bmp7	ACVR1_BMPR2	0.00987834	0	BMP7_ACVR1_BMPR2	Bmp7 - (Acvr1+Bmpr2)	BMP	Secreted Signaling	KEGG: mmu04350; PMID:26893264
131	FB II	SBC	Bmp7	BMPR1A_ACVR2A	0.00113772	0	BMP7_BMPR1A_ACVR2A	Bmp7 - (Bmpr1a+Acvr2a)	BMP	Secreted Signaling	KEGG: mmu04350; PMID:26893264
132	SBC	SBC	Bmp7	BMPR1A_ACVR2A	0.00766517	0	BMP7_BMPR1A_ACVR2A	Bmp7 - (Bmpr1a+Acvr2a)	BMP	Secreted Signaling	KEGG: mmu04350; PMID:26893264
133	BC	SBC	Bmp7	BMPR1A_ACVR2A	0.00524323	0	BMP7_BMPR1A_ACVR2A	Bmp7 - (Bmpr1a+Acvr2a)	BMP	Secreted Signaling	KEGG: mmu04350; PMID:26893264
134	FB II	FB IV	Bmp7	BMPR1A_ACVR2A	0.000527533	0	BMP7_BMPR1A_ACVR2A	Bmp7 - (Bmpr1a+Acvr2a)	BMP	Secreted Signaling	KEGG: mmu04350; PMID:26893264
135	SBC	FB IV	Bmp7	BMPR1A_ACVR2A	0.00356141	0	BMP7_BMPR1A_ACVR2A	Bmp7 - (Bmpr1a+Acvr2a)	BMP	Secreted Signaling	KEGG: mmu04350; PMID:26893264
136	BC	FB IV	Bmp7	BMPR1A_ACVR2A	0.0024344	0	BMP7_BMPR1A_ACVR2A	Bmp7 - (Bmpr1a+Acvr2a)	BMP	Secreted Signaling	KEGG: mmu04350; PMID:26893264
137	FB II	BC	Bmp7	BMPR1A_ACVR2A	0.000925182	0	BMP7_BMPR1A_ACVR2A	Bmp7 - (Bmpr1a+Acvr2a)	BMP	Secreted Signaling	KEGG: mmu04350; PMID:26893264
138	SBC	BC	Bmp7	BMPR1A_ACVR2A	0.00623807	0	BMP7_BMPR1A_ACVR2A	Bmp7 - (Bmpr1a+Acvr2a)	BMP	Secreted Signaling	KEGG: mmu04350; PMID:26893264
139	BC	BC	Bmp7	BMPR1A_ACVR2A	0.0042659	0	BMP7_BMPR1A_ACVR2A	Bmp7 - (Bmpr1a+Acvr2a)	BMP	Secreted Signaling	KEGG: mmu04350; PMID:26893264
140	FB II	FB IV	Bmp7	BMPR1A_ACVR2B	0.000507137	0	BMP7_BMPR1A_ACVR2B	Bmp7 - (Bmpr1a+Acvr2b)	BMP	Secreted Signaling	KEGG: mmu04350; PMID:26893264
141	SBC	FB IV	Bmp7	BMPR1A_ACVR2B	0.00342427	0	BMP7_BMPR1A_ACVR2B	Bmp7 - (Bmpr1a+Acvr2b)	BMP	Secreted Signaling	KEGG: mmu04350; PMID:26893264
142	BC	FB IV	Bmp7	BMPR1A_ACVR2B	0.00234052	0	BMP7_BMPR1A_ACVR2B	Bmp7 - (Bmpr1a+Acvr2b)	BMP	Secreted Signaling	KEGG: mmu04350; PMID:26893264
143	FB II	BC	Bmp7	BMPR1A_ACVR2B	0.000634668	0	BMP7_BMPR1A_ACVR2B	Bmp7 - (Bmpr1a+Acvr2b)	BMP	Secreted Signaling	KEGG: mmu04350; PMID:26893264
144	SBC	BC	Bmp7	BMPR1A_ACVR2B	0.00428652	0	BMP7_BMPR1A_ACVR2B	Bmp7 - (Bmpr1a+Acvr2b)	BMP	Secreted Signaling	KEGG: mmu04350; PMID:26893264
145	BC	BC	Bmp7	BMPR1A_ACVR2B	0.00292961	0	BMP7_BMPR1A_ACVR2B	Bmp7 - (Bmpr1a+Acvr2b)	BMP	Secreted Signaling	KEGG: mmu04350; PMID:26893264
146	FB II	FB I	Bmp7	BMPR1A_BMPR2	0.00118309	0.04	BMP7_BMPR1A_BMPR2	Bmp7 - (Bmpr1a+Bmpr2)	BMP	Secreted Signaling	KEGG: mmu04350; PMID:26893264
147	SBC	FB I	Bmp7	BMPR1A_BMPR2	0.00790519	0	BMP7_BMPR1A_BMPR2	Bmp7 - (Bmpr1a+Bmpr2)	BMP	Secreted Signaling	KEGG: mmu04350; PMID:26893264
148	BC	FB I	Bmp7	BMPR1A_BMPR2	0.00542293	0	BMP7_BMPR1A_BMPR2	Bmp7 - (Bmpr1a+Bmpr2)	BMP	Secreted Signaling	KEGG: mmu04350; PMID:26893264
149	FB II	FB II	Bmp7	BMPR1A_BMPR2	0.00160122	0	BMP7_BMPR1A_BMPR2	Bmp7 - (Bmpr1a+Bmpr2)	BMP	Secreted Signaling	KEGG: mmu04350; PMID:26893264
150	SBC	FB II	Bmp7	BMPR1A_BMPR2	0.0107051	0	BMP7_BMPR1A_BMPR2	Bmp7 - (Bmpr1a+Bmpr2)	BMP	Secreted Signaling	KEGG: mmu04350; PMID:26893264
151	BC	FB II	Bmp7	BMPR1A_BMPR2	0.00734224	0	BMP7_BMPR1A_BMPR2	Bmp7 - (Bmpr1a+Bmpr2)	BMP	Secreted Signaling	KEGG: mmu04350; PMID:26893264
152	SBC	FB III	Bmp7	BMPR1A_BMPR2	0.00399915	0	BMP7_BMPR1A_BMPR2	Bmp7 - (Bmpr1a+Bmpr2)	BMP	Secreted Signaling	KEGG: mmu04350; PMID:26893264
153	BC	FB III	Bmp7	BMPR1A_BMPR2	0.00273318	0	BMP7_BMPR1A_BMPR2	Bmp7 - (Bmpr1a+Bmpr2)	BMP	Secreted Signaling	KEGG: mmu04350; PMID:26893264
154	FB II	SBC	Bmp7	BMPR1A_BMPR2	0.00407187	0	BMP7_BMPR1A_BMPR2	Bmp7 - (Bmpr1a+Bmpr2)	BMP	Secreted Signaling	KEGG: mmu04350; PMID:26893264
155	SBC	SBC	Bmp7	BMPR1A_BMPR2	0.0270051	0	BMP7_BMPR1A_BMPR2	Bmp7 - (Bmpr1a+Bmpr2)	BMP	Secreted Signaling	KEGG: mmu04350; PMID:26893264
156	BC	SBC	Bmp7	BMPR1A_BMPR2	0.0185731	0	BMP7_BMPR1A_BMPR2	Bmp7 - (Bmpr1a+Bmpr2)	BMP	Secreted Signaling	KEGG: mmu04350; PMID:26893264
157	FB II	FB IV	Bmp7	BMPR1A_BMPR2	0.00122189	0.03	BMP7_BMPR1A_BMPR2	Bmp7 - (Bmpr1a+Bmpr2)	BMP	Secreted Signaling	KEGG: mmu04350; PMID:26893264
158	SBC	FB IV	Bmp7	BMPR1A_BMPR2	0.00820453	0	BMP7_BMPR1A_BMPR2	Bmp7 - (Bmpr1a+Bmpr2)	BMP	Secreted Signaling	KEGG: mmu04350; PMID:26893264
159	BC	FB IV	Bmp7	BMPR1A_BMPR2	0.00561874	0	BMP7_BMPR1A_BMPR2	Bmp7 - (Bmpr1a+Bmpr2)	BMP	Secreted Signaling	KEGG: mmu04350; PMID:26893264
160	FB II	BC	Bmp7	BMPR1A_BMPR2	0.0027446	0	BMP7_BMPR1A_BMPR2	Bmp7 - (Bmpr1a+Bmpr2)	BMP	Secreted Signaling	KEGG: mmu04350; PMID:26893264
161	SBC	BC	Bmp7	BMPR1A_BMPR2	0.0183117	0	BMP7_BMPR1A_BMPR2	Bmp7 - (Bmpr1a+Bmpr2)	BMP	Secreted Signaling	KEGG: mmu04350; PMID:26893264
162	BC	BC	Bmp7	BMPR1A_BMPR2	0.0125682	0	BMP7_BMPR1A_BMPR2	Bmp7 - (Bmpr1a+Bmpr2)	BMP	Secreted Signaling	KEGG: mmu04350; PMID:26893264
163	FB IV	FB I	Gdf15	Tgfbr2	0.010145	0	GDF15_TGFBR2	Gdf15 - Tgfbr2	GDF	Secreted Signaling	KEGG: mmu04350
164	FB IV	FB II	Gdf15	Tgfbr2	0.0118023	0	GDF15_TGFBR2	Gdf15 - Tgfbr2	GDF	Secreted Signaling	KEGG: mmu04350
165	FB IV	FB III	Gdf15	Tgfbr2	0.00177687	0	GDF15_TGFBR2	Gdf15 - Tgfbr2	GDF	Secreted Signaling	KEGG: mmu04350
166	FB IV	SBC	Gdf15	Tgfbr2	0.00113906	0	GDF15_TGFBR2	Gdf15 - Tgfbr2	GDF	Secreted Signaling	KEGG: mmu04350
167	FB IV	FB IV	Gdf15	Tgfbr2	0.00424867	0	GDF15_TGFBR2	Gdf15 - Tgfbr2	GDF	Secreted Signaling	KEGG: mmu04350
168	FB IV	BC	Gdf15	Tgfbr2	0.00535434	0	GDF15_TGFBR2	Gdf15 - Tgfbr2	GDF	Secreted Signaling	KEGG: mmu04350
169	FB I	SBC	Inhba	ACVR1B_ACVR2A	0.00789938	0	INHBA_ACVR1B_ACVR2A	Inhba - (Acvr1b+Acvr2a)	ACTIVIN	Secreted Signaling	KEGG: mmu04350
170	FB II	SBC	Inhba	ACVR1B_ACVR2A	0.00696012	0	INHBA_ACVR1B_ACVR2A	Inhba - (Acvr1b+Acvr2a)	ACTIVIN	Secreted Signaling	KEGG: mmu04350
171	FB III	SBC	Inhba	ACVR1B_ACVR2A	0.00532132	0	INHBA_ACVR1B_ACVR2A	Inhba - (Acvr1b+Acvr2a)	ACTIVIN	Secreted Signaling	KEGG: mmu04350
172	FB IV	SBC	Inhba	ACVR1B_ACVR2A	0.00568234	0	INHBA_ACVR1B_ACVR2A	Inhba - (Acvr1b+Acvr2a)	ACTIVIN	Secreted Signaling	KEGG: mmu04350
173	FB I	BC	Inhba	ACVR1B_ACVR2A	0.00766185	0	INHBA_ACVR1B_ACVR2A	Inhba - (Acvr1b+Acvr2a)	ACTIVIN	Secreted Signaling	KEGG: mmu04350
174	FB II	BC	Inhba	ACVR1B_ACVR2A	0.00675086	0	INHBA_ACVR1B_ACVR2A	Inhba - (Acvr1b+Acvr2a)	ACTIVIN	Secreted Signaling	KEGG: mmu04350
175	FB III	BC	Inhba	ACVR1B_ACVR2A	0.00516136	0	INHBA_ACVR1B_ACVR2A	Inhba - (Acvr1b+Acvr2a)	ACTIVIN	Secreted Signaling	KEGG: mmu04350
176	FB IV	BC	Inhba	ACVR1B_ACVR2A	0.00551152	0	INHBA_ACVR1B_ACVR2A	Inhba - (Acvr1b+Acvr2a)	ACTIVIN	Secreted Signaling	KEGG: mmu04350
177	FB I	BC	Inhba	ACVR1B_ACVR2B	0.00526768	0	INHBA_ACVR1B_ACVR2B	Inhba - (Acvr1b+Acvr2b)	ACTIVIN	Secreted Signaling	KEGG: mmu04350
178	FB II	BC	Inhba	ACVR1B_ACVR2B	0.00463941	0	INHBA_ACVR1B_ACVR2B	Inhba - (Acvr1b+Acvr2b)	ACTIVIN	Secreted Signaling	KEGG: mmu04350
179	FB III	BC	Inhba	ACVR1B_ACVR2B	0.00354473	0.01	INHBA_ACVR1B_ACVR2B	Inhba - (Acvr1b+Acvr2b)	ACTIVIN	Secreted Signaling	KEGG: mmu04350
180	FB IV	BC	Inhba	ACVR1B_ACVR2B	0.00378578	0	INHBA_ACVR1B_ACVR2B	Inhba - (Acvr1b+Acvr2b)	ACTIVIN	Secreted Signaling	KEGG: mmu04350
181	FB I	SBC	Inhbb	ACVR1B_ACVR2A	0.00126547	0	INHBB_ACVR1B_ACVR2A	Inhbb - (Acvr1b+Acvr2a)	ACTIVIN	Secreted Signaling	KEGG: mmu04350
182	FB II	SBC	Inhbb	ACVR1B_ACVR2A	0.000807448	0	INHBB_ACVR1B_ACVR2A	Inhbb - (Acvr1b+Acvr2a)	ACTIVIN	Secreted Signaling	KEGG: mmu04350
183	SBC	SBC	Inhbb	ACVR1B_ACVR2A	0.0010274	0	INHBB_ACVR1B_ACVR2A	Inhbb - (Acvr1b+Acvr2a)	ACTIVIN	Secreted Signaling	KEGG: mmu04350
184	FB I	BC	Inhbb	ACVR1B_ACVR2A	0.00122744	0	INHBB_ACVR1B_ACVR2A	Inhbb - (Acvr1b+Acvr2a)	ACTIVIN	Secreted Signaling	KEGG: mmu04350
185	FB II	BC	Inhbb	ACVR1B_ACVR2A	0.000783186	0	INHBB_ACVR1B_ACVR2A	Inhbb - (Acvr1b+Acvr2a)	ACTIVIN	Secreted Signaling	KEGG: mmu04350
186	SBC	BC	Inhbb	ACVR1B_ACVR2A	0.000996524	0	INHBB_ACVR1B_ACVR2A	Inhbb - (Acvr1b+Acvr2a)	ACTIVIN	Secreted Signaling	KEGG: mmu04350
187	FB I	BC	Inhbb	ACVR1B_ACVR2B	0.000841942	0	INHBB_ACVR1B_ACVR2B	Inhbb - (Acvr1b+Acvr2b)	ACTIVIN	Secreted Signaling	KEGG: mmu04350
188	FB II	BC	Inhbb	ACVR1B_ACVR2B	0.000537122	0	INHBB_ACVR1B_ACVR2B	Inhbb - (Acvr1b+Acvr2b)	ACTIVIN	Secreted Signaling	KEGG: mmu04350
189	SBC	BC	Inhbb	ACVR1B_ACVR2B	0.000683469	0	INHBB_ACVR1B_ACVR2B	Inhbb - (Acvr1b+Acvr2b)	ACTIVIN	Secreted Signaling	KEGG: mmu04350
190	FB I	SBC	Activin AB	ACVR1B_ACVR2A	0.0031667	0	INHBABB_ACVR1B_ACVR2A	Inhbabb - (Acvr1b+Acvr2a)	ACTIVIN	Secreted Signaling	PMID: 2457849; PMID: 22991378
191	FB II	SBC	Activin AB	ACVR1B_ACVR2A	0.00237447	0	INHBABB_ACVR1B_ACVR2A	Inhbabb - (Acvr1b+Acvr2a)	ACTIVIN	Secreted Signaling	PMID: 2457849; PMID: 22991378
192	FB IV	SBC	Activin AB	ACVR1B_ACVR2A	0.00122866	0	INHBABB_ACVR1B_ACVR2A	Inhbabb - (Acvr1b+Acvr2a)	ACTIVIN	Secreted Signaling	PMID: 2457849; PMID: 22991378
193	FB I	BC	Activin AB	ACVR1B_ACVR2A	0.00307152	0	INHBABB_ACVR1B_ACVR2A	Inhbabb - (Acvr1b+Acvr2a)	ACTIVIN	Secreted Signaling	PMID: 2457849; PMID: 22991378
194	FB II	BC	Activin AB	ACVR1B_ACVR2A	0.00230311	0	INHBABB_ACVR1B_ACVR2A	Inhbabb - (Acvr1b+Acvr2a)	ACTIVIN	Secreted Signaling	PMID: 2457849; PMID: 22991378
195	FB IV	BC	Activin AB	ACVR1B_ACVR2A	0.00119174	0.02	INHBABB_ACVR1B_ACVR2A	Inhbabb - (Acvr1b+Acvr2a)	ACTIVIN	Secreted Signaling	PMID: 2457849; PMID: 22991378
196	FB I	BC	Activin AB	ACVR1B_ACVR2B	0.00210825	0	INHBABB_ACVR1B_ACVR2B	Inhbabb - (Acvr1b+Acvr2b)	ACTIVIN	Secreted Signaling	PMID: 2457849; PMID: 22991378
197	FB II	BC	Activin AB	ACVR1B_ACVR2B	0.00158034	0	INHBABB_ACVR1B_ACVR2B	Inhbabb - (Acvr1b+Acvr2b)	ACTIVIN	Secreted Signaling	PMID: 2457849; PMID: 22991378
198	SBC	FB I	Wnt10a	FZD1_LRP5	0.000115918	0	WNT10A_FZD1_LRP5	Wnt10a - (Fzd1+Lrp5)	WNT	Secreted Signaling	KEGG: mmu04310; PMID: 23209147
199	BC	FB I	Wnt10a	FZD1_LRP5	0.00149898	0	WNT10A_FZD1_LRP5	Wnt10a - (Fzd1+Lrp5)	WNT	Secreted Signaling	KEGG: mmu04310; PMID: 23209147
200	SBC	FB II	Wnt10a	FZD1_LRP5	0.000102586	0	WNT10A_FZD1_LRP5	Wnt10a - (Fzd1+Lrp5)	WNT	Secreted Signaling	KEGG: mmu04310; PMID: 23209147
201	BC	FB II	Wnt10a	FZD1_LRP5	0.00132704	0	WNT10A_FZD1_LRP5	Wnt10a - (Fzd1+Lrp5)	WNT	Secreted Signaling	KEGG: mmu04310; PMID: 23209147
202	SBC	SBC	Wnt10a	FZD1_LRP5	0.000161678	0	WNT10A_FZD1_LRP5	Wnt10a - (Fzd1+Lrp5)	WNT	Secreted Signaling	KEGG: mmu04310; PMID: 23209147
203	BC	SBC	Wnt10a	FZD1_LRP5	0.00209303	0	WNT10A_FZD1_LRP5	Wnt10a - (Fzd1+Lrp5)	WNT	Secreted Signaling	KEGG: mmu04310; PMID: 23209147
204	SBC	BC	Wnt10a	FZD1_LRP5	0.000256005	0	WNT10A_FZD1_LRP5	Wnt10a - (Fzd1+Lrp5)	WNT	Secreted Signaling	KEGG: mmu04310; PMID: 23209147
205	BC	BC	Wnt10a	FZD1_LRP5	0.00331086	0	WNT10A_FZD1_LRP5	Wnt10a - (Fzd1+Lrp5)	WNT	Secreted Signaling	KEGG: mmu04310; PMID: 23209147
206	SBC	SBC	Wnt10a	FZD10_LRP5	6.87e-05	0	WNT10A_FZD10_LRP5	Wnt10a - (Fzd10+Lrp5)	WNT	Secreted Signaling	KEGG: mmu04310; PMID: 23209147
207	BC	SBC	Wnt10a	FZD10_LRP5	0.00089088	0	WNT10A_FZD10_LRP5	Wnt10a - (Fzd10+Lrp5)	WNT	Secreted Signaling	KEGG: mmu04310; PMID: 23209147
208	SBC	BC	Wnt10a	FZD10_LRP5	0.00014029	0	WNT10A_FZD10_LRP5	Wnt10a - (Fzd10+Lrp5)	WNT	Secreted Signaling	KEGG: mmu04310; PMID: 23209147
209	BC	BC	Wnt10a	FZD10_LRP5	0.00181669	0	WNT10A_FZD10_LRP5	Wnt10a - (Fzd10+Lrp5)	WNT	Secreted Signaling	KEGG: mmu04310; PMID: 23209147
210	SBC	FB I	Wnt10a	FZD2_LRP5	0.000118657	0	WNT10A_FZD2_LRP5	Wnt10a - (Fzd2+Lrp5)	WNT	Secreted Signaling	KEGG: mmu04310; PMID: 23209147
211	BC	FB I	Wnt10a	FZD2_LRP5	0.0015343	0	WNT10A_FZD2_LRP5	Wnt10a - (Fzd2+Lrp5)	WNT	Secreted Signaling	KEGG: mmu04310; PMID: 23209147
212	SBC	FB II	Wnt10a	FZD2_LRP5	0.000152377	0	WNT10A_FZD2_LRP5	Wnt10a - (Fzd2+Lrp5)	WNT	Secreted Signaling	KEGG: mmu04310; PMID: 23209147
213	BC	FB II	Wnt10a	FZD2_LRP5	0.00196861	0	WNT10A_FZD2_LRP5	Wnt10a - (Fzd2+Lrp5)	WNT	Secreted Signaling	KEGG: mmu04310; PMID: 23209147
214	SBC	SBC	Wnt10a	FZD2_LRP5	9.55e-05	0	WNT10A_FZD2_LRP5	Wnt10a - (Fzd2+Lrp5)	WNT	Secreted Signaling	KEGG: mmu04310; PMID: 23209147
215	BC	SBC	Wnt10a	FZD2_LRP5	0.00123784	0	WNT10A_FZD2_LRP5	Wnt10a - (Fzd2+Lrp5)	WNT	Secreted Signaling	KEGG: mmu04310; PMID: 23209147
216	SBC	BC	Wnt10a	FZD2_LRP5	0.000228028	0	WNT10A_FZD2_LRP5	Wnt10a - (Fzd2+Lrp5)	WNT	Secreted Signaling	KEGG: mmu04310; PMID: 23209147
217	BC	BC	Wnt10a	FZD2_LRP5	0.00294997	0	WNT10A_FZD2_LRP5	Wnt10a - (Fzd2+Lrp5)	WNT	Secreted Signaling	KEGG: mmu04310; PMID: 23209147
218	SBC	FB I	Wnt10a	FZD3_LRP5	4.95e-05	0	WNT10A_FZD3_LRP5	Wnt10a - (Fzd3+Lrp5)	WNT	Secreted Signaling	KEGG: mmu04310; PMID: 23209147
219	BC	FB I	Wnt10a	FZD3_LRP5	0.000640955	0	WNT10A_FZD3_LRP5	Wnt10a - (Fzd3+Lrp5)	WNT	Secreted Signaling	KEGG: mmu04310; PMID: 23209147
220	SBC	SBC	Wnt10a	FZD3_LRP5	0.000145253	0	WNT10A_FZD3_LRP5	Wnt10a - (Fzd3+Lrp5)	WNT	Secreted Signaling	KEGG: mmu04310; PMID: 23209147
221	BC	SBC	Wnt10a	FZD3_LRP5	0.00188076	0	WNT10A_FZD3_LRP5	Wnt10a - (Fzd3+Lrp5)	WNT	Secreted Signaling	KEGG: mmu04310; PMID: 23209147
222	SBC	BC	Wnt10a	FZD3_LRP5	0.000121403	0	WNT10A_FZD3_LRP5	Wnt10a - (Fzd3+Lrp5)	WNT	Secreted Signaling	KEGG: mmu04310; PMID: 23209147
223	BC	BC	Wnt10a	FZD3_LRP5	0.00157245	0	WNT10A_FZD3_LRP5	Wnt10a - (Fzd3+Lrp5)	WNT	Secreted Signaling	KEGG: mmu04310; PMID: 23209147
224	SBC	SBC	Wnt10a	FZD5_LRP5	7.28e-05	0	WNT10A_FZD5_LRP5	Wnt10a - (Fzd5+Lrp5)	WNT	Secreted Signaling	KEGG: mmu04310; PMID: 23209147
225	BC	SBC	Wnt10a	FZD5_LRP5	0.000942927	0	WNT10A_FZD5_LRP5	Wnt10a - (Fzd5+Lrp5)	WNT	Secreted Signaling	KEGG: mmu04310; PMID: 23209147
226	SBC	BC	Wnt10a	FZD5_LRP5	0.000136967	0	WNT10A_FZD5_LRP5	Wnt10a - (Fzd5+Lrp5)	WNT	Secreted Signaling	KEGG: mmu04310; PMID: 23209147
227	BC	BC	Wnt10a	FZD5_LRP5	0.00177374	0	WNT10A_FZD5_LRP5	Wnt10a - (Fzd5+Lrp5)	WNT	Secreted Signaling	KEGG: mmu04310; PMID: 23209147
228	SBC	SBC	Wnt10a	FZD6_LRP5	0.000185946	0	WNT10A_FZD6_LRP5	Wnt10a - (Fzd6+Lrp5)	WNT	Secreted Signaling	KEGG: mmu04310; PMID: 23209147
229	BC	SBC	Wnt10a	FZD6_LRP5	0.00240652	0	WNT10A_FZD6_LRP5	Wnt10a - (Fzd6+Lrp5)	WNT	Secreted Signaling	KEGG: mmu04310; PMID: 23209147
230	SBC	BC	Wnt10a	FZD6_LRP5	0.0002348	0	WNT10A_FZD6_LRP5	Wnt10a - (Fzd6+Lrp5)	WNT	Secreted Signaling	KEGG: mmu04310; PMID: 23209147
231	BC	BC	Wnt10a	FZD6_LRP5	0.00303734	0	WNT10A_FZD6_LRP5	Wnt10a - (Fzd6+Lrp5)	WNT	Secreted Signaling	KEGG: mmu04310; PMID: 23209147
232	SBC	FB I	Wnt10a	FZD7_LRP5	4.85e-05	0	WNT10A_FZD7_LRP5	Wnt10a - (Fzd7+Lrp5)	WNT	Secreted Signaling	KEGG: mmu04310; PMID: 23209147
233	BC	FB I	Wnt10a	FZD7_LRP5	0.000628854	0	WNT10A_FZD7_LRP5	Wnt10a - (Fzd7+Lrp5)	WNT	Secreted Signaling	KEGG: mmu04310; PMID: 23209147
234	SBC	SBC	Wnt10a	FZD7_LRP5	0.000135588	0	WNT10A_FZD7_LRP5	Wnt10a - (Fzd7+Lrp5)	WNT	Secreted Signaling	KEGG: mmu04310; PMID: 23209147
235	BC	SBC	Wnt10a	FZD7_LRP5	0.00175581	0	WNT10A_FZD7_LRP5	Wnt10a - (Fzd7+Lrp5)	WNT	Secreted Signaling	KEGG: mmu04310; PMID: 23209147
236	SBC	BC	Wnt10a	FZD7_LRP5	0.000136303	0	WNT10A_FZD7_LRP5	Wnt10a - (Fzd7+Lrp5)	WNT	Secreted Signaling	KEGG: mmu04310; PMID: 23209147
237	BC	BC	Wnt10a	FZD7_LRP5	0.00176515	0	WNT10A_FZD7_LRP5	Wnt10a - (Fzd7+Lrp5)	WNT	Secreted Signaling	KEGG: mmu04310; PMID: 23209147
238	SBC	SBC	Wnt10a	FZD8_LRP5	6.62e-05	0	WNT10A_FZD8_LRP5	Wnt10a - (Fzd8+Lrp5)	WNT	Secreted Signaling	KEGG: mmu04310; PMID: 23209147
239	BC	SBC	Wnt10a	FZD8_LRP5	0.000858013	0	WNT10A_FZD8_LRP5	Wnt10a - (Fzd8+Lrp5)	WNT	Secreted Signaling	KEGG: mmu04310; PMID: 23209147
240	FB II	FB I	Wnt4	FZD1_LRP5	0.000194567	0.04	WNT4_FZD1_LRP5	Wnt4 - (Fzd1+Lrp5)	WNT	Secreted Signaling	KEGG: mmu04310; PMID: 23209147
241	SBC	FB I	Wnt4	FZD1_LRP5	0.00149328	0	WNT4_FZD1_LRP5	Wnt4 - (Fzd1+Lrp5)	WNT	Secreted Signaling	KEGG: mmu04310; PMID: 23209147
242	BC	FB I	Wnt4	FZD1_LRP5	0.000907163	0	WNT4_FZD1_LRP5	Wnt4 - (Fzd1+Lrp5)	WNT	Secreted Signaling	KEGG: mmu04310; PMID: 23209147
243	SBC	FB II	Wnt4	FZD1_LRP5	0.001322	0	WNT4_FZD1_LRP5	Wnt4 - (Fzd1+Lrp5)	WNT	Secreted Signaling	KEGG: mmu04310; PMID: 23209147
244	BC	FB II	Wnt4	FZD1_LRP5	0.000802985	0	WNT4_FZD1_LRP5	Wnt4 - (Fzd1+Lrp5)	WNT	Secreted Signaling	KEGG: mmu04310; PMID: 23209147
245	FB II	SBC	Wnt4	FZD1_LRP5	0.000271446	0	WNT4_FZD1_LRP5	Wnt4 - (Fzd1+Lrp5)	WNT	Secreted Signaling	KEGG: mmu04310; PMID: 23209147
246	SBC	SBC	Wnt4	FZD1_LRP5	0.00208515	0	WNT4_FZD1_LRP5	Wnt4 - (Fzd1+Lrp5)	WNT	Secreted Signaling	KEGG: mmu04310; PMID: 23209147
247	BC	SBC	Wnt4	FZD1_LRP5	0.00126607	0	WNT4_FZD1_LRP5	Wnt4 - (Fzd1+Lrp5)	WNT	Secreted Signaling	KEGG: mmu04310; PMID: 23209147
248	FB II	BC	Wnt4	FZD1_LRP5	0.000429712	0	WNT4_FZD1_LRP5	Wnt4 - (Fzd1+Lrp5)	WNT	Secreted Signaling	KEGG: mmu04310; PMID: 23209147
249	SBC	BC	Wnt4	FZD1_LRP5	0.00329827	0	WNT4_FZD1_LRP5	Wnt4 - (Fzd1+Lrp5)	WNT	Secreted Signaling	KEGG: mmu04310; PMID: 23209147
250	BC	BC	Wnt4	FZD1_LRP5	0.00200359	0	WNT4_FZD1_LRP5	Wnt4 - (Fzd1+Lrp5)	WNT	Secreted Signaling	KEGG: mmu04310; PMID: 23209147
251	FB II	SBC	Wnt4	FZD10_LRP5	0.000115443	0	WNT4_FZD10_LRP5	Wnt4 - (Fzd10+Lrp5)	WNT	Secreted Signaling	KEGG: mmu04310; PMID: 23209147
252	SBC	SBC	Wnt4	FZD10_LRP5	0.000887555	0	WNT4_FZD10_LRP5	Wnt4 - (Fzd10+Lrp5)	WNT	Secreted Signaling	KEGG: mmu04310; PMID: 23209147
253	BC	SBC	Wnt4	FZD10_LRP5	0.000538643	0	WNT4_FZD10_LRP5	Wnt4 - (Fzd10+Lrp5)	WNT	Secreted Signaling	KEGG: mmu04310; PMID: 23209147
254	FB II	BC	Wnt4	FZD10_LRP5	0.000235553	0	WNT4_FZD10_LRP5	Wnt4 - (Fzd10+Lrp5)	WNT	Secreted Signaling	KEGG: mmu04310; PMID: 23209147
255	SBC	BC	Wnt4	FZD10_LRP5	0.00180987	0	WNT4_FZD10_LRP5	Wnt4 - (Fzd10+Lrp5)	WNT	Secreted Signaling	KEGG: mmu04310; PMID: 23209147
256	BC	BC	Wnt4	FZD10_LRP5	0.00109877	0	WNT4_FZD10_LRP5	Wnt4 - (Fzd10+Lrp5)	WNT	Secreted Signaling	KEGG: mmu04310; PMID: 23209147
257	FB II	FB I	Wnt4	FZD2_LRP5	0.000199162	0	WNT4_FZD2_LRP5	Wnt4 - (Fzd2+Lrp5)	WNT	Secreted Signaling	KEGG: mmu04310; PMID: 23209147
258	SBC	FB I	Wnt4	FZD2_LRP5	0.00152846	0	WNT4_FZD2_LRP5	Wnt4 - (Fzd2+Lrp5)	WNT	Secreted Signaling	KEGG: mmu04310; PMID: 23209147
259	BC	FB I	Wnt4	FZD2_LRP5	0.000928564	0	WNT4_FZD2_LRP5	Wnt4 - (Fzd2+Lrp5)	WNT	Secreted Signaling	KEGG: mmu04310; PMID: 23209147
260	FB II	FB II	Wnt4	FZD2_LRP5	0.000255707	0	WNT4_FZD2_LRP5	Wnt4 - (Fzd2+Lrp5)	WNT	Secreted Signaling	KEGG: mmu04310; PMID: 23209147
261	SBC	FB II	Wnt4	FZD2_LRP5	0.00196106	0	WNT4_FZD2_LRP5	Wnt4 - (Fzd2+Lrp5)	WNT	Secreted Signaling	KEGG: mmu04310; PMID: 23209147
262	BC	FB II	Wnt4	FZD2_LRP5	0.00119185	0	WNT4_FZD2_LRP5	Wnt4 - (Fzd2+Lrp5)	WNT	Secreted Signaling	KEGG: mmu04310; PMID: 23209147
263	FB II	SBC	Wnt4	FZD2_LRP5	0.000160442	0	WNT4_FZD2_LRP5	Wnt4 - (Fzd2+Lrp5)	WNT	Secreted Signaling	KEGG: mmu04310; PMID: 23209147
264	SBC	SBC	Wnt4	FZD2_LRP5	0.00123321	0	WNT4_FZD2_LRP5	Wnt4 - (Fzd2+Lrp5)	WNT	Secreted Signaling	KEGG: mmu04310; PMID: 23209147
265	BC	SBC	Wnt4	FZD2_LRP5	0.000748521	0	WNT4_FZD2_LRP5	Wnt4 - (Fzd2+Lrp5)	WNT	Secreted Signaling	KEGG: mmu04310; PMID: 23209147
266	FB II	BC	Wnt4	FZD2_LRP5	0.000382781	0	WNT4_FZD2_LRP5	Wnt4 - (Fzd2+Lrp5)	WNT	Secreted Signaling	KEGG: mmu04310; PMID: 23209147
267	SBC	BC	Wnt4	FZD2_LRP5	0.00293879	0	WNT4_FZD2_LRP5	Wnt4 - (Fzd2+Lrp5)	WNT	Secreted Signaling	KEGG: mmu04310; PMID: 23209147
268	BC	BC	Wnt4	FZD2_LRP5	0.00178495	0	WNT4_FZD2_LRP5	Wnt4 - (Fzd2+Lrp5)	WNT	Secreted Signaling	KEGG: mmu04310; PMID: 23209147
269	SBC	FB I	Wnt4	FZD3_LRP5	0.000638553	0	WNT4_FZD3_LRP5	Wnt4 - (Fzd3+Lrp5)	WNT	Secreted Signaling	KEGG: mmu04310; PMID: 23209147
270	BC	FB I	Wnt4	FZD3_LRP5	0.000387612	0	WNT4_FZD3_LRP5	Wnt4 - (Fzd3+Lrp5)	WNT	Secreted Signaling	KEGG: mmu04310; PMID: 23209147
271	FB II	SBC	Wnt4	FZD3_LRP5	0.00024388	0	WNT4_FZD3_LRP5	Wnt4 - (Fzd3+Lrp5)	WNT	Secreted Signaling	KEGG: mmu04310; PMID: 23209147
272	SBC	SBC	Wnt4	FZD3_LRP5	0.00187368	0	WNT4_FZD3_LRP5	Wnt4 - (Fzd3+Lrp5)	WNT	Secreted Signaling	KEGG: mmu04310; PMID: 23209147
273	BC	SBC	Wnt4	FZD3_LRP5	0.00113758	0	WNT4_FZD3_LRP5	Wnt4 - (Fzd3+Lrp5)	WNT	Secreted Signaling	KEGG: mmu04310; PMID: 23209147
274	FB II	BC	Wnt4	FZD3_LRP5	0.000203851	0	WNT4_FZD3_LRP5	Wnt4 - (Fzd3+Lrp5)	WNT	Secreted Signaling	KEGG: mmu04310; PMID: 23209147
275	SBC	BC	Wnt4	FZD3_LRP5	0.00156655	0	WNT4_FZD3_LRP5	Wnt4 - (Fzd3+Lrp5)	WNT	Secreted Signaling	KEGG: mmu04310; PMID: 23209147
276	BC	BC	Wnt4	FZD3_LRP5	0.000950963	0	WNT4_FZD3_LRP5	Wnt4 - (Fzd3+Lrp5)	WNT	Secreted Signaling	KEGG: mmu04310; PMID: 23209147
277	FB II	SBC	Wnt4	FZD5_LRP5	0.000122192	0	WNT4_FZD5_LRP5	Wnt4 - (Fzd5+Lrp5)	WNT	Secreted Signaling	KEGG: mmu04310; PMID: 23209147
278	SBC	SBC	Wnt4	FZD5_LRP5	0.000939406	0	WNT4_FZD5_LRP5	Wnt4 - (Fzd5+Lrp5)	WNT	Secreted Signaling	KEGG: mmu04310; PMID: 23209147
279	BC	SBC	Wnt4	FZD5_LRP5	0.000570122	0	WNT4_FZD5_LRP5	Wnt4 - (Fzd5+Lrp5)	WNT	Secreted Signaling	KEGG: mmu04310; PMID: 23209147
280	FB II	BC	Wnt4	FZD5_LRP5	0.000229976	0	WNT4_FZD5_LRP5	Wnt4 - (Fzd5+Lrp5)	WNT	Secreted Signaling	KEGG: mmu04310; PMID: 23209147
281	SBC	BC	Wnt4	FZD5_LRP5	0.00176707	0	WNT4_FZD5_LRP5	Wnt4 - (Fzd5+Lrp5)	WNT	Secreted Signaling	KEGG: mmu04310; PMID: 23209147
282	BC	BC	Wnt4	FZD5_LRP5	0.00107277	0	WNT4_FZD5_LRP5	Wnt4 - (Fzd5+Lrp5)	WNT	Secreted Signaling	KEGG: mmu04310; PMID: 23209147
283	FB II	SBC	Wnt4	FZD6_LRP5	0.000312168	0	WNT4_FZD6_LRP5	Wnt4 - (Fzd6+Lrp5)	WNT	Secreted Signaling	KEGG: mmu04310; PMID: 23209147
284	SBC	SBC	Wnt4	FZD6_LRP5	0.00239742	0	WNT4_FZD6_LRP5	Wnt4 - (Fzd6+Lrp5)	WNT	Secreted Signaling	KEGG: mmu04310; PMID: 23209147
285	BC	SBC	Wnt4	FZD6_LRP5	0.00145587	0	WNT4_FZD6_LRP5	Wnt4 - (Fzd6+Lrp5)	WNT	Secreted Signaling	KEGG: mmu04310; PMID: 23209147
286	FB II	BC	Wnt4	FZD6_LRP5	0.000394141	0	WNT4_FZD6_LRP5	Wnt4 - (Fzd6+Lrp5)	WNT	Secreted Signaling	KEGG: mmu04310; PMID: 23209147
287	SBC	BC	Wnt4	FZD6_LRP5	0.00302582	0	WNT4_FZD6_LRP5	Wnt4 - (Fzd6+Lrp5)	WNT	Secreted Signaling	KEGG: mmu04310; PMID: 23209147
288	BC	BC	Wnt4	FZD6_LRP5	0.00183788	0	WNT4_FZD6_LRP5	Wnt4 - (Fzd6+Lrp5)	WNT	Secreted Signaling	KEGG: mmu04310; PMID: 23209147
289	SBC	FB I	Wnt4	FZD7_LRP5	0.000626497	0	WNT4_FZD7_LRP5	Wnt4 - (Fzd7+Lrp5)	WNT	Secreted Signaling	KEGG: mmu04310; PMID: 23209147
290	BC	FB I	Wnt4	FZD7_LRP5	0.00038029	0	WNT4_FZD7_LRP5	Wnt4 - (Fzd7+Lrp5)	WNT	Secreted Signaling	KEGG: mmu04310; PMID: 23209147
291	FB II	SBC	Wnt4	FZD7_LRP5	0.000227659	0	WNT4_FZD7_LRP5	Wnt4 - (Fzd7+Lrp5)	WNT	Secreted Signaling	KEGG: mmu04310; PMID: 23209147
292	SBC	SBC	Wnt4	FZD7_LRP5	0.00174921	0	WNT4_FZD7_LRP5	Wnt4 - (Fzd7+Lrp5)	WNT	Secreted Signaling	KEGG: mmu04310; PMID: 23209147
293	BC	SBC	Wnt4	FZD7_LRP5	0.00106195	0	WNT4_FZD7_LRP5	Wnt4 - (Fzd7+Lrp5)	WNT	Secreted Signaling	KEGG: mmu04310; PMID: 23209147
294	FB II	BC	Wnt4	FZD7_LRP5	0.000228862	0	WNT4_FZD7_LRP5	Wnt4 - (Fzd7+Lrp5)	WNT	Secreted Signaling	KEGG: mmu04310; PMID: 23209147
295	SBC	BC	Wnt4	FZD7_LRP5	0.00175852	0	WNT4_FZD7_LRP5	Wnt4 - (Fzd7+Lrp5)	WNT	Secreted Signaling	KEGG: mmu04310; PMID: 23209147
296	BC	BC	Wnt4	FZD7_LRP5	0.00106758	0	WNT4_FZD7_LRP5	Wnt4 - (Fzd7+Lrp5)	WNT	Secreted Signaling	KEGG: mmu04310; PMID: 23209147
297	FB II	SBC	Wnt4	FZD8_LRP5	0.000111182	0	WNT4_FZD8_LRP5	Wnt4 - (Fzd8+Lrp5)	WNT	Secreted Signaling	KEGG: mmu04310; PMID: 23209147
298	SBC	SBC	Wnt4	FZD8_LRP5	0.000854812	0	WNT4_FZD8_LRP5	Wnt4 - (Fzd8+Lrp5)	WNT	Secreted Signaling	KEGG: mmu04310; PMID: 23209147
299	BC	SBC	Wnt4	FZD8_LRP5	0.000518764	0	WNT4_FZD8_LRP5	Wnt4 - (Fzd8+Lrp5)	WNT	Secreted Signaling	KEGG: mmu04310; PMID: 23209147
300	BC	FB I	Wnt6	FZD1_LRP5	0.000294256	0	WNT6_FZD1_LRP5	Wnt6 - (Fzd1+Lrp5)	WNT	Secreted Signaling	KEGG: mmu04310; PMID: 23209147
301	BC	FB II	Wnt6	FZD1_LRP5	0.000260425	0	WNT6_FZD1_LRP5	Wnt6 - (Fzd1+Lrp5)	WNT	Secreted Signaling	KEGG: mmu04310; PMID: 23209147
302	BC	SBC	Wnt6	FZD1_LRP5	0.000410475	0	WNT6_FZD1_LRP5	Wnt6 - (Fzd1+Lrp5)	WNT	Secreted Signaling	KEGG: mmu04310; PMID: 23209147
303	BC	BC	Wnt6	FZD1_LRP5	0.000649873	0	WNT6_FZD1_LRP5	Wnt6 - (Fzd1+Lrp5)	WNT	Secreted Signaling	KEGG: mmu04310; PMID: 23209147
304	BC	SBC	Wnt6	FZD10_LRP5	0.00017455	0	WNT6_FZD10_LRP5	Wnt6 - (Fzd10+Lrp5)	WNT	Secreted Signaling	KEGG: mmu04310; PMID: 23209147
305	BC	BC	Wnt6	FZD10_LRP5	0.000356186	0	WNT6_FZD10_LRP5	Wnt6 - (Fzd10+Lrp5)	WNT	Secreted Signaling	KEGG: mmu04310; PMID: 23209147
306	BC	FB I	Wnt6	FZD2_LRP5	0.000301208	0	WNT6_FZD2_LRP5	Wnt6 - (Fzd2+Lrp5)	WNT	Secreted Signaling	KEGG: mmu04310; PMID: 23209147
307	BC	FB II	Wnt6	FZD2_LRP5	0.000386762	0	WNT6_FZD2_LRP5	Wnt6 - (Fzd2+Lrp5)	WNT	Secreted Signaling	KEGG: mmu04310; PMID: 23209147
308	BC	SBC	Wnt6	FZD2_LRP5	0.000242596	0	WNT6_FZD2_LRP5	Wnt6 - (Fzd2+Lrp5)	WNT	Secreted Signaling	KEGG: mmu04310; PMID: 23209147
309	BC	BC	Wnt6	FZD2_LRP5	0.000578877	0	WNT6_FZD2_LRP5	Wnt6 - (Fzd2+Lrp5)	WNT	Secreted Signaling	KEGG: mmu04310; PMID: 23209147
310	BC	FB I	Wnt6	FZD3_LRP5	0.000125634	0	WNT6_FZD3_LRP5	Wnt6 - (Fzd3+Lrp5)	WNT	Secreted Signaling	KEGG: mmu04310; PMID: 23209147
311	BC	SBC	Wnt6	FZD3_LRP5	0.000368783	0	WNT6_FZD3_LRP5	Wnt6 - (Fzd3+Lrp5)	WNT	Secreted Signaling	KEGG: mmu04310; PMID: 23209147
312	BC	BC	Wnt6	FZD3_LRP5	0.000308242	0	WNT6_FZD3_LRP5	Wnt6 - (Fzd3+Lrp5)	WNT	Secreted Signaling	KEGG: mmu04310; PMID: 23209147
313	BC	SBC	Wnt6	FZD5_LRP5	0.000184755	0	WNT6_FZD5_LRP5	Wnt6 - (Fzd5+Lrp5)	WNT	Secreted Signaling	KEGG: mmu04310; PMID: 23209147
314	BC	BC	Wnt6	FZD5_LRP5	0.000347752	0	WNT6_FZD5_LRP5	Wnt6 - (Fzd5+Lrp5)	WNT	Secreted Signaling	KEGG: mmu04310; PMID: 23209147
315	BC	SBC	Wnt6	FZD6_LRP5	0.000472069	0	WNT6_FZD6_LRP5	Wnt6 - (Fzd6+Lrp5)	WNT	Secreted Signaling	KEGG: mmu04310; PMID: 23209147
316	BC	BC	Wnt6	FZD6_LRP5	0.000596062	0	WNT6_FZD6_LRP5	Wnt6 - (Fzd6+Lrp5)	WNT	Secreted Signaling	KEGG: mmu04310; PMID: 23209147
317	BC	FB I	Wnt6	FZD7_LRP5	0.00012326	0	WNT6_FZD7_LRP5	Wnt6 - (Fzd7+Lrp5)	WNT	Secreted Signaling	KEGG: mmu04310; PMID: 23209147
318	BC	SBC	Wnt6	FZD7_LRP5	0.000344249	0	WNT6_FZD7_LRP5	Wnt6 - (Fzd7+Lrp5)	WNT	Secreted Signaling	KEGG: mmu04310; PMID: 23209147
319	BC	BC	Wnt6	FZD7_LRP5	0.000346067	0	WNT6_FZD7_LRP5	Wnt6 - (Fzd7+Lrp5)	WNT	Secreted Signaling	KEGG: mmu04310; PMID: 23209147
320	BC	SBC	Wnt6	FZD8_LRP5	0.000168106	0	WNT6_FZD8_LRP5	Wnt6 - (Fzd8+Lrp5)	WNT	Secreted Signaling	KEGG: mmu04310; PMID: 23209147
321	SBC	FB I	Wnt10a	FZD1_LRP6	0.000263325	0	WNT10A_FZD1_LRP6	Wnt10a - (Fzd1+Lrp6)	WNT	Secreted Signaling	KEGG: mmu04310; PMID: 23209147
322	BC	FB I	Wnt10a	FZD1_LRP6	0.00339233	0	WNT10A_FZD1_LRP6	Wnt10a - (Fzd1+Lrp6)	WNT	Secreted Signaling	KEGG: mmu04310; PMID: 23209147
323	SBC	FB II	Wnt10a	FZD1_LRP6	0.000200043	0	WNT10A_FZD1_LRP6	Wnt10a - (Fzd1+Lrp6)	WNT	Secreted Signaling	KEGG: mmu04310; PMID: 23209147
324	BC	FB II	Wnt10a	FZD1_LRP6	0.00258124	0	WNT10A_FZD1_LRP6	Wnt10a - (Fzd1+Lrp6)	WNT	Secreted Signaling	KEGG: mmu04310; PMID: 23209147
325	SBC	SBC	Wnt10a	FZD1_LRP6	0.000361898	0	WNT10A_FZD1_LRP6	Wnt10a - (Fzd1+Lrp6)	WNT	Secreted Signaling	KEGG: mmu04310; PMID: 23209147
326	BC	SBC	Wnt10a	FZD1_LRP6	0.00467415	0	WNT10A_FZD1_LRP6	Wnt10a - (Fzd1+Lrp6)	WNT	Secreted Signaling	KEGG: mmu04310; PMID: 23209147
327	SBC	FB IV	Wnt10a	FZD1_LRP6	0.000286127	0	WNT10A_FZD1_LRP6	Wnt10a - (Fzd1+Lrp6)	WNT	Secreted Signaling	KEGG: mmu04310; PMID: 23209147
328	BC	FB IV	Wnt10a	FZD1_LRP6	0.00369693	0	WNT10A_FZD1_LRP6	Wnt10a - (Fzd1+Lrp6)	WNT	Secreted Signaling	KEGG: mmu04310; PMID: 23209147
329	SBC	BC	Wnt10a	FZD1_LRP6	0.000598616	0	WNT10A_FZD1_LRP6	Wnt10a - (Fzd1+Lrp6)	WNT	Secreted Signaling	KEGG: mmu04310; PMID: 23209147
330	BC	BC	Wnt10a	FZD1_LRP6	0.00771217	0	WNT10A_FZD1_LRP6	Wnt10a - (Fzd1+Lrp6)	WNT	Secreted Signaling	KEGG: mmu04310; PMID: 23209147
331	SBC	SBC	Wnt10a	FZD10_LRP6	0.00015389	0	WNT10A_FZD10_LRP6	Wnt10a - (Fzd10+Lrp6)	WNT	Secreted Signaling	KEGG: mmu04310; PMID: 23209147
332	BC	SBC	Wnt10a	FZD10_LRP6	0.00199239	0	WNT10A_FZD10_LRP6	Wnt10a - (Fzd10+Lrp6)	WNT	Secreted Signaling	KEGG: mmu04310; PMID: 23209147
333	SBC	BC	Wnt10a	FZD10_LRP6	0.000328089	0	WNT10A_FZD10_LRP6	Wnt10a - (Fzd10+Lrp6)	WNT	Secreted Signaling	KEGG: mmu04310; PMID: 23209147
334	BC	BC	Wnt10a	FZD10_LRP6	0.00423968	0	WNT10A_FZD10_LRP6	Wnt10a - (Fzd10+Lrp6)	WNT	Secreted Signaling	KEGG: mmu04310; PMID: 23209147
335	SBC	FB I	Wnt10a	FZD2_LRP6	0.000269546	0	WNT10A_FZD2_LRP6	Wnt10a - (Fzd2+Lrp6)	WNT	Secreted Signaling	KEGG: mmu04310; PMID: 23209147
336	BC	FB I	Wnt10a	FZD2_LRP6	0.00347191	0	WNT10A_FZD2_LRP6	Wnt10a - (Fzd2+Lrp6)	WNT	Secreted Signaling	KEGG: mmu04310; PMID: 23209147
337	SBC	FB II	Wnt10a	FZD2_LRP6	0.000297104	0	WNT10A_FZD2_LRP6	Wnt10a - (Fzd2+Lrp6)	WNT	Secreted Signaling	KEGG: mmu04310; PMID: 23209147
338	BC	FB II	Wnt10a	FZD2_LRP6	0.00382415	0	WNT10A_FZD2_LRP6	Wnt10a - (Fzd2+Lrp6)	WNT	Secreted Signaling	KEGG: mmu04310; PMID: 23209147
339	SBC	SBC	Wnt10a	FZD2_LRP6	0.000213883	0	WNT10A_FZD2_LRP6	Wnt10a - (Fzd2+Lrp6)	WNT	Secreted Signaling	KEGG: mmu04310; PMID: 23209147
340	BC	SBC	Wnt10a	FZD2_LRP6	0.00276719	0	WNT10A_FZD2_LRP6	Wnt10a - (Fzd2+Lrp6)	WNT	Secreted Signaling	KEGG: mmu04310; PMID: 23209147
341	SBC	FB IV	Wnt10a	FZD2_LRP6	0.000141896	0	WNT10A_FZD2_LRP6	Wnt10a - (Fzd2+Lrp6)	WNT	Secreted Signaling	KEGG: mmu04310; PMID: 23209147
342	BC	FB IV	Wnt10a	FZD2_LRP6	0.00183691	0	WNT10A_FZD2_LRP6	Wnt10a - (Fzd2+Lrp6)	WNT	Secreted Signaling	KEGG: mmu04310; PMID: 23209147
343	SBC	BC	Wnt10a	FZD2_LRP6	0.000533218	0	WNT10A_FZD2_LRP6	Wnt10a - (Fzd2+Lrp6)	WNT	Secreted Signaling	KEGG: mmu04310; PMID: 23209147
344	BC	BC	Wnt10a	FZD2_LRP6	0.00687465	0	WNT10A_FZD2_LRP6	Wnt10a - (Fzd2+Lrp6)	WNT	Secreted Signaling	KEGG: mmu04310; PMID: 23209147
345	SBC	FB I	Wnt10a	FZD3_LRP6	0.000112425	0	WNT10A_FZD3_LRP6	Wnt10a - (Fzd3+Lrp6)	WNT	Secreted Signaling	KEGG: mmu04310; PMID: 23209147
346	BC	FB I	Wnt10a	FZD3_LRP6	0.00145395	0	WNT10A_FZD3_LRP6	Wnt10a - (Fzd3+Lrp6)	WNT	Secreted Signaling	KEGG: mmu04310; PMID: 23209147
347	SBC	SBC	Wnt10a	FZD3_LRP6	0.000325139	0	WNT10A_FZD3_LRP6	Wnt10a - (Fzd3+Lrp6)	WNT	Secreted Signaling	KEGG: mmu04310; PMID: 23209147
348	BC	SBC	Wnt10a	FZD3_LRP6	0.00420118	0	WNT10A_FZD3_LRP6	Wnt10a - (Fzd3+Lrp6)	WNT	Secreted Signaling	KEGG: mmu04310; PMID: 23209147
349	SBC	FB IV	Wnt10a	FZD3_LRP6	0.000147907	0	WNT10A_FZD3_LRP6	Wnt10a - (Fzd3+Lrp6)	WNT	Secreted Signaling	KEGG: mmu04310; PMID: 23209147
350	BC	FB IV	Wnt10a	FZD3_LRP6	0.00191458	0	WNT10A_FZD3_LRP6	Wnt10a - (Fzd3+Lrp6)	WNT	Secreted Signaling	KEGG: mmu04310; PMID: 23209147
351	SBC	BC	Wnt10a	FZD3_LRP6	0.000283926	0	WNT10A_FZD3_LRP6	Wnt10a - (Fzd3+Lrp6)	WNT	Secreted Signaling	KEGG: mmu04310; PMID: 23209147
352	BC	BC	Wnt10a	FZD3_LRP6	0.00367081	0	WNT10A_FZD3_LRP6	Wnt10a - (Fzd3+Lrp6)	WNT	Secreted Signaling	KEGG: mmu04310; PMID: 23209147
353	SBC	SBC	Wnt10a	FZD5_LRP6	0.000162888	0	WNT10A_FZD5_LRP6	Wnt10a - (Fzd5+Lrp6)	WNT	Secreted Signaling	KEGG: mmu04310; PMID: 23209147
354	BC	SBC	Wnt10a	FZD5_LRP6	0.00210866	0	WNT10A_FZD5_LRP6	Wnt10a - (Fzd5+Lrp6)	WNT	Secreted Signaling	KEGG: mmu04310; PMID: 23209147
355	SBC	BC	Wnt10a	FZD5_LRP6	0.00032032	0	WNT10A_FZD5_LRP6	Wnt10a - (Fzd5+Lrp6)	WNT	Secreted Signaling	KEGG: mmu04310; PMID: 23209147
356	BC	BC	Wnt10a	FZD5_LRP6	0.00413965	0	WNT10A_FZD5_LRP6	Wnt10a - (Fzd5+Lrp6)	WNT	Secreted Signaling	KEGG: mmu04310; PMID: 23209147
357	SBC	SBC	Wnt10a	FZD6_LRP6	0.000416205	0	WNT10A_FZD6_LRP6	Wnt10a - (Fzd6+Lrp6)	WNT	Secreted Signaling	KEGG: mmu04310; PMID: 23209147
358	BC	SBC	Wnt10a	FZD6_LRP6	0.00537219	0	WNT10A_FZD6_LRP6	Wnt10a - (Fzd6+Lrp6)	WNT	Secreted Signaling	KEGG: mmu04310; PMID: 23209147
359	SBC	BC	Wnt10a	FZD6_LRP6	0.000549048	0	WNT10A_FZD6_LRP6	Wnt10a - (Fzd6+Lrp6)	WNT	Secreted Signaling	KEGG: mmu04310; PMID: 23209147
360	BC	BC	Wnt10a	FZD6_LRP6	0.00707749	0	WNT10A_FZD6_LRP6	Wnt10a - (Fzd6+Lrp6)	WNT	Secreted Signaling	KEGG: mmu04310; PMID: 23209147
361	SBC	FB I	Wnt10a	FZD7_LRP6	0.0001103	0	WNT10A_FZD7_LRP6	Wnt10a - (Fzd7+Lrp6)	WNT	Secreted Signaling	KEGG: mmu04310; PMID: 23209147
362	BC	FB I	Wnt10a	FZD7_LRP6	0.00142654	0	WNT10A_FZD7_LRP6	Wnt10a - (Fzd7+Lrp6)	WNT	Secreted Signaling	KEGG: mmu04310; PMID: 23209147
363	SBC	SBC	Wnt10a	FZD7_LRP6	0.000303508	0	WNT10A_FZD7_LRP6	Wnt10a - (Fzd7+Lrp6)	WNT	Secreted Signaling	KEGG: mmu04310; PMID: 23209147
364	BC	SBC	Wnt10a	FZD7_LRP6	0.00392266	0	WNT10A_FZD7_LRP6	Wnt10a - (Fzd7+Lrp6)	WNT	Secreted Signaling	KEGG: mmu04310; PMID: 23209147
365	SBC	BC	Wnt10a	FZD7_LRP6	0.000318768	0	WNT10A_FZD7_LRP6	Wnt10a - (Fzd7+Lrp6)	WNT	Secreted Signaling	KEGG: mmu04310; PMID: 23209147
366	BC	BC	Wnt10a	FZD7_LRP6	0.00411967	0	WNT10A_FZD7_LRP6	Wnt10a - (Fzd7+Lrp6)	WNT	Secreted Signaling	KEGG: mmu04310; PMID: 23209147
367	SBC	SBC	Wnt10a	FZD8_LRP6	0.000148209	0	WNT10A_FZD8_LRP6	Wnt10a - (Fzd8+Lrp6)	WNT	Secreted Signaling	KEGG: mmu04310; PMID: 23209147
368	BC	SBC	Wnt10a	FZD8_LRP6	0.00191896	0	WNT10A_FZD8_LRP6	Wnt10a - (Fzd8+Lrp6)	WNT	Secreted Signaling	KEGG: mmu04310; PMID: 23209147
369	FB II	FB I	Wnt4	FZD1_LRP6	0.000441593	0.03	WNT4_FZD1_LRP6	Wnt4 - (Fzd1+Lrp6)	WNT	Secreted Signaling	KEGG: mmu04310; PMID: 23209147
370	SBC	FB I	Wnt4	FZD1_LRP6	0.003379	0	WNT4_FZD1_LRP6	Wnt4 - (Fzd1+Lrp6)	WNT	Secreted Signaling	KEGG: mmu04310; PMID: 23209147
371	BC	FB I	Wnt4	FZD1_LRP6	0.00205631	0	WNT4_FZD1_LRP6	Wnt4 - (Fzd1+Lrp6)	WNT	Secreted Signaling	KEGG: mmu04310; PMID: 23209147
372	SBC	FB II	Wnt4	FZD1_LRP6	0.00257124	0	WNT4_FZD1_LRP6	Wnt4 - (Fzd1+Lrp6)	WNT	Secreted Signaling	KEGG: mmu04310; PMID: 23209147
373	BC	FB II	Wnt4	FZD1_LRP6	0.00156358	0	WNT4_FZD1_LRP6	Wnt4 - (Fzd1+Lrp6)	WNT	Secreted Signaling	KEGG: mmu04310; PMID: 23209147
374	FB II	SBC	Wnt4	FZD1_LRP6	0.000607267	0	WNT4_FZD1_LRP6	Wnt4 - (Fzd1+Lrp6)	WNT	Secreted Signaling	KEGG: mmu04310; PMID: 23209147
375	SBC	SBC	Wnt4	FZD1_LRP6	0.00465619	0	WNT4_FZD1_LRP6	Wnt4 - (Fzd1+Lrp6)	WNT	Secreted Signaling	KEGG: mmu04310; PMID: 23209147
376	BC	SBC	Wnt4	FZD1_LRP6	0.00283021	0	WNT4_FZD1_LRP6	Wnt4 - (Fzd1+Lrp6)	WNT	Secreted Signaling	KEGG: mmu04310; PMID: 23209147
377	FB II	FB IV	Wnt4	FZD1_LRP6	0.000480166	0	WNT4_FZD1_LRP6	Wnt4 - (Fzd1+Lrp6)	WNT	Secreted Signaling	KEGG: mmu04310; PMID: 23209147
378	SBC	FB IV	Wnt4	FZD1_LRP6	0.00368276	0	WNT4_FZD1_LRP6	Wnt4 - (Fzd1+Lrp6)	WNT	Secreted Signaling	KEGG: mmu04310; PMID: 23209147
379	BC	FB IV	Wnt4	FZD1_LRP6	0.00223813	0	WNT4_FZD1_LRP6	Wnt4 - (Fzd1+Lrp6)	WNT	Secreted Signaling	KEGG: mmu04310; PMID: 23209147
380	FB II	BC	Wnt4	FZD1_LRP6	0.00100388	0	WNT4_FZD1_LRP6	Wnt4 - (Fzd1+Lrp6)	WNT	Secreted Signaling	KEGG: mmu04310; PMID: 23209147
381	SBC	BC	Wnt4	FZD1_LRP6	0.00768189	0	WNT4_FZD1_LRP6	Wnt4 - (Fzd1+Lrp6)	WNT	Secreted Signaling	KEGG: mmu04310; PMID: 23209147
382	BC	BC	Wnt4	FZD1_LRP6	0.00467475	0	WNT4_FZD1_LRP6	Wnt4 - (Fzd1+Lrp6)	WNT	Secreted Signaling	KEGG: mmu04310; PMID: 23209147
383	FB II	SBC	Wnt4	FZD10_LRP6	0.000258376	0	WNT4_FZD10_LRP6	Wnt4 - (Fzd10+Lrp6)	WNT	Secreted Signaling	KEGG: mmu04310; PMID: 23209147
384	SBC	SBC	Wnt4	FZD10_LRP6	0.00198489	0	WNT4_FZD10_LRP6	Wnt4 - (Fzd10+Lrp6)	WNT	Secreted Signaling	KEGG: mmu04310; PMID: 23209147
385	BC	SBC	Wnt4	FZD10_LRP6	0.00120515	0	WNT4_FZD10_LRP6	Wnt4 - (Fzd10+Lrp6)	WNT	Secreted Signaling	KEGG: mmu04310; PMID: 23209147
386	FB II	BC	Wnt4	FZD10_LRP6	0.000550603	0	WNT4_FZD10_LRP6	Wnt4 - (Fzd10+Lrp6)	WNT	Secreted Signaling	KEGG: mmu04310; PMID: 23209147
387	SBC	BC	Wnt4	FZD10_LRP6	0.00422346	0	WNT4_FZD10_LRP6	Wnt4 - (Fzd10+Lrp6)	WNT	Secreted Signaling	KEGG: mmu04310; PMID: 23209147
388	BC	BC	Wnt4	FZD10_LRP6	0.00256656	0	WNT4_FZD10_LRP6	Wnt4 - (Fzd10+Lrp6)	WNT	Secreted Signaling	KEGG: mmu04310; PMID: 23209147
389	FB II	FB I	Wnt4	FZD2_LRP6	0.000452008	0	WNT4_FZD2_LRP6	Wnt4 - (Fzd2+Lrp6)	WNT	Secreted Signaling	KEGG: mmu04310; PMID: 23209147
390	SBC	FB I	Wnt4	FZD2_LRP6	0.00345826	0	WNT4_FZD2_LRP6	Wnt4 - (Fzd2+Lrp6)	WNT	Secreted Signaling	KEGG: mmu04310; PMID: 23209147
391	BC	FB I	Wnt4	FZD2_LRP6	0.0021047	0	WNT4_FZD2_LRP6	Wnt4 - (Fzd2+Lrp6)	WNT	Secreted Signaling	KEGG: mmu04310; PMID: 23209147
392	FB II	FB II	Wnt4	FZD2_LRP6	0.000498136	0	WNT4_FZD2_LRP6	Wnt4 - (Fzd2+Lrp6)	WNT	Secreted Signaling	KEGG: mmu04310; PMID: 23209147
393	SBC	FB II	Wnt4	FZD2_LRP6	0.00380902	0	WNT4_FZD2_LRP6	Wnt4 - (Fzd2+Lrp6)	WNT	Secreted Signaling	KEGG: mmu04310; PMID: 23209147
394	BC	FB II	Wnt4	FZD2_LRP6	0.00231894	0	WNT4_FZD2_LRP6	Wnt4 - (Fzd2+Lrp6)	WNT	Secreted Signaling	KEGG: mmu04310; PMID: 23209147
395	FB II	SBC	Wnt4	FZD2_LRP6	0.000359043	0.01	WNT4_FZD2_LRP6	Wnt4 - (Fzd2+Lrp6)	WNT	Secreted Signaling	KEGG: mmu04310; PMID: 23209147
396	SBC	SBC	Wnt4	FZD2_LRP6	0.00275671	0	WNT4_FZD2_LRP6	Wnt4 - (Fzd2+Lrp6)	WNT	Secreted Signaling	KEGG: mmu04310; PMID: 23209147
397	BC	SBC	Wnt4	FZD2_LRP6	0.00167431	0	WNT4_FZD2_LRP6	Wnt4 - (Fzd2+Lrp6)	WNT	Secreted Signaling	KEGG: mmu04310; PMID: 23209147
398	SBC	FB IV	Wnt4	FZD2_LRP6	0.00182998	0	WNT4_FZD2_LRP6	Wnt4 - (Fzd2+Lrp6)	WNT	Secreted Signaling	KEGG: mmu04310; PMID: 23209147
399	BC	FB IV	Wnt4	FZD2_LRP6	0.00111115	0	WNT4_FZD2_LRP6	Wnt4 - (Fzd2+Lrp6)	WNT	Secreted Signaling	KEGG: mmu04310; PMID: 23209147
400	FB II	BC	Wnt4	FZD2_LRP6	0.000894366	0	WNT4_FZD2_LRP6	Wnt4 - (Fzd2+Lrp6)	WNT	Secreted Signaling	KEGG: mmu04310; PMID: 23209147
401	SBC	BC	Wnt4	FZD2_LRP6	0.00684781	0	WNT4_FZD2_LRP6	Wnt4 - (Fzd2+Lrp6)	WNT	Secreted Signaling	KEGG: mmu04310; PMID: 23209147
402	BC	BC	Wnt4	FZD2_LRP6	0.00416578	0	WNT4_FZD2_LRP6	Wnt4 - (Fzd2+Lrp6)	WNT	Secreted Signaling	KEGG: mmu04310; PMID: 23209147
403	SBC	FB I	Wnt4	FZD3_LRP6	0.00144842	0	WNT4_FZD3_LRP6	Wnt4 - (Fzd3+Lrp6)	WNT	Secreted Signaling	KEGG: mmu04310; PMID: 23209147
404	BC	FB I	Wnt4	FZD3_LRP6	0.000879873	0	WNT4_FZD3_LRP6	Wnt4 - (Fzd3+Lrp6)	WNT	Secreted Signaling	KEGG: mmu04310; PMID: 23209147
405	FB II	SBC	Wnt4	FZD3_LRP6	0.00054564	0	WNT4_FZD3_LRP6	Wnt4 - (Fzd3+Lrp6)	WNT	Secreted Signaling	KEGG: mmu04310; PMID: 23209147
406	SBC	SBC	Wnt4	FZD3_LRP6	0.00418509	0	WNT4_FZD3_LRP6	Wnt4 - (Fzd3+Lrp6)	WNT	Secreted Signaling	KEGG: mmu04310; PMID: 23209147
407	BC	SBC	Wnt4	FZD3_LRP6	0.00254336	0	WNT4_FZD3_LRP6	Wnt4 - (Fzd3+Lrp6)	WNT	Secreted Signaling	KEGG: mmu04310; PMID: 23209147
408	FB II	FB IV	Wnt4	FZD3_LRP6	0.00024832	0	WNT4_FZD3_LRP6	Wnt4 - (Fzd3+Lrp6)	WNT	Secreted Signaling	KEGG: mmu04310; PMID: 23209147
409	SBC	FB IV	Wnt4	FZD3_LRP6	0.00190736	0	WNT4_FZD3_LRP6	Wnt4 - (Fzd3+Lrp6)	WNT	Secreted Signaling	KEGG: mmu04310; PMID: 23209147
410	BC	FB IV	Wnt4	FZD3_LRP6	0.00115817	0	WNT4_FZD3_LRP6	Wnt4 - (Fzd3+Lrp6)	WNT	Secreted Signaling	KEGG: mmu04310; PMID: 23209147
411	FB II	BC	Wnt4	FZD3_LRP6	0.000476544	0	WNT4_FZD3_LRP6	Wnt4 - (Fzd3+Lrp6)	WNT	Secreted Signaling	KEGG: mmu04310; PMID: 23209147
412	SBC	BC	Wnt4	FZD3_LRP6	0.00365682	0	WNT4_FZD3_LRP6	Wnt4 - (Fzd3+Lrp6)	WNT	Secreted Signaling	KEGG: mmu04310; PMID: 23209147
413	BC	BC	Wnt4	FZD3_LRP6	0.00222172	0	WNT4_FZD3_LRP6	Wnt4 - (Fzd3+Lrp6)	WNT	Secreted Signaling	KEGG: mmu04310; PMID: 23209147
414	FB II	SBC	Wnt4	FZD5_LRP6	0.000273475	0	WNT4_FZD5_LRP6	Wnt4 - (Fzd5+Lrp6)	WNT	Secreted Signaling	KEGG: mmu04310; PMID: 23209147
415	SBC	SBC	Wnt4	FZD5_LRP6	0.00210071	0	WNT4_FZD5_LRP6	Wnt4 - (Fzd5+Lrp6)	WNT	Secreted Signaling	KEGG: mmu04310; PMID: 23209147
416	BC	SBC	Wnt4	FZD5_LRP6	0.00127553	0	WNT4_FZD5_LRP6	Wnt4 - (Fzd5+Lrp6)	WNT	Secreted Signaling	KEGG: mmu04310; PMID: 23209147
417	FB II	BC	Wnt4	FZD5_LRP6	0.000537576	0	WNT4_FZD5_LRP6	Wnt4 - (Fzd5+Lrp6)	WNT	Secreted Signaling	KEGG: mmu04310; PMID: 23209147
418	SBC	BC	Wnt4	FZD5_LRP6	0.00412382	0	WNT4_FZD5_LRP6	Wnt4 - (Fzd5+Lrp6)	WNT	Secreted Signaling	KEGG: mmu04310; PMID: 23209147
419	BC	BC	Wnt4	FZD5_LRP6	0.00250592	0	WNT4_FZD5_LRP6	Wnt4 - (Fzd5+Lrp6)	WNT	Secreted Signaling	KEGG: mmu04310; PMID: 23209147
420	FB II	SBC	Wnt4	FZD6_LRP6	0.000698291	0	WNT4_FZD6_LRP6	Wnt4 - (Fzd6+Lrp6)	WNT	Secreted Signaling	KEGG: mmu04310; PMID: 23209147
421	SBC	SBC	Wnt4	FZD6_LRP6	0.00535143	0	WNT4_FZD6_LRP6	Wnt4 - (Fzd6+Lrp6)	WNT	Secreted Signaling	KEGG: mmu04310; PMID: 23209147
422	BC	SBC	Wnt4	FZD6_LRP6	0.00325375	0	WNT4_FZD6_LRP6	Wnt4 - (Fzd6+Lrp6)	WNT	Secreted Signaling	KEGG: mmu04310; PMID: 23209147
423	FB II	BC	Wnt4	FZD6_LRP6	0.000920879	0	WNT4_FZD6_LRP6	Wnt4 - (Fzd6+Lrp6)	WNT	Secreted Signaling	KEGG: mmu04310; PMID: 23209147
424	SBC	BC	Wnt4	FZD6_LRP6	0.00704982	0	WNT4_FZD6_LRP6	Wnt4 - (Fzd6+Lrp6)	WNT	Secreted Signaling	KEGG: mmu04310; PMID: 23209147
425	BC	BC	Wnt4	FZD6_LRP6	0.00428902	0	WNT4_FZD6_LRP6	Wnt4 - (Fzd6+Lrp6)	WNT	Secreted Signaling	KEGG: mmu04310; PMID: 23209147
426	SBC	FB I	Wnt4	FZD7_LRP6	0.00142112	0	WNT4_FZD7_LRP6	Wnt4 - (Fzd7+Lrp6)	WNT	Secreted Signaling	KEGG: mmu04310; PMID: 23209147
427	BC	FB I	Wnt4	FZD7_LRP6	0.000863269	0	WNT4_FZD7_LRP6	Wnt4 - (Fzd7+Lrp6)	WNT	Secreted Signaling	KEGG: mmu04310; PMID: 23209147
428	FB II	SBC	Wnt4	FZD7_LRP6	0.00050937	0	WNT4_FZD7_LRP6	Wnt4 - (Fzd7+Lrp6)	WNT	Secreted Signaling	KEGG: mmu04310; PMID: 23209147
429	SBC	SBC	Wnt4	FZD7_LRP6	0.00390767	0	WNT4_FZD7_LRP6	Wnt4 - (Fzd7+Lrp6)	WNT	Secreted Signaling	KEGG: mmu04310; PMID: 23209147
430	BC	SBC	Wnt4	FZD7_LRP6	0.00237449	0	WNT4_FZD7_LRP6	Wnt4 - (Fzd7+Lrp6)	WNT	Secreted Signaling	KEGG: mmu04310; PMID: 23209147
431	FB II	BC	Wnt4	FZD7_LRP6	0.000534973	0	WNT4_FZD7_LRP6	Wnt4 - (Fzd7+Lrp6)	WNT	Secreted Signaling	KEGG: mmu04310; PMID: 23209147
432	SBC	BC	Wnt4	FZD7_LRP6	0.00410391	0	WNT4_FZD7_LRP6	Wnt4 - (Fzd7+Lrp6)	WNT	Secreted Signaling	KEGG: mmu04310; PMID: 23209147
433	BC	BC	Wnt4	FZD7_LRP6	0.0024938	0	WNT4_FZD7_LRP6	Wnt4 - (Fzd7+Lrp6)	WNT	Secreted Signaling	KEGG: mmu04310; PMID: 23209147
434	FB II	SBC	Wnt4	FZD8_LRP6	0.000248841	0	WNT4_FZD8_LRP6	Wnt4 - (Fzd8+Lrp6)	WNT	Secreted Signaling	KEGG: mmu04310; PMID: 23209147
435	SBC	SBC	Wnt4	FZD8_LRP6	0.00191175	0	WNT4_FZD8_LRP6	Wnt4 - (Fzd8+Lrp6)	WNT	Secreted Signaling	KEGG: mmu04310; PMID: 23209147
436	BC	SBC	Wnt4	FZD8_LRP6	0.0011607	0	WNT4_FZD8_LRP6	Wnt4 - (Fzd8+Lrp6)	WNT	Secreted Signaling	KEGG: mmu04310; PMID: 23209147
437	BC	FB I	Wnt6	FZD1_LRP6	0.000668127	0	WNT6_FZD1_LRP6	Wnt6 - (Fzd1+Lrp6)	WNT	Secreted Signaling	KEGG: mmu04310; PMID: 23209147
438	BC	FB II	Wnt6	FZD1_LRP6	0.000507666	0	WNT6_FZD1_LRP6	Wnt6 - (Fzd1+Lrp6)	WNT	Secreted Signaling	KEGG: mmu04310; PMID: 23209147
439	BC	SBC	Wnt6	FZD1_LRP6	0.000918531	0	WNT6_FZD1_LRP6	Wnt6 - (Fzd1+Lrp6)	WNT	Secreted Signaling	KEGG: mmu04310; PMID: 23209147
440	BC	FB IV	Wnt6	FZD1_LRP6	0.000726252	0	WNT6_FZD1_LRP6	Wnt6 - (Fzd1+Lrp6)	WNT	Secreted Signaling	KEGG: mmu04310; PMID: 23209147
441	BC	BC	Wnt6	FZD1_LRP6	0.00151886	0	WNT6_FZD1_LRP6	Wnt6 - (Fzd1+Lrp6)	WNT	Secreted Signaling	KEGG: mmu04310; PMID: 23209147
442	BC	SBC	Wnt6	FZD10_LRP6	0.000390707	0	WNT6_FZD10_LRP6	Wnt6 - (Fzd10+Lrp6)	WNT	Secreted Signaling	KEGG: mmu04310; PMID: 23209147
443	BC	BC	Wnt6	FZD10_LRP6	0.000832776	0	WNT6_FZD10_LRP6	Wnt6 - (Fzd10+Lrp6)	WNT	Secreted Signaling	KEGG: mmu04310; PMID: 23209147
444	BC	FB I	Wnt6	FZD2_LRP6	0.000683898	0	WNT6_FZD2_LRP6	Wnt6 - (Fzd2+Lrp6)	WNT	Secreted Signaling	KEGG: mmu04310; PMID: 23209147
445	BC	FB II	Wnt6	FZD2_LRP6	0.00075375	0	WNT6_FZD2_LRP6	Wnt6 - (Fzd2+Lrp6)	WNT	Secreted Signaling	KEGG: mmu04310; PMID: 23209147
446	BC	SBC	Wnt6	FZD2_LRP6	0.000542974	0	WNT6_FZD2_LRP6	Wnt6 - (Fzd2+Lrp6)	WNT	Secreted Signaling	KEGG: mmu04310; PMID: 23209147
447	BC	FB IV	Wnt6	FZD2_LRP6	0.00036025	0	WNT6_FZD2_LRP6	Wnt6 - (Fzd2+Lrp6)	WNT	Secreted Signaling	KEGG: mmu04310; PMID: 23209147
448	BC	BC	Wnt6	FZD2_LRP6	0.00135305	0	WNT6_FZD2_LRP6	Wnt6 - (Fzd2+Lrp6)	WNT	Secreted Signaling	KEGG: mmu04310; PMID: 23209147
449	BC	FB I	Wnt6	FZD3_LRP6	0.000285393	0	WNT6_FZD3_LRP6	Wnt6 - (Fzd3+Lrp6)	WNT	Secreted Signaling	KEGG: mmu04310; PMID: 23209147
450	BC	SBC	Wnt6	FZD3_LRP6	0.000825279	0	WNT6_FZD3_LRP6	Wnt6 - (Fzd3+Lrp6)	WNT	Secreted Signaling	KEGG: mmu04310; PMID: 23209147
451	BC	FB IV	Wnt6	FZD3_LRP6	0.000375509	0	WNT6_FZD3_LRP6	Wnt6 - (Fzd3+Lrp6)	WNT	Secreted Signaling	KEGG: mmu04310; PMID: 23209147
452	BC	BC	Wnt6	FZD3_LRP6	0.000720724	0	WNT6_FZD3_LRP6	Wnt6 - (Fzd3+Lrp6)	WNT	Secreted Signaling	KEGG: mmu04310; PMID: 23209147
453	BC	SBC	Wnt6	FZD5_LRP6	0.000413545	0	WNT6_FZD5_LRP6	Wnt6 - (Fzd5+Lrp6)	WNT	Secreted Signaling	KEGG: mmu04310; PMID: 23209147
454	BC	BC	Wnt6	FZD5_LRP6	0.000813066	0	WNT6_FZD5_LRP6	Wnt6 - (Fzd5+Lrp6)	WNT	Secreted Signaling	KEGG: mmu04310; PMID: 23209147
455	BC	SBC	Wnt6	FZD6_LRP6	0.00105628	0	WNT6_FZD6_LRP6	Wnt6 - (Fzd6+Lrp6)	WNT	Secreted Signaling	KEGG: mmu04310; PMID: 23209147
456	BC	BC	Wnt6	FZD6_LRP6	0.00139319	0	WNT6_FZD6_LRP6	Wnt6 - (Fzd6+Lrp6)	WNT	Secreted Signaling	KEGG: mmu04310; PMID: 23209147
457	BC	FB I	Wnt6	FZD7_LRP6	0.00028	0	WNT6_FZD7_LRP6	Wnt6 - (Fzd7+Lrp6)	WNT	Secreted Signaling	KEGG: mmu04310; PMID: 23209147
458	BC	SBC	Wnt6	FZD7_LRP6	0.000770398	0	WNT6_FZD7_LRP6	Wnt6 - (Fzd7+Lrp6)	WNT	Secreted Signaling	KEGG: mmu04310; PMID: 23209147
459	BC	BC	Wnt6	FZD7_LRP6	0.000809127	0	WNT6_FZD7_LRP6	Wnt6 - (Fzd7+Lrp6)	WNT	Secreted Signaling	KEGG: mmu04310; PMID: 23209147
460	BC	SBC	Wnt6	FZD8_LRP6	0.000376286	0	WNT6_FZD8_LRP6	Wnt6 - (Fzd8+Lrp6)	WNT	Secreted Signaling	KEGG: mmu04310; PMID: 23209147
461	FB I	FB I	Wnt5a	Fzd1	0.0182699	0	WNT5A_FZD1	Wnt5a - Fzd1	ncWNT	Secreted Signaling	KEGG: mmu04310
462	FB II	FB I	Wnt5a	Fzd1	0.012503	0	WNT5A_FZD1	Wnt5a - Fzd1	ncWNT	Secreted Signaling	KEGG: mmu04310
463	FB I	FB II	Wnt5a	Fzd1	0.0102356	0	WNT5A_FZD1	Wnt5a - Fzd1	ncWNT	Secreted Signaling	KEGG: mmu04310
464	FB II	FB II	Wnt5a	Fzd1	0.00698667	0	WNT5A_FZD1	Wnt5a - Fzd1	ncWNT	Secreted Signaling	KEGG: mmu04310
465	FB I	SBC	Wnt5a	Fzd1	0.00957822	0	WNT5A_FZD1	Wnt5a - Fzd1	ncWNT	Secreted Signaling	KEGG: mmu04310
466	FB II	SBC	Wnt5a	Fzd1	0.0065366	0.04	WNT5A_FZD1	Wnt5a - Fzd1	ncWNT	Secreted Signaling	KEGG: mmu04310
467	FB I	FB IV	Wnt5a	Fzd1	0.0100184	0	WNT5A_FZD1	Wnt5a - Fzd1	ncWNT	Secreted Signaling	KEGG: mmu04310
468	FB II	FB IV	Wnt5a	Fzd1	0.00683799	0	WNT5A_FZD1	Wnt5a - Fzd1	ncWNT	Secreted Signaling	KEGG: mmu04310
469	FB I	BC	Wnt5a	Fzd1	0.0171216	0	WNT5A_FZD1	Wnt5a - Fzd1	ncWNT	Secreted Signaling	KEGG: mmu04310
470	FB II	BC	Wnt5a	Fzd1	0.0117129	0	WNT5A_FZD1	Wnt5a - Fzd1	ncWNT	Secreted Signaling	KEGG: mmu04310
471	FB I	SBC	Wnt5a	Fzd10	0.00174491	0	WNT5A_FZD10	Wnt5a - Fzd10	ncWNT	Secreted Signaling	KEGG: mmu04310
472	FB II	SBC	Wnt5a	Fzd10	0.00118782	0	WNT5A_FZD10	Wnt5a - Fzd10	ncWNT	Secreted Signaling	KEGG: mmu04310
473	FB III	SBC	Wnt5a	Fzd10	0.00029154	0	WNT5A_FZD10	Wnt5a - Fzd10	ncWNT	Secreted Signaling	KEGG: mmu04310
474	FB IV	SBC	Wnt5a	Fzd10	0.000347025	0	WNT5A_FZD10	Wnt5a - Fzd10	ncWNT	Secreted Signaling	KEGG: mmu04310
475	BC	SBC	Wnt5a	Fzd10	0.000150946	0	WNT5A_FZD10	Wnt5a - Fzd10	ncWNT	Secreted Signaling	KEGG: mmu04310
476	FB I	BC	Wnt5a	Fzd10	0.0052028	0	WNT5A_FZD10	Wnt5a - Fzd10	ncWNT	Secreted Signaling	KEGG: mmu04310
477	FB II	BC	Wnt5a	Fzd10	0.00354564	0	WNT5A_FZD10	Wnt5a - Fzd10	ncWNT	Secreted Signaling	KEGG: mmu04310
478	FB III	BC	Wnt5a	Fzd10	0.000871796	0	WNT5A_FZD10	Wnt5a - Fzd10	ncWNT	Secreted Signaling	KEGG: mmu04310
479	FB IV	BC	Wnt5a	Fzd10	0.0010376	0	WNT5A_FZD10	Wnt5a - Fzd10	ncWNT	Secreted Signaling	KEGG: mmu04310
480	BC	BC	Wnt5a	Fzd10	0.000451502	0	WNT5A_FZD10	Wnt5a - Fzd10	ncWNT	Secreted Signaling	KEGG: mmu04310
481	FB I	FB I	Wnt5a	Fzd2	0.0191271	0	WNT5A_FZD2	Wnt5a - Fzd2	ncWNT	Secreted Signaling	KEGG: mmu04310
482	FB II	FB I	Wnt5a	Fzd2	0.0130933	0	WNT5A_FZD2	Wnt5a - Fzd2	ncWNT	Secreted Signaling	KEGG: mmu04310
483	FB IV	FB I	Wnt5a	Fzd2	0.00385779	0.03	WNT5A_FZD2	Wnt5a - Fzd2	ncWNT	Secreted Signaling	KEGG: mmu04310
484	FB I	FB II	Wnt5a	Fzd2	0.0223121	0	WNT5A_FZD2	Wnt5a - Fzd2	ncWNT	Secreted Signaling	KEGG: mmu04310
485	FB II	FB II	Wnt5a	Fzd2	0.0152892	0	WNT5A_FZD2	Wnt5a - Fzd2	ncWNT	Secreted Signaling	KEGG: mmu04310
486	FB III	FB II	Wnt5a	Fzd2	0.00379299	0.03	WNT5A_FZD2	Wnt5a - Fzd2	ncWNT	Secreted Signaling	KEGG: mmu04310
487	FB IV	FB II	Wnt5a	Fzd2	0.00451186	0	WNT5A_FZD2	Wnt5a - Fzd2	ncWNT	Secreted Signaling	KEGG: mmu04310
488	FB I	BC	Wnt5a	Fzd2	0.0136314	0	WNT5A_FZD2	Wnt5a - Fzd2	ncWNT	Secreted Signaling	KEGG: mmu04310
489	FB II	BC	Wnt5a	Fzd2	0.00931479	0	WNT5A_FZD2	Wnt5a - Fzd2	ncWNT	Secreted Signaling	KEGG: mmu04310
490	FB I	FB I	Wnt5a	Fzd3	0.0033785	0	WNT5A_FZD3	Wnt5a - Fzd3	ncWNT	Secreted Signaling	KEGG: mmu04310
491	FB II	FB I	Wnt5a	Fzd3	0.00230107	0	WNT5A_FZD3	Wnt5a - Fzd3	ncWNT	Secreted Signaling	KEGG: mmu04310
492	FB I	SBC	Wnt5a	Fzd3	0.00774501	0	WNT5A_FZD3	Wnt5a - Fzd3	ncWNT	Secreted Signaling	KEGG: mmu04310
493	FB II	SBC	Wnt5a	Fzd3	0.00528243	0	WNT5A_FZD3	Wnt5a - Fzd3	ncWNT	Secreted Signaling	KEGG: mmu04310
494	FB I	FB IV	Wnt5a	Fzd3	0.00269603	0	WNT5A_FZD3	Wnt5a - Fzd3	ncWNT	Secreted Signaling	KEGG: mmu04310
495	FB II	FB IV	Wnt5a	Fzd3	0.00183584	0	WNT5A_FZD3	Wnt5a - Fzd3	ncWNT	Secreted Signaling	KEGG: mmu04310
496	FB I	BC	Wnt5a	Fzd3	0.00390117	0	WNT5A_FZD3	Wnt5a - Fzd3	ncWNT	Secreted Signaling	KEGG: mmu04310
497	FB II	BC	Wnt5a	Fzd3	0.00265749	0	WNT5A_FZD3	Wnt5a - Fzd3	ncWNT	Secreted Signaling	KEGG: mmu04310
498	FB I	SBC	Wnt5a	Fzd5	0.00195454	0	WNT5A_FZD5	Wnt5a - Fzd5	ncWNT	Secreted Signaling	KEGG: mmu04310
499	FB II	SBC	Wnt5a	Fzd5	0.00133061	0	WNT5A_FZD5	Wnt5a - Fzd5	ncWNT	Secreted Signaling	KEGG: mmu04310
500	FB III	SBC	Wnt5a	Fzd5	0.000326621	0	WNT5A_FZD5	Wnt5a - Fzd5	ncWNT	Secreted Signaling	KEGG: mmu04310
501	FB IV	SBC	Wnt5a	Fzd5	0.000388781	0	WNT5A_FZD5	Wnt5a - Fzd5	ncWNT	Secreted Signaling	KEGG: mmu04310
502	BC	SBC	Wnt5a	Fzd5	0.000169112	0	WNT5A_FZD5	Wnt5a - Fzd5	ncWNT	Secreted Signaling	KEGG: mmu04310
503	FB I	BC	Wnt5a	Fzd5	0.00496045	0	WNT5A_FZD5	Wnt5a - Fzd5	ncWNT	Secreted Signaling	KEGG: mmu04310
504	FB II	BC	Wnt5a	Fzd5	0.00338023	0	WNT5A_FZD5	Wnt5a - Fzd5	ncWNT	Secreted Signaling	KEGG: mmu04310
505	FB III	BC	Wnt5a	Fzd5	0.000831021	0	WNT5A_FZD5	Wnt5a - Fzd5	ncWNT	Secreted Signaling	KEGG: mmu04310
506	FB IV	BC	Wnt5a	Fzd5	0.000989079	0	WNT5A_FZD5	Wnt5a - Fzd5	ncWNT	Secreted Signaling	KEGG: mmu04310
507	BC	BC	Wnt5a	Fzd5	0.000430376	0	WNT5A_FZD5	Wnt5a - Fzd5	ncWNT	Secreted Signaling	KEGG: mmu04310
508	FB I	SBC	Wnt5a	Fzd6	0.0126309	0	WNT5A_FZD6	Wnt5a - Fzd6	ncWNT	Secreted Signaling	KEGG: mmu04310
509	FB II	SBC	Wnt5a	Fzd6	0.00862834	0	WNT5A_FZD6	Wnt5a - Fzd6	ncWNT	Secreted Signaling	KEGG: mmu04310
510	FB III	SBC	Wnt5a	Fzd6	0.00212971	0	WNT5A_FZD6	Wnt5a - Fzd6	ncWNT	Secreted Signaling	KEGG: mmu04310
511	FB IV	SBC	Wnt5a	Fzd6	0.00253416	0	WNT5A_FZD6	Wnt5a - Fzd6	ncWNT	Secreted Signaling	KEGG: mmu04310
512	BC	SBC	Wnt5a	Fzd6	0.00110365	0	WNT5A_FZD6	Wnt5a - Fzd6	ncWNT	Secreted Signaling	KEGG: mmu04310
513	FB I	BC	Wnt5a	Fzd6	0.0144414	0	WNT5A_FZD6	Wnt5a - Fzd6	ncWNT	Secreted Signaling	KEGG: mmu04310
514	FB II	BC	Wnt5a	Fzd6	0.00987084	0	WNT5A_FZD6	Wnt5a - Fzd6	ncWNT	Secreted Signaling	KEGG: mmu04310
515	FB III	BC	Wnt5a	Fzd6	0.0024387	0	WNT5A_FZD6	Wnt5a - Fzd6	ncWNT	Secreted Signaling	KEGG: mmu04310
516	FB IV	BC	Wnt5a	Fzd6	0.00290165	0	WNT5A_FZD6	Wnt5a - Fzd6	ncWNT	Secreted Signaling	KEGG: mmu04310
517	BC	BC	Wnt5a	Fzd6	0.00126395	0	WNT5A_FZD6	Wnt5a - Fzd6	ncWNT	Secreted Signaling	KEGG: mmu04310
518	FB I	FB I	Wnt5a	Fzd7	0.00325237	0	WNT5A_FZD7	Wnt5a - Fzd7	ncWNT	Secreted Signaling	KEGG: mmu04310
519	FB II	FB I	Wnt5a	Fzd7	0.00221507	0	WNT5A_FZD7	Wnt5a - Fzd7	ncWNT	Secreted Signaling	KEGG: mmu04310
520	FB I	SBC	Wnt5a	Fzd7	0.0067552	0	WNT5A_FZD7	Wnt5a - Fzd7	ncWNT	Secreted Signaling	KEGG: mmu04310
521	FB II	SBC	Wnt5a	Fzd7	0.00460588	0	WNT5A_FZD7	Wnt5a - Fzd7	ncWNT	Secreted Signaling	KEGG: mmu04310
522	FB IV	SBC	Wnt5a	Fzd7	0.00134889	0.04	WNT5A_FZD7	Wnt5a - Fzd7	ncWNT	Secreted Signaling	KEGG: mmu04310
523	FB I	BC	Wnt5a	Fzd7	0.00491272	0	WNT5A_FZD7	Wnt5a - Fzd7	ncWNT	Secreted Signaling	KEGG: mmu04310
524	FB II	BC	Wnt5a	Fzd7	0.00334765	0	WNT5A_FZD7	Wnt5a - Fzd7	ncWNT	Secreted Signaling	KEGG: mmu04310
525	FB I	SBC	Wnt5a	Fzd8	0.00161864	0	WNT5A_FZD8	Wnt5a - Fzd8	ncWNT	Secreted Signaling	KEGG: mmu04310
526	FB II	SBC	Wnt5a	Fzd8	0.00110182	0	WNT5A_FZD8	Wnt5a - Fzd8	ncWNT	Secreted Signaling	KEGG: mmu04310
527	FB III	SBC	Wnt5a	Fzd8	0.000270413	0	WNT5A_FZD8	Wnt5a - Fzd8	ncWNT	Secreted Signaling	KEGG: mmu04310
528	FB IV	SBC	Wnt5a	Fzd8	0.00032188	0	WNT5A_FZD8	Wnt5a - Fzd8	ncWNT	Secreted Signaling	KEGG: mmu04310
529	BC	SBC	Wnt5a	Fzd8	0.000140006	0	WNT5A_FZD8	Wnt5a - Fzd8	ncWNT	Secreted Signaling	KEGG: mmu04310
530	FB I	BC	Wnt5a	Mcam	0.0030319	0	WNT5A_MCAM	Wnt5a - Mcam	ncWNT	Secreted Signaling	PMID: 24335906
531	FB II	BC	Wnt5a	Mcam	0.00206477	0	WNT5A_MCAM	Wnt5a - Mcam	ncWNT	Secreted Signaling	PMID: 24335906
532	FB III	BC	Wnt5a	Mcam	0.000507113	0	WNT5A_MCAM	Wnt5a - Mcam	ncWNT	Secreted Signaling	PMID: 24335906
533	FB IV	BC	Wnt5a	Mcam	0.000603603	0	WNT5A_MCAM	Wnt5a - Mcam	ncWNT	Secreted Signaling	PMID: 24335906
534	BC	BC	Wnt5a	Mcam	0.000262587	0	WNT5A_MCAM	Wnt5a - Mcam	ncWNT	Secreted Signaling	PMID: 24335906
535	FB I	FB I	Wnt5b	Fzd1	0.00149636	0	WNT5B_FZD1	Wnt5b - Fzd1	ncWNT	Secreted Signaling	KEGG: mmu04310
536	FB I	FB II	Wnt5b	Fzd1	0.00083207	0	WNT5B_FZD1	Wnt5b - Fzd1	ncWNT	Secreted Signaling	KEGG: mmu04310
537	FB I	SBC	Wnt5b	Fzd1	0.000778158	0	WNT5B_FZD1	Wnt5b - Fzd1	ncWNT	Secreted Signaling	KEGG: mmu04310
538	FB I	FB IV	Wnt5b	Fzd1	0.000814256	0	WNT5B_FZD1	Wnt5b - Fzd1	ncWNT	Secreted Signaling	KEGG: mmu04310
539	FB I	BC	Wnt5b	Fzd1	0.0014008	0	WNT5B_FZD1	Wnt5b - Fzd1	ncWNT	Secreted Signaling	KEGG: mmu04310
540	FB I	SBC	Wnt5b	Fzd10	0.000140738	0	WNT5B_FZD10	Wnt5b - Fzd10	ncWNT	Secreted Signaling	KEGG: mmu04310
541	FB I	BC	Wnt5b	Fzd10	0.000420979	0	WNT5B_FZD10	Wnt5b - Fzd10	ncWNT	Secreted Signaling	KEGG: mmu04310
542	FB I	FB I	Wnt5b	Fzd2	0.00156782	0	WNT5B_FZD2	Wnt5b - Fzd2	ncWNT	Secreted Signaling	KEGG: mmu04310
543	FB I	FB II	Wnt5b	Fzd2	0.00183436	0	WNT5B_FZD2	Wnt5b - Fzd2	ncWNT	Secreted Signaling	KEGG: mmu04310
544	FB I	SBC	Wnt5b	Fzd2	0.000271857	0	WNT5B_FZD2	Wnt5b - Fzd2	ncWNT	Secreted Signaling	KEGG: mmu04310
545	FB I	FB IV	Wnt5b	Fzd2	0.000200311	0	WNT5B_FZD2	Wnt5b - Fzd2	ncWNT	Secreted Signaling	KEGG: mmu04310
546	FB I	BC	Wnt5b	Fzd2	0.00111163	0	WNT5B_FZD2	Wnt5b - Fzd2	ncWNT	Secreted Signaling	KEGG: mmu04310
547	FB I	FB I	Wnt5b	Fzd3	0.000272908	0	WNT5B_FZD3	Wnt5b - Fzd3	ncWNT	Secreted Signaling	KEGG: mmu04310
548	FB I	SBC	Wnt5b	Fzd3	0.000628156	0	WNT5B_FZD3	Wnt5b - Fzd3	ncWNT	Secreted Signaling	KEGG: mmu04310
549	FB I	FB IV	Wnt5b	Fzd3	0.000217643	0	WNT5B_FZD3	Wnt5b - Fzd3	ncWNT	Secreted Signaling	KEGG: mmu04310
550	FB I	BC	Wnt5b	Fzd3	0.00031528	0	WNT5B_FZD3	Wnt5b - Fzd3	ncWNT	Secreted Signaling	KEGG: mmu04310
551	FB I	SBC	Wnt5b	Fzd5	0.000157677	0	WNT5B_FZD5	Wnt5b - Fzd5	ncWNT	Secreted Signaling	KEGG: mmu04310
552	FB I	BC	Wnt5b	Fzd5	0.000401281	0	WNT5B_FZD5	Wnt5b - Fzd5	ncWNT	Secreted Signaling	KEGG: mmu04310
553	FB I	SBC	Wnt5b	Fzd6	0.00102908	0	WNT5B_FZD6	Wnt5b - Fzd6	ncWNT	Secreted Signaling	KEGG: mmu04310
554	FB I	BC	Wnt5b	Fzd6	0.00117857	0	WNT5B_FZD6	Wnt5b - Fzd6	ncWNT	Secreted Signaling	KEGG: mmu04310
555	FB I	FB I	Wnt5b	Fzd7	0.000262689	0	WNT5B_FZD7	Wnt5b - Fzd7	ncWNT	Secreted Signaling	KEGG: mmu04310
556	FB I	SBC	Wnt5b	Fzd7	0.000547376	0	WNT5B_FZD7	Wnt5b - Fzd7	ncWNT	Secreted Signaling	KEGG: mmu04310
557	FB I	BC	Wnt5b	Fzd7	0.000397401	0	WNT5B_FZD7	Wnt5b - Fzd7	ncWNT	Secreted Signaling	KEGG: mmu04310
558	FB I	SBC	Wnt5b	Fzd8	0.000130539	0	WNT5B_FZD8	Wnt5b - Fzd8	ncWNT	Secreted Signaling	KEGG: mmu04310
559	SBC	FB I	Wnt11	Fzd1	0.000787946	0	WNT11_FZD1	Wnt11 - Fzd1	ncWNT	Secreted Signaling	KEGG: mmu04310
560	BC	FB I	Wnt11	Fzd1	0.000719659	0	WNT11_FZD1	Wnt11 - Fzd1	ncWNT	Secreted Signaling	KEGG: mmu04310
561	SBC	FB II	Wnt11	Fzd1	0.00043801	0	WNT11_FZD1	Wnt11 - Fzd1	ncWNT	Secreted Signaling	KEGG: mmu04310
562	BC	FB II	Wnt11	Fzd1	0.000400038	0	WNT11_FZD1	Wnt11 - Fzd1	ncWNT	Secreted Signaling	KEGG: mmu04310
563	SBC	SBC	Wnt11	Fzd1	0.00040962	0	WNT11_FZD1	Wnt11 - Fzd1	ncWNT	Secreted Signaling	KEGG: mmu04310
564	BC	SBC	Wnt11	Fzd1	0.000374108	0	WNT11_FZD1	Wnt11 - Fzd1	ncWNT	Secreted Signaling	KEGG: mmu04310
565	SBC	FB IV	Wnt11	Fzd1	0.000428629	0	WNT11_FZD1	Wnt11 - Fzd1	ncWNT	Secreted Signaling	KEGG: mmu04310
566	BC	FB IV	Wnt11	Fzd1	0.00039147	0	WNT11_FZD1	Wnt11 - Fzd1	ncWNT	Secreted Signaling	KEGG: mmu04310
567	SBC	BC	Wnt11	Fzd1	0.000737597	0	WNT11_FZD1	Wnt11 - Fzd1	ncWNT	Secreted Signaling	KEGG: mmu04310
568	BC	BC	Wnt11	Fzd1	0.000673671	0	WNT11_FZD1	Wnt11 - Fzd1	ncWNT	Secreted Signaling	KEGG: mmu04310
569	SBC	SBC	Wnt11	Fzd10	7.41e-05	0	WNT11_FZD10	Wnt11 - Fzd10	ncWNT	Secreted Signaling	KEGG: mmu04310
570	BC	SBC	Wnt11	Fzd10	6.76e-05	0	WNT11_FZD10	Wnt11 - Fzd10	ncWNT	Secreted Signaling	KEGG: mmu04310
571	SBC	BC	Wnt11	Fzd10	0.000221565	0	WNT11_FZD10	Wnt11 - Fzd10	ncWNT	Secreted Signaling	KEGG: mmu04310
572	BC	BC	Wnt11	Fzd10	0.000202353	0	WNT11_FZD10	Wnt11 - Fzd10	ncWNT	Secreted Signaling	KEGG: mmu04310
573	SBC	FB I	Wnt11	Fzd2	0.000825606	0	WNT11_FZD2	Wnt11 - Fzd2	ncWNT	Secreted Signaling	KEGG: mmu04310
574	BC	FB I	Wnt11	Fzd2	0.000754059	0	WNT11_FZD2	Wnt11 - Fzd2	ncWNT	Secreted Signaling	KEGG: mmu04310
575	SBC	FB II	Wnt11	Fzd2	0.000966084	0	WNT11_FZD2	Wnt11 - Fzd2	ncWNT	Secreted Signaling	KEGG: mmu04310
576	BC	FB II	Wnt11	Fzd2	0.000882373	0	WNT11_FZD2	Wnt11 - Fzd2	ncWNT	Secreted Signaling	KEGG: mmu04310
577	SBC	SBC	Wnt11	Fzd2	0.00014307	0	WNT11_FZD2	Wnt11 - Fzd2	ncWNT	Secreted Signaling	KEGG: mmu04310
578	BC	SBC	Wnt11	Fzd2	0.000130664	0	WNT11_FZD2	Wnt11 - Fzd2	ncWNT	Secreted Signaling	KEGG: mmu04310
579	SBC	FB IV	Wnt11	Fzd2	0.000105414	0	WNT11_FZD2	Wnt11 - Fzd2	ncWNT	Secreted Signaling	KEGG: mmu04310
580	BC	FB IV	Wnt11	Fzd2	9.63e-05	0	WNT11_FZD2	Wnt11 - Fzd2	ncWNT	Secreted Signaling	KEGG: mmu04310
581	SBC	BC	Wnt11	Fzd2	0.000585251	0	WNT11_FZD2	Wnt11 - Fzd2	ncWNT	Secreted Signaling	KEGG: mmu04310
582	BC	BC	Wnt11	Fzd2	0.000534522	0	WNT11_FZD2	Wnt11 - Fzd2	ncWNT	Secreted Signaling	KEGG: mmu04310
583	SBC	FB I	Wnt11	Fzd3	0.000143624	0	WNT11_FZD3	Wnt11 - Fzd3	ncWNT	Secreted Signaling	KEGG: mmu04310
584	BC	FB I	Wnt11	Fzd3	0.000131169	0	WNT11_FZD3	Wnt11 - Fzd3	ncWNT	Secreted Signaling	KEGG: mmu04310
585	SBC	SBC	Wnt11	Fzd3	0.000330635	0	WNT11_FZD3	Wnt11 - Fzd3	ncWNT	Secreted Signaling	KEGG: mmu04310
586	BC	SBC	Wnt11	Fzd3	0.000301969	0	WNT11_FZD3	Wnt11 - Fzd3	ncWNT	Secreted Signaling	KEGG: mmu04310
587	SBC	FB IV	Wnt11	Fzd3	0.000114536	0	WNT11_FZD3	Wnt11 - Fzd3	ncWNT	Secreted Signaling	KEGG: mmu04310
588	BC	FB IV	Wnt11	Fzd3	0.000104604	0	WNT11_FZD3	Wnt11 - Fzd3	ncWNT	Secreted Signaling	KEGG: mmu04310
589	SBC	BC	Wnt11	Fzd3	0.000165926	0	WNT11_FZD3	Wnt11 - Fzd3	ncWNT	Secreted Signaling	KEGG: mmu04310
590	BC	BC	Wnt11	Fzd3	0.000151538	0	WNT11_FZD3	Wnt11 - Fzd3	ncWNT	Secreted Signaling	KEGG: mmu04310
591	SBC	SBC	Wnt11	Fzd5	8.3e-05	0	WNT11_FZD5	Wnt11 - Fzd5	ncWNT	Secreted Signaling	KEGG: mmu04310
592	BC	SBC	Wnt11	Fzd5	7.58e-05	0	WNT11_FZD5	Wnt11 - Fzd5	ncWNT	Secreted Signaling	KEGG: mmu04310
593	SBC	BC	Wnt11	Fzd5	0.000211195	0	WNT11_FZD5	Wnt11 - Fzd5	ncWNT	Secreted Signaling	KEGG: mmu04310
594	BC	BC	Wnt11	Fzd5	0.000192883	0	WNT11_FZD5	Wnt11 - Fzd5	ncWNT	Secreted Signaling	KEGG: mmu04310
595	SBC	SBC	Wnt11	Fzd6	0.000541769	0	WNT11_FZD6	Wnt11 - Fzd6	ncWNT	Secreted Signaling	KEGG: mmu04310
596	BC	SBC	Wnt11	Fzd6	0.000494807	0	WNT11_FZD6	Wnt11 - Fzd6	ncWNT	Secreted Signaling	KEGG: mmu04310
597	SBC	BC	Wnt11	Fzd6	0.000620514	0	WNT11_FZD6	Wnt11 - Fzd6	ncWNT	Secreted Signaling	KEGG: mmu04310
598	BC	BC	Wnt11	Fzd6	0.00056673	0	WNT11_FZD6	Wnt11 - Fzd6	ncWNT	Secreted Signaling	KEGG: mmu04310
599	SBC	FB I	Wnt11	Fzd7	0.000138245	0	WNT11_FZD7	Wnt11 - Fzd7	ncWNT	Secreted Signaling	KEGG: mmu04310
600	BC	FB I	Wnt11	Fzd7	0.000126257	0	WNT11_FZD7	Wnt11 - Fzd7	ncWNT	Secreted Signaling	KEGG: mmu04310
601	SBC	SBC	Wnt11	Fzd7	0.000288105	0	WNT11_FZD7	Wnt11 - Fzd7	ncWNT	Secreted Signaling	KEGG: mmu04310
602	BC	SBC	Wnt11	Fzd7	0.000263126	0	WNT11_FZD7	Wnt11 - Fzd7	ncWNT	Secreted Signaling	KEGG: mmu04310
603	SBC	BC	Wnt11	Fzd7	0.000209153	0	WNT11_FZD7	Wnt11 - Fzd7	ncWNT	Secreted Signaling	KEGG: mmu04310
604	BC	BC	Wnt11	Fzd7	0.000191017	0	WNT11_FZD7	Wnt11 - Fzd7	ncWNT	Secreted Signaling	KEGG: mmu04310
605	SBC	SBC	Wnt11	Fzd8	6.87e-05	0	WNT11_FZD8	Wnt11 - Fzd8	ncWNT	Secreted Signaling	KEGG: mmu04310
606	BC	SBC	Wnt11	Fzd8	6.27e-05	0	WNT11_FZD8	Wnt11 - Fzd8	ncWNT	Secreted Signaling	KEGG: mmu04310
607	SBC	FB I	Tgfa	Egfr	0.00359638	0	TGFA_EGFR	Tgfa - Egfr	EGF	Secreted Signaling	KEGG: mmu04012
608	BC	FB I	Tgfa	Egfr	0.00487649	0	TGFA_EGFR	Tgfa - Egfr	EGF	Secreted Signaling	KEGG: mmu04012
609	SBC	SBC	Tgfa	Egfr	0.00452229	0	TGFA_EGFR	Tgfa - Egfr	EGF	Secreted Signaling	KEGG: mmu04012
610	BC	SBC	Tgfa	Egfr	0.00612994	0	TGFA_EGFR	Tgfa - Egfr	EGF	Secreted Signaling	KEGG: mmu04012
611	SBC	FB IV	Tgfa	Egfr	0.000976695	0	TGFA_EGFR	Tgfa - Egfr	EGF	Secreted Signaling	KEGG: mmu04012
612	BC	FB IV	Tgfa	Egfr	0.00132558	0	TGFA_EGFR	Tgfa - Egfr	EGF	Secreted Signaling	KEGG: mmu04012
613	SBC	BC	Tgfa	Egfr	0.00586743	0	TGFA_EGFR	Tgfa - Egfr	EGF	Secreted Signaling	KEGG: mmu04012
614	BC	BC	Tgfa	Egfr	0.00794946	0	TGFA_EGFR	Tgfa - Egfr	EGF	Secreted Signaling	KEGG: mmu04012
615	SBC	FB I	Tgfa	EGFR_ERBB2	0.00143996	0	TGFA_EGFR_ERBB2	Tgfa - (Egfr+Erbb2)	EGF	Secreted Signaling	KEGG: mmu04012
616	BC	FB I	Tgfa	EGFR_ERBB2	0.00195401	0	TGFA_EGFR_ERBB2	Tgfa - (Egfr+Erbb2)	EGF	Secreted Signaling	KEGG: mmu04012
617	SBC	SBC	Tgfa	EGFR_ERBB2	0.00323285	0	TGFA_EGFR_ERBB2	Tgfa - (Egfr+Erbb2)	EGF	Secreted Signaling	KEGG: mmu04012
618	BC	SBC	Tgfa	EGFR_ERBB2	0.00438413	0	TGFA_EGFR_ERBB2	Tgfa - (Egfr+Erbb2)	EGF	Secreted Signaling	KEGG: mmu04012
619	SBC	BC	Tgfa	EGFR_ERBB2	0.00192667	0	TGFA_EGFR_ERBB2	Tgfa - (Egfr+Erbb2)	EGF	Secreted Signaling	KEGG: mmu04012
620	BC	BC	Tgfa	EGFR_ERBB2	0.00261401	0	TGFA_EGFR_ERBB2	Tgfa - (Egfr+Erbb2)	EGF	Secreted Signaling	KEGG: mmu04012
621	SBC	FB I	Areg	Egfr	0.00176899	0	AREG_EGFR	Areg - Egfr	EGF	Secreted Signaling	KEGG: mmu04012
622	BC	FB I	Areg	Egfr	0.00151672	0	AREG_EGFR	Areg - Egfr	EGF	Secreted Signaling	KEGG: mmu04012
623	SBC	SBC	Areg	Egfr	0.00222547	0	AREG_EGFR	Areg - Egfr	EGF	Secreted Signaling	KEGG: mmu04012
624	BC	SBC	Areg	Egfr	0.00190823	0	AREG_EGFR	Areg - Egfr	EGF	Secreted Signaling	KEGG: mmu04012
625	SBC	FB IV	Areg	Egfr	0.000479775	0	AREG_EGFR	Areg - Egfr	EGF	Secreted Signaling	KEGG: mmu04012
626	BC	FB IV	Areg	Egfr	0.000411281	0	AREG_EGFR	Areg - Egfr	EGF	Secreted Signaling	KEGG: mmu04012
627	SBC	BC	Areg	Egfr	0.00288942	0	AREG_EGFR	Areg - Egfr	EGF	Secreted Signaling	KEGG: mmu04012
628	BC	BC	Areg	Egfr	0.00247776	0	AREG_EGFR	Areg - Egfr	EGF	Secreted Signaling	KEGG: mmu04012
629	SBC	FB I	Areg	EGFR_ERBB2	0.00070751	0	AREG_EGFR_ERBB2	Areg - (Egfr+Erbb2)	EGF	Secreted Signaling	KEGG: mmu04012
630	BC	FB I	Areg	EGFR_ERBB2	0.000606523	0	AREG_EGFR_ERBB2	Areg - (Egfr+Erbb2)	EGF	Secreted Signaling	KEGG: mmu04012
631	SBC	SBC	Areg	EGFR_ERBB2	0.00158988	0	AREG_EGFR_ERBB2	Areg - (Egfr+Erbb2)	EGF	Secreted Signaling	KEGG: mmu04012
632	BC	SBC	Areg	EGFR_ERBB2	0.00136312	0	AREG_EGFR_ERBB2	Areg - (Egfr+Erbb2)	EGF	Secreted Signaling	KEGG: mmu04012
633	SBC	BC	Areg	EGFR_ERBB2	0.000946883	0	AREG_EGFR_ERBB2	Areg - (Egfr+Erbb2)	EGF	Secreted Signaling	KEGG: mmu04012
634	BC	BC	Areg	EGFR_ERBB2	0.000811756	0	AREG_EGFR_ERBB2	Areg - (Egfr+Erbb2)	EGF	Secreted Signaling	KEGG: mmu04012
635	FB I	FB I	Hbegf	Egfr	0.00114097	0	HBEGF_EGFR	Hbegf - Egfr	EGF	Secreted Signaling	KEGG: mmu04012
636	SBC	FB I	Hbegf	Egfr	0.00552447	0	HBEGF_EGFR	Hbegf - Egfr	EGF	Secreted Signaling	KEGG: mmu04012
637	FB IV	FB I	Hbegf	Egfr	0.00110274	0	HBEGF_EGFR	Hbegf - Egfr	EGF	Secreted Signaling	KEGG: mmu04012
638	BC	FB I	Hbegf	Egfr	0.003804	0	HBEGF_EGFR	Hbegf - Egfr	EGF	Secreted Signaling	KEGG: mmu04012
639	FB I	SBC	Hbegf	Egfr	0.00143562	0	HBEGF_EGFR	Hbegf - Egfr	EGF	Secreted Signaling	KEGG: mmu04012
640	SBC	SBC	Hbegf	Egfr	0.00694331	0	HBEGF_EGFR	Hbegf - Egfr	EGF	Secreted Signaling	KEGG: mmu04012
641	FB IV	SBC	Hbegf	Egfr	0.00138754	0	HBEGF_EGFR	Hbegf - Egfr	EGF	Secreted Signaling	KEGG: mmu04012
642	BC	SBC	Hbegf	Egfr	0.0047831	0	HBEGF_EGFR	Hbegf - Egfr	EGF	Secreted Signaling	KEGG: mmu04012
643	SBC	FB IV	Hbegf	Egfr	0.00150244	0	HBEGF_EGFR	Hbegf - Egfr	EGF	Secreted Signaling	KEGG: mmu04012
644	BC	FB IV	Hbegf	Egfr	0.00103323	0.01	HBEGF_EGFR	Hbegf - Egfr	EGF	Secreted Signaling	KEGG: mmu04012
645	FB I	BC	Hbegf	Egfr	0.00186436	0	HBEGF_EGFR	Hbegf - Egfr	EGF	Secreted Signaling	KEGG: mmu04012
646	SBC	BC	Hbegf	Egfr	0.00900207	0	HBEGF_EGFR	Hbegf - Egfr	EGF	Secreted Signaling	KEGG: mmu04012
647	FB IV	BC	Hbegf	Egfr	0.00180195	0	HBEGF_EGFR	Hbegf - Egfr	EGF	Secreted Signaling	KEGG: mmu04012
648	BC	BC	Hbegf	Egfr	0.00620534	0	HBEGF_EGFR	Hbegf - Egfr	EGF	Secreted Signaling	KEGG: mmu04012
649	FB I	FB I	Hbegf	EGFR_ERBB2	0.00045616	0	HBEGF_EGFR_ERBB2	Hbegf - (Egfr+Erbb2)	EGF	Secreted Signaling	KEGG: mmu04012
650	SBC	FB I	Hbegf	EGFR_ERBB2	0.00221452	0	HBEGF_EGFR_ERBB2	Hbegf - (Egfr+Erbb2)	EGF	Secreted Signaling	KEGG: mmu04012
651	FB IV	FB I	Hbegf	EGFR_ERBB2	0.000440868	0.01	HBEGF_EGFR_ERBB2	Hbegf - (Egfr+Erbb2)	EGF	Secreted Signaling	KEGG: mmu04012
652	BC	FB I	Hbegf	EGFR_ERBB2	0.00152328	0	HBEGF_EGFR_ERBB2	Hbegf - (Egfr+Erbb2)	EGF	Secreted Signaling	KEGG: mmu04012
653	FB I	SBC	Hbegf	EGFR_ERBB2	0.00102538	0	HBEGF_EGFR_ERBB2	Hbegf - (Egfr+Erbb2)	EGF	Secreted Signaling	KEGG: mmu04012
654	SBC	SBC	Hbegf	EGFR_ERBB2	0.00496701	0	HBEGF_EGFR_ERBB2	Hbegf - (Egfr+Erbb2)	EGF	Secreted Signaling	KEGG: mmu04012
655	FB IV	SBC	Hbegf	EGFR_ERBB2	0.000991023	0	HBEGF_EGFR_ERBB2	Hbegf - (Egfr+Erbb2)	EGF	Secreted Signaling	KEGG: mmu04012
656	BC	SBC	Hbegf	EGFR_ERBB2	0.00341955	0	HBEGF_EGFR_ERBB2	Hbegf - (Egfr+Erbb2)	EGF	Secreted Signaling	KEGG: mmu04012
657	FB I	BC	Hbegf	EGFR_ERBB2	0.000610544	0	HBEGF_EGFR_ERBB2	Hbegf - (Egfr+Erbb2)	EGF	Secreted Signaling	KEGG: mmu04012
658	SBC	BC	Hbegf	EGFR_ERBB2	0.00296225	0	HBEGF_EGFR_ERBB2	Hbegf - (Egfr+Erbb2)	EGF	Secreted Signaling	KEGG: mmu04012
659	FB IV	BC	Hbegf	EGFR_ERBB2	0.00059008	0.01	HBEGF_EGFR_ERBB2	Hbegf - (Egfr+Erbb2)	EGF	Secreted Signaling	KEGG: mmu04012
660	BC	BC	Hbegf	EGFR_ERBB2	0.00203809	0	HBEGF_EGFR_ERBB2	Hbegf - (Egfr+Erbb2)	EGF	Secreted Signaling	KEGG: mmu04012
661	FB I	FB I	Ereg	Egfr	0.00664457	0	EREG_EGFR	Ereg - Egfr	EGF	Secreted Signaling	KEGG: mmu04012
662	FB IV	FB I	Ereg	Egfr	0.00517592	0	EREG_EGFR	Ereg - Egfr	EGF	Secreted Signaling	KEGG: mmu04012
663	FB I	SBC	Ereg	Egfr	0.00834867	0	EREG_EGFR	Ereg - Egfr	EGF	Secreted Signaling	KEGG: mmu04012
664	FB IV	SBC	Ereg	Egfr	0.00650583	0	EREG_EGFR	Ereg - Egfr	EGF	Secreted Signaling	KEGG: mmu04012
665	FB I	FB IV	Ereg	Egfr	0.00180854	0	EREG_EGFR	Ereg - Egfr	EGF	Secreted Signaling	KEGG: mmu04012
666	FB IV	FB IV	Ereg	Egfr	0.00140729	0	EREG_EGFR	Ereg - Egfr	EGF	Secreted Signaling	KEGG: mmu04012
667	FB I	BC	Ereg	Egfr	0.0108196	0	EREG_EGFR	Ereg - Egfr	EGF	Secreted Signaling	KEGG: mmu04012
668	FB IV	BC	Ereg	Egfr	0.00843597	0	EREG_EGFR	Ereg - Egfr	EGF	Secreted Signaling	KEGG: mmu04012
669	FB I	FB I	Ereg	EGFR_ERBB2	0.00266532	0	EREG_EGFR_ERBB2	Ereg - (Egfr+Erbb2)	EGF	Secreted Signaling	KEGG: mmu04012
670	FB IV	FB I	Ereg	EGFR_ERBB2	0.00207437	0	EREG_EGFR_ERBB2	Ereg - (Egfr+Erbb2)	EGF	Secreted Signaling	KEGG: mmu04012
671	FB I	SBC	Ereg	EGFR_ERBB2	0.00597476	0	EREG_EGFR_ERBB2	Ereg - (Egfr+Erbb2)	EGF	Secreted Signaling	KEGG: mmu04012
672	FB IV	SBC	Ereg	EGFR_ERBB2	0.00465347	0	EREG_EGFR_ERBB2	Ereg - (Egfr+Erbb2)	EGF	Secreted Signaling	KEGG: mmu04012
673	FB I	BC	Ereg	EGFR_ERBB2	0.00356472	0	EREG_EGFR_ERBB2	Ereg - (Egfr+Erbb2)	EGF	Secreted Signaling	KEGG: mmu04012
674	FB IV	BC	Ereg	EGFR_ERBB2	0.00277491	0	EREG_EGFR_ERBB2	Ereg - (Egfr+Erbb2)	EGF	Secreted Signaling	KEGG: mmu04012
675	FB I	SBC	Nrg1	Erbb3	0.000877446	0	NRG1_ERBB3	Nrg1 - Erbb3	NRG	Secreted Signaling	KEGG: mmu04012
676	BC	SBC	Nrg1	Erbb3	0.00242323	0	NRG1_ERBB3	Nrg1 - Erbb3	NRG	Secreted Signaling	KEGG: mmu04012
677	FB I	BC	Nrg1	Erbb3	0.0001553	0	NRG1_ERBB3	Nrg1 - Erbb3	NRG	Secreted Signaling	KEGG: mmu04012
678	BC	BC	Nrg1	Erbb3	0.000429436	0	NRG1_ERBB3	Nrg1 - Erbb3	NRG	Secreted Signaling	KEGG: mmu04012
679	FB I	SBC	Nrg1	ERBB2_ERBB3	0.000632008	0	NRG1_ERBB2_ERBB3	Nrg1 - (Erbb2+Erbb3)	NRG	Secreted Signaling	KEGG: mmu04012
680	BC	SBC	Nrg1	ERBB2_ERBB3	0.00174616	0	NRG1_ERBB2_ERBB3	Nrg1 - (Erbb2+Erbb3)	NRG	Secreted Signaling	KEGG: mmu04012
681	FB I	BC	Nrg1	ERBB2_ERBB3	0.000138858	0	NRG1_ERBB2_ERBB3	Nrg1 - (Erbb2+Erbb3)	NRG	Secreted Signaling	KEGG: mmu04012
682	BC	BC	Nrg1	ERBB2_ERBB3	0.000383981	0	NRG1_ERBB2_ERBB3	Nrg1 - (Erbb2+Erbb3)	NRG	Secreted Signaling	KEGG: mmu04012
683	FB I	FB I	Nrg1	ITGAV_ITGB3	0.000945085	0	NRG1_ITGAV_ITGB3	Nrg1 - (Itgav+Itgb3)	NRG	Secreted Signaling	PMID: 20682778
684	BC	FB I	Nrg1	ITGAV_ITGB3	0.00260971	0	NRG1_ITGAV_ITGB3	Nrg1 - (Itgav+Itgb3)	NRG	Secreted Signaling	PMID: 20682778
685	FB I	FB II	Nrg1	ITGAV_ITGB3	0.000510082	0	NRG1_ITGAV_ITGB3	Nrg1 - (Itgav+Itgb3)	NRG	Secreted Signaling	PMID: 20682778
686	BC	FB II	Nrg1	ITGAV_ITGB3	0.0014096	0	NRG1_ITGAV_ITGB3	Nrg1 - (Itgav+Itgb3)	NRG	Secreted Signaling	PMID: 20682778
687	FB I	FB I	Fgf2	Fgfr1	0.00404791	0	FGF2_FGFR1	Fgf2 - Fgfr1	FGF	Secreted Signaling	PMC: 4393358
688	BC	FB I	Fgf2	Fgfr1	0.00191431	0.04	FGF2_FGFR1	Fgf2 - Fgfr1	FGF	Secreted Signaling	PMC: 4393358
689	FB I	FB II	Fgf2	Fgfr1	0.00499652	0	FGF2_FGFR1	Fgf2 - Fgfr1	FGF	Secreted Signaling	PMC: 4393358
690	BC	FB II	Fgf2	Fgfr1	0.0023641	0.02	FGF2_FGFR1	Fgf2 - Fgfr1	FGF	Secreted Signaling	PMC: 4393358
691	FB I	FB III	Fgf2	Fgfr1	0.00280628	0	FGF2_FGFR1	Fgf2 - Fgfr1	FGF	Secreted Signaling	PMC: 4393358
692	FB I	SBC	Fgf2	Fgfr1	0.000875388	0	FGF2_FGFR1	Fgf2 - Fgfr1	FGF	Secreted Signaling	PMC: 4393358
693	FB I	FB IV	Fgf2	Fgfr1	0.00236111	0	FGF2_FGFR1	Fgf2 - Fgfr1	FGF	Secreted Signaling	PMC: 4393358
694	FB I	BC	Fgf2	Fgfr1	0.00248662	0	FGF2_FGFR1	Fgf2 - Fgfr1	FGF	Secreted Signaling	PMC: 4393358
695	FB I	FB I	Fgf2	Fgfr2	0.00013393	0	FGF2_FGFR2	Fgf2 - Fgfr2	FGF	Secreted Signaling	PMC: 4393358
696	FB I	SBC	Fgf2	Fgfr2	0.000187366	0	FGF2_FGFR2	Fgf2 - Fgfr2	FGF	Secreted Signaling	PMC: 4393358
697	BC	SBC	Fgf2	Fgfr2	8.84e-05	0.01	FGF2_FGFR2	Fgf2 - Fgfr2	FGF	Secreted Signaling	PMC: 4393358
698	FB I	BC	Fgf2	Fgfr2	0.00124201	0	FGF2_FGFR2	Fgf2 - Fgfr2	FGF	Secreted Signaling	PMC: 4393358
699	BC	BC	Fgf2	Fgfr2	0.00058649	0	FGF2_FGFR2	Fgf2 - Fgfr2	FGF	Secreted Signaling	PMC: 4393358
700	FB I	BC	Fgf2	Fgfr3	0.000213959	0	FGF2_FGFR3	Fgf2 - Fgfr3	FGF	Secreted Signaling	PMC: 4393358
701	BC	BC	Fgf2	Fgfr3	0.000100979	0	FGF2_FGFR3	Fgf2 - Fgfr3	FGF	Secreted Signaling	PMC: 4393358
702	FB I	FB I	Fgf7	Fgfr1	0.0887979	0	FGF7_FGFR1	Fgf7 - Fgfr1	FGF	Secreted Signaling	PMC: 4393358
703	FB IV	FB I	Fgf7	Fgfr1	0.055158	0	FGF7_FGFR1	Fgf7 - Fgfr1	FGF	Secreted Signaling	PMC: 4393358
704	FB I	FB II	Fgf7	Fgfr1	0.107464	0	FGF7_FGFR1	Fgf7 - Fgfr1	FGF	Secreted Signaling	PMC: 4393358
705	FB II	FB II	Fgf7	Fgfr1	0.0441661	0	FGF7_FGFR1	Fgf7 - Fgfr1	FGF	Secreted Signaling	PMC: 4393358
706	FB IV	FB II	Fgf7	Fgfr1	0.0672749	0	FGF7_FGFR1	Fgf7 - Fgfr1	FGF	Secreted Signaling	PMC: 4393358
707	FB I	FB III	Fgf7	Fgfr1	0.0632105	0	FGF7_FGFR1	Fgf7 - Fgfr1	FGF	Secreted Signaling	PMC: 4393358
708	FB I	FB IV	Fgf7	Fgfr1	0.0536992	0	FGF7_FGFR1	Fgf7 - Fgfr1	FGF	Secreted Signaling	PMC: 4393358
709	FB I	BC	Fgf7	Fgfr1	0.0563993	0	FGF7_FGFR1	Fgf7 - Fgfr1	FGF	Secreted Signaling	PMC: 4393358
710	FB I	FB I	Fgf7	Fgfr2	0.00320139	0	FGF7_FGFR2	Fgf7 - Fgfr2	FGF	Secreted Signaling	PMC: 4393358
711	FB IV	FB I	Fgf7	Fgfr2	0.00192025	0.01	FGF7_FGFR2	Fgf7 - Fgfr2	FGF	Secreted Signaling	PMC: 4393358
712	FB I	SBC	Fgf7	Fgfr2	0.00447322	0	FGF7_FGFR2	Fgf7 - Fgfr2	FGF	Secreted Signaling	PMC: 4393358
713	FB IV	SBC	Fgf7	Fgfr2	0.00268449	0	FGF7_FGFR2	Fgf7 - Fgfr2	FGF	Secreted Signaling	PMC: 4393358
714	FB I	BC	Fgf7	Fgfr2	0.0289534	0	FGF7_FGFR2	Fgf7 - Fgfr2	FGF	Secreted Signaling	PMC: 4393358
715	FB II	BC	Fgf7	Fgfr2	0.0113132	0	FGF7_FGFR2	Fgf7 - Fgfr2	FGF	Secreted Signaling	PMC: 4393358
716	FB III	BC	Fgf7	Fgfr2	0.00631383	0	FGF7_FGFR2	Fgf7 - Fgfr2	FGF	Secreted Signaling	PMC: 4393358
717	FB IV	BC	Fgf7	Fgfr2	0.0175482	0	FGF7_FGFR2	Fgf7 - Fgfr2	FGF	Secreted Signaling	PMC: 4393358
718	FB IV	FB I	Fgf21	Fgfr1	0.00516713	0	FGF21_FGFR1	Fgf21 - Fgfr1	FGF	Secreted Signaling	PMC: 4393358
719	BC	FB I	Fgf21	Fgfr1	0.00361033	0	FGF21_FGFR1	Fgf21 - Fgfr1	FGF	Secreted Signaling	PMC: 4393358
720	FB IV	FB II	Fgf21	Fgfr1	0.00645517	0	FGF21_FGFR1	Fgf21 - Fgfr1	FGF	Secreted Signaling	PMC: 4393358
721	BC	FB II	Fgf21	Fgfr1	0.00451205	0	FGF21_FGFR1	Fgf21 - Fgfr1	FGF	Secreted Signaling	PMC: 4393358
722	FB IV	FB III	Fgf21	Fgfr1	0.00358344	0	FGF21_FGFR1	Fgf21 - Fgfr1	FGF	Secreted Signaling	PMC: 4393358
723	BC	FB III	Fgf21	Fgfr1	0.00250258	0	FGF21_FGFR1	Fgf21 - Fgfr1	FGF	Secreted Signaling	PMC: 4393358
724	FB IV	SBC	Fgf21	Fgfr1	0.00111841	0	FGF21_FGFR1	Fgf21 - Fgfr1	FGF	Secreted Signaling	PMC: 4393358
725	BC	SBC	Fgf21	Fgfr1	0.000780489	0	FGF21_FGFR1	Fgf21 - Fgfr1	FGF	Secreted Signaling	PMC: 4393358
726	FB IV	FB IV	Fgf21	Fgfr1	0.00301536	0	FGF21_FGFR1	Fgf21 - Fgfr1	FGF	Secreted Signaling	PMC: 4393358
727	BC	FB IV	Fgf21	Fgfr1	0.00210549	0	FGF21_FGFR1	Fgf21 - Fgfr1	FGF	Secreted Signaling	PMC: 4393358
728	FB IV	BC	Fgf21	Fgfr1	0.00317553	0	FGF21_FGFR1	Fgf21 - Fgfr1	FGF	Secreted Signaling	PMC: 4393358
729	BC	BC	Fgf21	Fgfr1	0.00221744	0	FGF21_FGFR1	Fgf21 - Fgfr1	FGF	Secreted Signaling	PMC: 4393358
730	FB IV	BC	Fgf21	Fgfr3	0.000273408	0	FGF21_FGFR3	Fgf21 - Fgfr3	FGF	Secreted Signaling	PMC: 4393358
731	BC	BC	Fgf21	Fgfr3	0.000190751	0	FGF21_FGFR3	Fgf21 - Fgfr3	FGF	Secreted Signaling	PMC: 4393358
732	SBC	FB I	Pdgfa	Pdgfra	0.0164233	0	PDGFA_PDGFRA	Pdgfa - Pdgfra	PDGF	Secreted Signaling	PMID: 15207812
733	BC	FB I	Pdgfa	Pdgfra	0.0217749	0	PDGFA_PDGFRA	Pdgfa - Pdgfra	PDGF	Secreted Signaling	PMID: 15207812
734	SBC	FB II	Pdgfa	Pdgfra	0.0184617	0	PDGFA_PDGFRA	Pdgfa - Pdgfra	PDGF	Secreted Signaling	PMID: 15207812
735	FB IV	FB II	Pdgfa	Pdgfra	0.000918031	0.01	PDGFA_PDGFRA	Pdgfa - Pdgfra	PDGF	Secreted Signaling	PMID: 15207812
736	BC	FB II	Pdgfa	Pdgfra	0.0244372	0	PDGFA_PDGFRA	Pdgfa - Pdgfra	PDGF	Secreted Signaling	PMID: 15207812
737	SBC	FB III	Pdgfa	Pdgfra	0.00641819	0	PDGFA_PDGFRA	Pdgfa - Pdgfra	PDGF	Secreted Signaling	PMID: 15207812
738	BC	FB III	Pdgfa	Pdgfra	0.00861498	0	PDGFA_PDGFRA	Pdgfa - Pdgfra	PDGF	Secreted Signaling	PMID: 15207812
739	SBC	FB IV	Pdgfa	Pdgfra	0.00558086	0	PDGFA_PDGFRA	Pdgfa - Pdgfra	PDGF	Secreted Signaling	PMID: 15207812
740	BC	FB IV	Pdgfa	Pdgfra	0.00749501	0	PDGFA_PDGFRA	Pdgfa - Pdgfra	PDGF	Secreted Signaling	PMID: 15207812
741	SBC	FB I	Pdgfa	Pdgfrb	0.0205527	0	PDGFA_PDGFRB	Pdgfa - Pdgfrb	PDGF	Secreted Signaling	PMID: 15207812
742	BC	FB I	Pdgfa	Pdgfrb	0.0271309	0	PDGFA_PDGFRB	Pdgfa - Pdgfrb	PDGF	Secreted Signaling	PMID: 15207812
743	SBC	FB II	Pdgfa	Pdgfrb	0.0305543	0	PDGFA_PDGFRB	Pdgfa - Pdgfrb	PDGF	Secreted Signaling	PMID: 15207812
744	FB IV	FB II	Pdgfa	Pdgfrb	0.00156475	0	PDGFA_PDGFRB	Pdgfa - Pdgfrb	PDGF	Secreted Signaling	PMID: 15207812
745	BC	FB II	Pdgfa	Pdgfrb	0.0399453	0	PDGFA_PDGFRB	Pdgfa - Pdgfrb	PDGF	Secreted Signaling	PMID: 15207812
746	SBC	FB III	Pdgfa	Pdgfrb	0.00912691	0	PDGFA_PDGFRB	Pdgfa - Pdgfrb	PDGF	Secreted Signaling	PMID: 15207812
747	BC	FB III	Pdgfa	Pdgfrb	0.0122237	0	PDGFA_PDGFRB	Pdgfa - Pdgfrb	PDGF	Secreted Signaling	PMID: 15207812
748	SBC	FB IV	Pdgfa	Pdgfrb	0.00177366	0	PDGFA_PDGFRB	Pdgfa - Pdgfrb	PDGF	Secreted Signaling	PMID: 15207812
749	BC	FB IV	Pdgfa	Pdgfrb	0.00238973	0	PDGFA_PDGFRB	Pdgfa - Pdgfrb	PDGF	Secreted Signaling	PMID: 15207812
750	SBC	FB I	Pdgfb	Pdgfra	0.000609802	0	PDGFB_PDGFRA	Pdgfb - Pdgfra	PDGF	Secreted Signaling	PMID: 15207812
751	BC	FB I	Pdgfb	Pdgfra	0.00812949	0	PDGFB_PDGFRA	Pdgfb - Pdgfra	PDGF	Secreted Signaling	PMID: 15207812
752	SBC	FB II	Pdgfb	Pdgfra	0.000688227	0	PDGFB_PDGFRA	Pdgfb - Pdgfra	PDGF	Secreted Signaling	PMID: 15207812
753	BC	FB II	Pdgfb	Pdgfra	0.00915657	0	PDGFB_PDGFRA	Pdgfb - Pdgfra	PDGF	Secreted Signaling	PMID: 15207812
754	SBC	FB III	Pdgfb	Pdgfra	0.00023147	0	PDGFB_PDGFRA	Pdgfb - Pdgfra	PDGF	Secreted Signaling	PMID: 15207812
755	BC	FB III	Pdgfb	Pdgfra	0.00313108	0	PDGFB_PDGFRA	Pdgfb - Pdgfra	PDGF	Secreted Signaling	PMID: 15207812
756	SBC	FB IV	Pdgfb	Pdgfra	0.000201026	0	PDGFB_PDGFRA	Pdgfb - Pdgfra	PDGF	Secreted Signaling	PMID: 15207812
757	BC	FB IV	Pdgfb	Pdgfra	0.00272092	0	PDGFB_PDGFRA	Pdgfb - Pdgfra	PDGF	Secreted Signaling	PMID: 15207812
758	SBC	FB I	Pdgfb	Pdgfrb	0.000771296	0	PDGFB_PDGFRB	Pdgfb - Pdgfrb	PDGF	Secreted Signaling	PMID: 15207812
759	BC	FB I	Pdgfb	Pdgfrb	0.0102273	0	PDGFB_PDGFRB	Pdgfb - Pdgfrb	PDGF	Secreted Signaling	PMID: 15207812
760	SBC	FB II	Pdgfb	Pdgfrb	0.00117463	0	PDGFB_PDGFRB	Pdgfb - Pdgfrb	PDGF	Secreted Signaling	PMID: 15207812
761	BC	FB II	Pdgfb	Pdgfrb	0.0153852	0	PDGFB_PDGFRB	Pdgfb - Pdgfrb	PDGF	Secreted Signaling	PMID: 15207812
762	SBC	FB III	Pdgfb	Pdgfrb	0.000330863	0	PDGFB_PDGFRB	Pdgfb - Pdgfrb	PDGF	Secreted Signaling	PMID: 15207812
763	BC	FB III	Pdgfb	Pdgfrb	0.00446409	0	PDGFB_PDGFRB	Pdgfb - Pdgfrb	PDGF	Secreted Signaling	PMID: 15207812
764	SBC	FB IV	Pdgfb	Pdgfrb	6.34e-05	0	PDGFB_PDGFRB	Pdgfb - Pdgfrb	PDGF	Secreted Signaling	PMID: 15207812
765	BC	FB IV	Pdgfb	Pdgfrb	0.000861493	0	PDGFB_PDGFRB	Pdgfb - Pdgfrb	PDGF	Secreted Signaling	PMID: 15207812
766	FB I	BC	Ccl25	Ackr4	7.82e-05	0	CCL25_ACKR4	Ccl25 - Ackr4	CCL	Secreted Signaling	KEGG: mmu04060
767	FB II	BC	Ccl25	Ackr4	9.53e-05	0	CCL25_ACKR4	Ccl25 - Ackr4	CCL	Secreted Signaling	KEGG: mmu04060
768	SBC	BC	Ccl25	Ackr4	3.3e-05	0	CCL25_ACKR4	Ccl25 - Ackr4	CCL	Secreted Signaling	KEGG: mmu04060
769	FB IV	BC	Ccl25	Ackr4	5.74e-05	0	CCL25_ACKR4	Ccl25 - Ackr4	CCL	Secreted Signaling	KEGG: mmu04060
770	BC	BC	Ccl25	Ackr4	5.32e-05	0	CCL25_ACKR4	Ccl25 - Ackr4	CCL	Secreted Signaling	KEGG: mmu04060
771	FB I	SBC	Il6	IL6R_IL6ST	0.000332183	0	IL6_IL6R_IL6ST	Il6 - (Il6r+Il6st)	IL6	Secreted Signaling	KEGG: mmu04060
772	FB IV	SBC	Il6	IL6R_IL6ST	0.000241738	0	IL6_IL6R_IL6ST	Il6 - (Il6r+Il6st)	IL6	Secreted Signaling	KEGG: mmu04060
773	FB I	FB I	Il11	IL11R complex 1	0.0232776	0	IL11_IL11RA1_IL6ST	Il11 - (Il11ra1+Il6st)	IL6	Secreted Signaling	KEGG: mmu04060
774	FB IV	FB I	Il11	IL11R complex 1	0.00923869	0	IL11_IL11RA1_IL6ST	Il11 - (Il11ra1+Il6st)	IL6	Secreted Signaling	KEGG: mmu04060
775	FB I	FB II	Il11	IL11R complex 1	0.0217986	0	IL11_IL11RA1_IL6ST	Il11 - (Il11ra1+Il6st)	IL6	Secreted Signaling	KEGG: mmu04060
776	FB IV	FB II	Il11	IL11R complex 1	0.00864376	0	IL11_IL11RA1_IL6ST	Il11 - (Il11ra1+Il6st)	IL6	Secreted Signaling	KEGG: mmu04060
777	FB I	SBC	Il11	IL11R complex 1	0.00860218	0	IL11_IL11RA1_IL6ST	Il11 - (Il11ra1+Il6st)	IL6	Secreted Signaling	KEGG: mmu04060
778	FB I	FB IV	Il11	IL11R complex 1	0.00885229	0	IL11_IL11RA1_IL6ST	Il11 - (Il11ra1+Il6st)	IL6	Secreted Signaling	KEGG: mmu04060
779	FB I	BC	Il11	IL11R complex 1	0.0180274	0	IL11_IL11RA1_IL6ST	Il11 - (Il11ra1+Il6st)	IL6	Secreted Signaling	KEGG: mmu04060
780	FB IV	BC	Il11	IL11R complex 1	0.0071318	0	IL11_IL11RA1_IL6ST	Il11 - (Il11ra1+Il6st)	IL6	Secreted Signaling	KEGG: mmu04060
781	FB I	BC	Clcf1	CNTFR_LIFR	0.00202944	0	CLCF1_CNTFR_LIFR	Clcf1 - (Cntfr+Lifr)	LIFR	Secreted Signaling	KEGG: mmu04060
782	SBC	BC	Clcf1	CNTFR_LIFR	0.000343454	0	CLCF1_CNTFR_LIFR	Clcf1 - (Cntfr+Lifr)	LIFR	Secreted Signaling	KEGG: mmu04060
783	FB IV	BC	Clcf1	CNTFR_LIFR	0.00162401	0	CLCF1_CNTFR_LIFR	Clcf1 - (Cntfr+Lifr)	LIFR	Secreted Signaling	KEGG: mmu04060
784	FB I	FB I	Lif	LIFR_IL6ST	0.000634428	0	LIF_LIFR_IL6ST	Lif - (Lifr+Il6st)	LIFR	Secreted Signaling	KEGG: mmu04060
785	FB IV	FB I	Lif	LIFR_IL6ST	0.00126351	0	LIF_LIFR_IL6ST	Lif - (Lifr+Il6st)	LIFR	Secreted Signaling	KEGG: mmu04060
786	FB I	FB IV	Lif	LIFR_IL6ST	0.000330999	0	LIF_LIFR_IL6ST	Lif - (Lifr+Il6st)	LIFR	Secreted Signaling	KEGG: mmu04060
787	FB IV	FB IV	Lif	LIFR_IL6ST	0.000659405	0	LIF_LIFR_IL6ST	Lif - (Lifr+Il6st)	LIFR	Secreted Signaling	KEGG: mmu04060
788	FB I	BC	Lif	LIFR_IL6ST	0.000182672	0	LIF_LIFR_IL6ST	Lif - (Lifr+Il6st)	LIFR	Secreted Signaling	KEGG: mmu04060
789	FB IV	BC	Lif	LIFR_IL6ST	0.000363966	0	LIF_LIFR_IL6ST	Lif - (Lifr+Il6st)	LIFR	Secreted Signaling	KEGG: mmu04060
790	SBC	FB I	Il1a	IL1R1_IL1RAP	0.000816467	0	IL1A_IL1R1_IL1RAP	Il1a - (Il1r1+Il1rap)	IL1	Secreted Signaling	KEGG: mmu04060
791	SBC	FB II	Il1a	IL1R1_IL1RAP	0.000393347	0	IL1A_IL1R1_IL1RAP	Il1a - (Il1r1+Il1rap)	IL1	Secreted Signaling	KEGG: mmu04060
792	SBC	SBC	Il1a	IL1R1_IL1RAP	7.14e-05	0	IL1A_IL1R1_IL1RAP	Il1a - (Il1r1+Il1rap)	IL1	Secreted Signaling	KEGG: mmu04060
793	SBC	FB IV	Il1a	IL1R1_IL1RAP	0.000197092	0	IL1A_IL1R1_IL1RAP	Il1a - (Il1r1+Il1rap)	IL1	Secreted Signaling	KEGG: mmu04060
794	SBC	BC	Il1a	IL1R1_IL1RAP	0.000130015	0	IL1A_IL1R1_IL1RAP	Il1a - (Il1r1+Il1rap)	IL1	Secreted Signaling	KEGG: mmu04060
795	SBC	FB I	Il1f5	IL1RL2_IL1RAP	0.00354463	0	IL1F5_IL1RL2_IL1RAP	Il1f5 - (Il1rl2+Il1rap)	IL1	Secreted Signaling	KEGG: mmu04060
796	SBC	FB II	Il1f5	IL1RL2_IL1RAP	0.00145835	0	IL1F5_IL1RL2_IL1RAP	Il1f5 - (Il1rl2+Il1rap)	IL1	Secreted Signaling	KEGG: mmu04060
797	SBC	SBC	Il1f5	IL1RL2_IL1RAP	0.00100058	0	IL1F5_IL1RL2_IL1RAP	Il1f5 - (Il1rl2+Il1rap)	IL1	Secreted Signaling	KEGG: mmu04060
798	SBC	FB IV	Il1f5	IL1RL2_IL1RAP	0.000758768	0	IL1F5_IL1RL2_IL1RAP	Il1f5 - (Il1rl2+Il1rap)	IL1	Secreted Signaling	KEGG: mmu04060
799	SBC	BC	Il1f5	IL1RL2_IL1RAP	0.000830486	0	IL1F5_IL1RL2_IL1RAP	Il1f5 - (Il1rl2+Il1rap)	IL1	Secreted Signaling	KEGG: mmu04060
800	SBC	FB I	Il1f9	IL1RL2_IL1RAP	0.001461	0	IL1F9_IL1RL2_IL1RAP	Il1f9 - (Il1rl2+Il1rap)	IL1	Secreted Signaling	KEGG: mmu04060
801	SBC	FB II	Il1f9	IL1RL2_IL1RAP	0.000600356	0	IL1F9_IL1RL2_IL1RAP	Il1f9 - (Il1rl2+Il1rap)	IL1	Secreted Signaling	KEGG: mmu04060
802	SBC	SBC	Il1f9	IL1RL2_IL1RAP	0.000411796	0	IL1F9_IL1RL2_IL1RAP	Il1f9 - (Il1rl2+Il1rap)	IL1	Secreted Signaling	KEGG: mmu04060
803	SBC	FB IV	Il1f9	IL1RL2_IL1RAP	0.000312231	0	IL1F9_IL1RL2_IL1RAP	Il1f9 - (Il1rl2+Il1rap)	IL1	Secreted Signaling	KEGG: mmu04060
804	SBC	BC	Il1f9	IL1RL2_IL1RAP	0.000341758	0	IL1F9_IL1RL2_IL1RAP	Il1f9 - (Il1rl2+Il1rap)	IL1	Secreted Signaling	KEGG: mmu04060
805	BC	FB I	Tnf	Tnfrsf1a	0.00521421	0	TNF_TNFRSF1A	Tnf - Tnfrsf1a	TNF	Secreted Signaling	KEGG: mmu04060
806	BC	FB II	Tnf	Tnfrsf1a	0.00531144	0	TNF_TNFRSF1A	Tnf - Tnfrsf1a	TNF	Secreted Signaling	KEGG: mmu04060
807	BC	FB III	Tnf	Tnfrsf1a	0.00113414	0	TNF_TNFRSF1A	Tnf - Tnfrsf1a	TNF	Secreted Signaling	KEGG: mmu04060
808	BC	SBC	Tnf	Tnfrsf1a	0.00377236	0	TNF_TNFRSF1A	Tnf - Tnfrsf1a	TNF	Secreted Signaling	KEGG: mmu04060
809	BC	FB IV	Tnf	Tnfrsf1a	0.00362715	0	TNF_TNFRSF1A	Tnf - Tnfrsf1a	TNF	Secreted Signaling	KEGG: mmu04060
810	BC	BC	Tnf	Tnfrsf1a	0.00414462	0	TNF_TNFRSF1A	Tnf - Tnfrsf1a	TNF	Secreted Signaling	KEGG: mmu04060
811	FB I	FB I	Tnfsf11	Tnfrsf11b	0.00192259	0	TNFSF11_TNFRSF11B	Tnfsf11 - Tnfrsf11b	RANKL	Secreted Signaling	KEGG: mmu04060
812	FB II	FB I	Tnfsf11	Tnfrsf11b	0.000613183	0	TNFSF11_TNFRSF11B	Tnfsf11 - Tnfrsf11b	RANKL	Secreted Signaling	KEGG: mmu04060
813	FB IV	FB I	Tnfsf11	Tnfrsf11b	0.000153311	0	TNFSF11_TNFRSF11B	Tnfsf11 - Tnfrsf11b	RANKL	Secreted Signaling	KEGG: mmu04060
814	FB I	BC	Tnfsf11	Tnfrsf11b	0.0136399	0	TNFSF11_TNFRSF11B	Tnfsf11 - Tnfrsf11b	RANKL	Secreted Signaling	KEGG: mmu04060
815	FB II	BC	Tnfsf11	Tnfrsf11b	0.00438531	0	TNFSF11_TNFRSF11B	Tnfsf11 - Tnfrsf11b	RANKL	Secreted Signaling	KEGG: mmu04060
816	FB IV	BC	Tnfsf11	Tnfrsf11b	0.00109955	0	TNFSF11_TNFRSF11B	Tnfsf11 - Tnfrsf11b	RANKL	Secreted Signaling	KEGG: mmu04060
817	FB I	FB I	Tnfsf12	Tnfrsf12a	0.00340578	0	TNFSF12_TNFRSF12A	Tnfsf12 - Tnfrsf12a	TWEAK	Secreted Signaling	KEGG: mmu04060
818	FB I	FB II	Tnfsf12	Tnfrsf12a	0.00205424	0	TNFSF12_TNFRSF12A	Tnfsf12 - Tnfrsf12a	TWEAK	Secreted Signaling	KEGG: mmu04060
819	FB I	FB III	Tnfsf12	Tnfrsf12a	0.000899227	0	TNFSF12_TNFRSF12A	Tnfsf12 - Tnfrsf12a	TWEAK	Secreted Signaling	KEGG: mmu04060
820	FB I	SBC	Tnfsf12	Tnfrsf12a	0.00309713	0	TNFSF12_TNFRSF12A	Tnfsf12 - Tnfrsf12a	TWEAK	Secreted Signaling	KEGG: mmu04060
821	FB I	FB IV	Tnfsf12	Tnfrsf12a	0.00341273	0	TNFSF12_TNFRSF12A	Tnfsf12 - Tnfrsf12a	TWEAK	Secreted Signaling	KEGG: mmu04060
822	FB I	BC	Tnfsf12	Tnfrsf12a	0.0042957	0	TNFSF12_TNFRSF12A	Tnfsf12 - Tnfrsf12a	TWEAK	Secreted Signaling	KEGG: mmu04060
823	FB I	FB I	Spp1	Cd44	0.0415023	0	SPP1_CD44	Spp1 - Cd44	SPP1	Secreted Signaling	PMID: 21907263
824	FB I	FB II	Spp1	Cd44	0.0320875	0	SPP1_CD44	Spp1 - Cd44	SPP1	Secreted Signaling	PMID: 21907263
825	FB I	SBC	Spp1	Cd44	0.0704376	0	SPP1_CD44	Spp1 - Cd44	SPP1	Secreted Signaling	PMID: 21907263
826	FB III	SBC	Spp1	Cd44	0.0272963	0	SPP1_CD44	Spp1 - Cd44	SPP1	Secreted Signaling	PMID: 21907263
827	FB IV	SBC	Spp1	Cd44	0.0337407	0	SPP1_CD44	Spp1 - Cd44	SPP1	Secreted Signaling	PMID: 21907263
828	FB I	FB IV	Spp1	Cd44	0.035626	0	SPP1_CD44	Spp1 - Cd44	SPP1	Secreted Signaling	PMID: 21907263
829	FB I	BC	Spp1	Cd44	0.0718841	0	SPP1_CD44	Spp1 - Cd44	SPP1	Secreted Signaling	PMID: 21907263
830	FB III	BC	Spp1	Cd44	0.0278834	0	SPP1_CD44	Spp1 - Cd44	SPP1	Secreted Signaling	PMID: 21907263
831	FB IV	BC	Spp1	Cd44	0.0344615	0	SPP1_CD44	Spp1 - Cd44	SPP1	Secreted Signaling	PMID: 21907263
832	FB I	FB I	Spp1	ITGAV_ITGB3	0.0214355	0	SPP1_ITGAV_ITGB3	Spp1 - (Itgav+Itgb3)	SPP1	Secreted Signaling	PMID: 21907263
833	FB II	FB I	Spp1	ITGAV_ITGB3	0.00591903	0	SPP1_ITGAV_ITGB3	Spp1 - (Itgav+Itgb3)	SPP1	Secreted Signaling	PMID: 21907263
834	FB III	FB I	Spp1	ITGAV_ITGB3	0.00804699	0	SPP1_ITGAV_ITGB3	Spp1 - (Itgav+Itgb3)	SPP1	Secreted Signaling	PMID: 21907263
835	FB IV	FB I	Spp1	ITGAV_ITGB3	0.00999349	0	SPP1_ITGAV_ITGB3	Spp1 - (Itgav+Itgb3)	SPP1	Secreted Signaling	PMID: 21907263
836	FB I	FB II	Spp1	ITGAV_ITGB3	0.0116795	0	SPP1_ITGAV_ITGB3	Spp1 - (Itgav+Itgb3)	SPP1	Secreted Signaling	PMID: 21907263
837	FB IV	FB II	Spp1	ITGAV_ITGB3	0.00541628	0	SPP1_ITGAV_ITGB3	Spp1 - (Itgav+Itgb3)	SPP1	Secreted Signaling	PMID: 21907263
838	FB I	FB I	Spp1	ITGAV_ITGB1	0.0519047	0	SPP1_ITGAV_ITGB1	Spp1 - (Itgav+Itgb1)	SPP1	Secreted Signaling	PMID: 21907263
839	FB IV	FB I	Spp1	ITGAV_ITGB1	0.0246076	0	SPP1_ITGAV_ITGB1	Spp1 - (Itgav+Itgb1)	SPP1	Secreted Signaling	PMID: 21907263
840	FB I	FB II	Spp1	ITGAV_ITGB1	0.0489947	0	SPP1_ITGAV_ITGB1	Spp1 - (Itgav+Itgb1)	SPP1	Secreted Signaling	PMID: 21907263
841	FB IV	FB II	Spp1	ITGAV_ITGB1	0.0231905	0.01	SPP1_ITGAV_ITGB1	Spp1 - (Itgav+Itgb1)	SPP1	Secreted Signaling	PMID: 21907263
842	FB I	FB IV	Spp1	ITGAV_ITGB1	0.0294188	0	SPP1_ITGAV_ITGB1	Spp1 - (Itgav+Itgb1)	SPP1	Secreted Signaling	PMID: 21907263
843	FB I	BC	Spp1	ITGAV_ITGB1	0.0398703	0	SPP1_ITGAV_ITGB1	Spp1 - (Itgav+Itgb1)	SPP1	Secreted Signaling	PMID: 21907263
844	FB I	FB I	Spp1	ITGAV_ITGB5	0.0429988	0	SPP1_ITGAV_ITGB5	Spp1 - (Itgav+Itgb5)	SPP1	Secreted Signaling	PMID: 21907263
845	FB III	FB I	Spp1	ITGAV_ITGB5	0.0163672	0.02	SPP1_ITGAV_ITGB5	Spp1 - (Itgav+Itgb5)	SPP1	Secreted Signaling	PMID: 21907263
846	FB IV	FB I	Spp1	ITGAV_ITGB5	0.0202851	0	SPP1_ITGAV_ITGB5	Spp1 - (Itgav+Itgb5)	SPP1	Secreted Signaling	PMID: 21907263
847	FB I	FB II	Spp1	ITGAV_ITGB5	0.0436889	0	SPP1_ITGAV_ITGB5	Spp1 - (Itgav+Itgb5)	SPP1	Secreted Signaling	PMID: 21907263
848	FB III	FB II	Spp1	ITGAV_ITGB5	0.0166373	0.04	SPP1_ITGAV_ITGB5	Spp1 - (Itgav+Itgb5)	SPP1	Secreted Signaling	PMID: 21907263
849	FB IV	FB II	Spp1	ITGAV_ITGB5	0.0206186	0	SPP1_ITGAV_ITGB5	Spp1 - (Itgav+Itgb5)	SPP1	Secreted Signaling	PMID: 21907263
850	FB I	FB IV	Spp1	ITGAV_ITGB5	0.0157882	0.01	SPP1_ITGAV_ITGB5	Spp1 - (Itgav+Itgb5)	SPP1	Secreted Signaling	PMID: 21907263
851	FB I	SBC	Spp1	ITGAV_ITGB6	0.0113824	0	SPP1_ITGAV_ITGB6	Spp1 - (Itgav+Itgb6)	SPP1	Secreted Signaling	PMID: 21907263
852	FB II	SBC	Spp1	ITGAV_ITGB6	0.00311983	0	SPP1_ITGAV_ITGB6	Spp1 - (Itgav+Itgb6)	SPP1	Secreted Signaling	PMID: 21907263
853	FB III	SBC	Spp1	ITGAV_ITGB6	0.00424575	0	SPP1_ITGAV_ITGB6	Spp1 - (Itgav+Itgb6)	SPP1	Secreted Signaling	PMID: 21907263
854	SBC	SBC	Spp1	ITGAV_ITGB6	0.00191403	0	SPP1_ITGAV_ITGB6	Spp1 - (Itgav+Itgb6)	SPP1	Secreted Signaling	PMID: 21907263
855	FB IV	SBC	Spp1	ITGAV_ITGB6	0.00527765	0	SPP1_ITGAV_ITGB6	Spp1 - (Itgav+Itgb6)	SPP1	Secreted Signaling	PMID: 21907263
856	BC	SBC	Spp1	ITGAV_ITGB6	0.00227083	0	SPP1_ITGAV_ITGB6	Spp1 - (Itgav+Itgb6)	SPP1	Secreted Signaling	PMID: 21907263
857	FB I	BC	Spp1	ITGAV_ITGB6	0.0192873	0	SPP1_ITGAV_ITGB6	Spp1 - (Itgav+Itgb6)	SPP1	Secreted Signaling	PMID: 21907263
858	FB II	BC	Spp1	ITGAV_ITGB6	0.00531738	0	SPP1_ITGAV_ITGB6	Spp1 - (Itgav+Itgb6)	SPP1	Secreted Signaling	PMID: 21907263
859	FB III	BC	Spp1	ITGAV_ITGB6	0.00723061	0	SPP1_ITGAV_ITGB6	Spp1 - (Itgav+Itgb6)	SPP1	Secreted Signaling	PMID: 21907263
860	SBC	BC	Spp1	ITGAV_ITGB6	0.00326501	0	SPP1_ITGAV_ITGB6	Spp1 - (Itgav+Itgb6)	SPP1	Secreted Signaling	PMID: 21907263
861	FB IV	BC	Spp1	ITGAV_ITGB6	0.00898142	0	SPP1_ITGAV_ITGB6	Spp1 - (Itgav+Itgb6)	SPP1	Secreted Signaling	PMID: 21907263
862	BC	BC	Spp1	ITGAV_ITGB6	0.00387267	0	SPP1_ITGAV_ITGB6	Spp1 - (Itgav+Itgb6)	SPP1	Secreted Signaling	PMID: 21907263
863	FB I	FB I	Spp1	ITGA9_ITGB1	0.0274911	0	SPP1_ITGA9_ITGB1	Spp1 - (Itga9+Itgb1)	SPP1	Secreted Signaling	PMID: 21907263
864	FB II	FB I	Spp1	ITGA9_ITGB1	0.00762531	0.02	SPP1_ITGA9_ITGB1	Spp1 - (Itga9+Itgb1)	SPP1	Secreted Signaling	PMID: 21907263
865	FB III	FB I	Spp1	ITGA9_ITGB1	0.0103603	0	SPP1_ITGA9_ITGB1	Spp1 - (Itga9+Itgb1)	SPP1	Secreted Signaling	PMID: 21907263
866	FB IV	FB I	Spp1	ITGA9_ITGB1	0.0128591	0	SPP1_ITGA9_ITGB1	Spp1 - (Itga9+Itgb1)	SPP1	Secreted Signaling	PMID: 21907263
867	FB I	FB II	Spp1	ITGA9_ITGB1	0.0199844	0	SPP1_ITGA9_ITGB1	Spp1 - (Itga9+Itgb1)	SPP1	Secreted Signaling	PMID: 21907263
868	FB III	FB II	Spp1	ITGA9_ITGB1	0.00749529	0.03	SPP1_ITGA9_ITGB1	Spp1 - (Itga9+Itgb1)	SPP1	Secreted Signaling	PMID: 21907263
869	FB IV	FB II	Spp1	ITGA9_ITGB1	0.00930959	0	SPP1_ITGA9_ITGB1	Spp1 - (Itga9+Itgb1)	SPP1	Secreted Signaling	PMID: 21907263
870	FB I	FB I	Spp1	ITGA5_ITGB1	0.0451646	0	SPP1_ITGA5_ITGB1	Spp1 - (Itga5+Itgb1)	SPP1	Secreted Signaling	PMID: 21907263
871	FB III	FB I	Spp1	ITGA5_ITGB1	0.0172157	0.01	SPP1_ITGA5_ITGB1	Spp1 - (Itga5+Itgb1)	SPP1	Secreted Signaling	PMID: 21907263
872	FB IV	FB I	Spp1	ITGA5_ITGB1	0.0213323	0	SPP1_ITGA5_ITGB1	Spp1 - (Itga5+Itgb1)	SPP1	Secreted Signaling	PMID: 21907263
873	FB I	FB II	Spp1	ITGA5_ITGB1	0.0372107	0	SPP1_ITGA5_ITGB1	Spp1 - (Itga5+Itgb1)	SPP1	Secreted Signaling	PMID: 21907263
874	FB I	FB IV	Spp1	ITGA5_ITGB1	0.0229162	0	SPP1_ITGA5_ITGB1	Spp1 - (Itga5+Itgb1)	SPP1	Secreted Signaling	PMID: 21907263
875	FB I	BC	Spp1	ITGA5_ITGB1	0.0318939	0	SPP1_ITGA5_ITGB1	Spp1 - (Itga5+Itgb1)	SPP1	Secreted Signaling	PMID: 21907263
876	FB I	FB I	Nampt	Insr	0.00101891	0	NAMPT_INSR	Nampt - Insr	VISFATIN	Secreted Signaling	PMID: 28490838
877	SBC	FB I	Nampt	Insr	0.000769729	0	NAMPT_INSR	Nampt - Insr	VISFATIN	Secreted Signaling	PMID: 28490838
878	FB IV	FB I	Nampt	Insr	0.00277889	0	NAMPT_INSR	Nampt - Insr	VISFATIN	Secreted Signaling	PMID: 28490838
879	BC	FB I	Nampt	Insr	0.000959903	0	NAMPT_INSR	Nampt - Insr	VISFATIN	Secreted Signaling	PMID: 28490838
880	FB IV	FB II	Nampt	Insr	0.0017057	0	NAMPT_INSR	Nampt - Insr	VISFATIN	Secreted Signaling	PMID: 28490838
881	FB IV	SBC	Nampt	Insr	0.00142502	0	NAMPT_INSR	Nampt - Insr	VISFATIN	Secreted Signaling	PMID: 28490838
882	FB I	FB IV	Nampt	Insr	0.000826976	0	NAMPT_INSR	Nampt - Insr	VISFATIN	Secreted Signaling	PMID: 28490838
883	FB IV	FB IV	Nampt	Insr	0.00225618	0	NAMPT_INSR	Nampt - Insr	VISFATIN	Secreted Signaling	PMID: 28490838
884	FB IV	BC	Nampt	Insr	0.00117989	0	NAMPT_INSR	Nampt - Insr	VISFATIN	Secreted Signaling	PMID: 28490838
885	FB I	FB I	Nampt	ITGA5_ITGB1	0.00379952	0	NAMPT_ITGA5_ITGB1	Nampt - (Itga5+Itgb1)	VISFATIN	Secreted Signaling	PMID: 28490838
886	SBC	FB I	Nampt	ITGA5_ITGB1	0.00287228	0	NAMPT_ITGA5_ITGB1	Nampt - (Itga5+Itgb1)	VISFATIN	Secreted Signaling	PMID: 28490838
887	FB IV	FB I	Nampt	ITGA5_ITGB1	0.0103129	0	NAMPT_ITGA5_ITGB1	Nampt - (Itga5+Itgb1)	VISFATIN	Secreted Signaling	PMID: 28490838
888	BC	FB I	Nampt	ITGA5_ITGB1	0.00358006	0	NAMPT_ITGA5_ITGB1	Nampt - (Itga5+Itgb1)	VISFATIN	Secreted Signaling	PMID: 28490838
889	FB I	FB II	Nampt	ITGA5_ITGB1	0.00310669	0	NAMPT_ITGA5_ITGB1	Nampt - (Itga5+Itgb1)	VISFATIN	Secreted Signaling	PMID: 28490838
890	FB IV	FB II	Nampt	ITGA5_ITGB1	0.00844246	0	NAMPT_ITGA5_ITGB1	Nampt - (Itga5+Itgb1)	VISFATIN	Secreted Signaling	PMID: 28490838
891	BC	FB II	Nampt	ITGA5_ITGB1	0.00292714	0	NAMPT_ITGA5_ITGB1	Nampt - (Itga5+Itgb1)	VISFATIN	Secreted Signaling	PMID: 28490838
892	FB IV	FB IV	Nampt	ITGA5_ITGB1	0.00514029	0	NAMPT_ITGA5_ITGB1	Nampt - (Itga5+Itgb1)	VISFATIN	Secreted Signaling	PMID: 28490838
893	FB I	BC	Nampt	ITGA5_ITGB1	0.00264938	0.02	NAMPT_ITGA5_ITGB1	Nampt - (Itga5+Itgb1)	VISFATIN	Secreted Signaling	PMID: 28490838
894	FB IV	BC	Nampt	ITGA5_ITGB1	0.0072054	0	NAMPT_ITGA5_ITGB1	Nampt - (Itga5+Itgb1)	VISFATIN	Secreted Signaling	PMID: 28490838
895	FB I	FB I	Angptl2	ITGA5_ITGB1	0.0609381	0	ANGPTL2_ITGA5_ITGB1	Angptl2 - (Itga5+Itgb1)	ANGPTL	Secreted Signaling	PMID: 24478758
896	FB II	FB I	Angptl2	ITGA5_ITGB1	0.0544974	0	ANGPTL2_ITGA5_ITGB1	Angptl2 - (Itga5+Itgb1)	ANGPTL	Secreted Signaling	PMID: 24478758
897	FB I	FB II	Angptl2	ITGA5_ITGB1	0.0503529	0	ANGPTL2_ITGA5_ITGB1	Angptl2 - (Itga5+Itgb1)	ANGPTL	Secreted Signaling	PMID: 24478758
898	FB II	FB II	Angptl2	ITGA5_ITGB1	0.0449774	0	ANGPTL2_ITGA5_ITGB1	Angptl2 - (Itga5+Itgb1)	ANGPTL	Secreted Signaling	PMID: 24478758
899	FB I	FB IV	Angptl2	ITGA5_ITGB1	0.0311734	0	ANGPTL2_ITGA5_ITGB1	Angptl2 - (Itga5+Itgb1)	ANGPTL	Secreted Signaling	PMID: 24478758
900	FB II	FB IV	Angptl2	ITGA5_ITGB1	0.0277855	0	ANGPTL2_ITGA5_ITGB1	Angptl2 - (Itga5+Itgb1)	ANGPTL	Secreted Signaling	PMID: 24478758
901	FB I	BC	Angptl2	ITGA5_ITGB1	0.0432426	0	ANGPTL2_ITGA5_ITGB1	Angptl2 - (Itga5+Itgb1)	ANGPTL	Secreted Signaling	PMID: 24478758
902	FB II	BC	Angptl2	ITGA5_ITGB1	0.0385953	0	ANGPTL2_ITGA5_ITGB1	Angptl2 - (Itga5+Itgb1)	ANGPTL	Secreted Signaling	PMID: 24478758
903	FB I	FB I	Angptl4	ITGA5_ITGB1	0.0417986	0	ANGPTL4_ITGA5_ITGB1	Angptl4 - (Itga5+Itgb1)	ANGPTL	Secreted Signaling	PMID: 30049845
904	FB II	FB I	Angptl4	ITGA5_ITGB1	0.0614113	0	ANGPTL4_ITGA5_ITGB1	Angptl4 - (Itga5+Itgb1)	ANGPTL	Secreted Signaling	PMID: 30049845
905	BC	FB I	Angptl4	ITGA5_ITGB1	0.0423502	0	ANGPTL4_ITGA5_ITGB1	Angptl4 - (Itga5+Itgb1)	ANGPTL	Secreted Signaling	PMID: 30049845
906	FB I	FB II	Angptl4	ITGA5_ITGB1	0.0344162	0	ANGPTL4_ITGA5_ITGB1	Angptl4 - (Itga5+Itgb1)	ANGPTL	Secreted Signaling	PMID: 30049845
907	FB II	FB II	Angptl4	ITGA5_ITGB1	0.0507484	0	ANGPTL4_ITGA5_ITGB1	Angptl4 - (Itga5+Itgb1)	ANGPTL	Secreted Signaling	PMID: 30049845
908	BC	FB II	Angptl4	ITGA5_ITGB1	0.0348739	0	ANGPTL4_ITGA5_ITGB1	Angptl4 - (Itga5+Itgb1)	ANGPTL	Secreted Signaling	PMID: 30049845
909	FB II	FB IV	Angptl4	ITGA5_ITGB1	0.0314231	0	ANGPTL4_ITGA5_ITGB1	Angptl4 - (Itga5+Itgb1)	ANGPTL	Secreted Signaling	PMID: 30049845
910	FB I	BC	Angptl4	ITGA5_ITGB1	0.0294864	0	ANGPTL4_ITGA5_ITGB1	Angptl4 - (Itga5+Itgb1)	ANGPTL	Secreted Signaling	PMID: 30049845
911	FB II	BC	Angptl4	ITGA5_ITGB1	0.0435848	0	ANGPTL4_ITGA5_ITGB1	Angptl4 - (Itga5+Itgb1)	ANGPTL	Secreted Signaling	PMID: 30049845
912	BC	BC	Angptl4	ITGA5_ITGB1	0.0298806	0.01	ANGPTL4_ITGA5_ITGB1	Angptl4 - (Itga5+Itgb1)	ANGPTL	Secreted Signaling	PMID: 30049845
913	FB I	FB I	Angptl4	ITGAV_ITGB3	0.0198014	0	ANGPTL4_ITGAV_ITGB3	Angptl4 - (Itgav+Itgb3)	ANGPTL	Secreted Signaling	PMID: 30049845
914	FB II	FB I	Angptl4	ITGAV_ITGB3	0.0294093	0	ANGPTL4_ITGAV_ITGB3	Angptl4 - (Itgav+Itgb3)	ANGPTL	Secreted Signaling	PMID: 30049845
915	FB III	FB I	Angptl4	ITGAV_ITGB3	0.00653781	0.02	ANGPTL4_ITGAV_ITGB3	Angptl4 - (Itgav+Itgb3)	ANGPTL	Secreted Signaling	PMID: 30049845
916	FB IV	FB I	Angptl4	ITGAV_ITGB3	0.00831632	0	ANGPTL4_ITGAV_ITGB3	Angptl4 - (Itgav+Itgb3)	ANGPTL	Secreted Signaling	PMID: 30049845
917	BC	FB I	Angptl4	ITGAV_ITGB3	0.0200687	0	ANGPTL4_ITGAV_ITGB3	Angptl4 - (Itgav+Itgb3)	ANGPTL	Secreted Signaling	PMID: 30049845
918	FB I	FB II	Angptl4	ITGAV_ITGB3	0.0107809	0	ANGPTL4_ITGAV_ITGB3	Angptl4 - (Itgav+Itgb3)	ANGPTL	Secreted Signaling	PMID: 30049845
919	FB II	FB II	Angptl4	ITGAV_ITGB3	0.0160838	0	ANGPTL4_ITGAV_ITGB3	Angptl4 - (Itgav+Itgb3)	ANGPTL	Secreted Signaling	PMID: 30049845
920	BC	FB II	Angptl4	ITGAV_ITGB3	0.0109278	0	ANGPTL4_ITGAV_ITGB3	Angptl4 - (Itgav+Itgb3)	ANGPTL	Secreted Signaling	PMID: 30049845
921	FB I	FB I	Angptl4	Cdh11	0.0540384	0	ANGPTL4_CDH11	Angptl4 - Cdh11	ANGPTL	Secreted Signaling	PMID: 30049845
922	FB II	FB I	Angptl4	Cdh11	0.0789212	0	ANGPTL4_CDH11	Angptl4 - Cdh11	ANGPTL	Secreted Signaling	PMID: 30049845
923	BC	FB I	Angptl4	Cdh11	0.0547422	0	ANGPTL4_CDH11	Angptl4 - Cdh11	ANGPTL	Secreted Signaling	PMID: 30049845
924	FB I	FB II	Angptl4	Cdh11	0.0759724	0	ANGPTL4_CDH11	Angptl4 - Cdh11	ANGPTL	Secreted Signaling	PMID: 30049845
925	FB II	FB II	Angptl4	Cdh11	0.109783	0	ANGPTL4_CDH11	Angptl4 - Cdh11	ANGPTL	Secreted Signaling	PMID: 30049845
926	FB IV	FB II	Angptl4	Cdh11	0.0330045	0	ANGPTL4_CDH11	Angptl4 - Cdh11	ANGPTL	Secreted Signaling	PMID: 30049845
927	BC	FB II	Angptl4	Cdh11	0.0769387	0	ANGPTL4_CDH11	Angptl4 - Cdh11	ANGPTL	Secreted Signaling	PMID: 30049845
928	FB I	FB I	Angptl4	Sdc1	0.0450144	0	ANGPTL4_SDC1	Angptl4 - Sdc1	ANGPTL	Secreted Signaling	PMID: 29017031
929	FB II	FB I	Angptl4	Sdc1	0.0660321	0	ANGPTL4_SDC1	Angptl4 - Sdc1	ANGPTL	Secreted Signaling	PMID: 29017031
930	BC	FB I	Angptl4	Sdc1	0.0456064	0	ANGPTL4_SDC1	Angptl4 - Sdc1	ANGPTL	Secreted Signaling	PMID: 29017031
931	FB I	FB II	Angptl4	Sdc1	0.0512552	0	ANGPTL4_SDC1	Angptl4 - Sdc1	ANGPTL	Secreted Signaling	PMID: 29017031
932	FB II	FB II	Angptl4	Sdc1	0.074958	0	ANGPTL4_SDC1	Angptl4 - Sdc1	ANGPTL	Secreted Signaling	PMID: 29017031
933	BC	FB II	Angptl4	Sdc1	0.0519248	0	ANGPTL4_SDC1	Angptl4 - Sdc1	ANGPTL	Secreted Signaling	PMID: 29017031
934	FB I	SBC	Angptl4	Sdc1	0.11649	0	ANGPTL4_SDC1	Angptl4 - Sdc1	ANGPTL	Secreted Signaling	PMID: 29017031
935	FB II	SBC	Angptl4	Sdc1	0.165111	0	ANGPTL4_SDC1	Angptl4 - Sdc1	ANGPTL	Secreted Signaling	PMID: 29017031
936	FB III	SBC	Angptl4	Sdc1	0.0411827	0	ANGPTL4_SDC1	Angptl4 - Sdc1	ANGPTL	Secreted Signaling	PMID: 29017031
937	FB IV	SBC	Angptl4	Sdc1	0.0518935	0	ANGPTL4_SDC1	Angptl4 - Sdc1	ANGPTL	Secreted Signaling	PMID: 29017031
938	BC	SBC	Angptl4	Sdc1	0.117906	0	ANGPTL4_SDC1	Angptl4 - Sdc1	ANGPTL	Secreted Signaling	PMID: 29017031
939	FB I	BC	Angptl4	Sdc1	0.0851381	0	ANGPTL4_SDC1	Angptl4 - Sdc1	ANGPTL	Secreted Signaling	PMID: 29017031
940	FB II	BC	Angptl4	Sdc1	0.122487	0	ANGPTL4_SDC1	Angptl4 - Sdc1	ANGPTL	Secreted Signaling	PMID: 29017031
941	BC	BC	Angptl4	Sdc1	0.08621	0	ANGPTL4_SDC1	Angptl4 - Sdc1	ANGPTL	Secreted Signaling	PMID: 29017031
942	FB I	FB I	Angptl4	Sdc2	0.0265624	0	ANGPTL4_SDC2	Angptl4 - Sdc2	ANGPTL	Secreted Signaling	PMID: 29017031
943	FB II	FB I	Angptl4	Sdc2	0.0393194	0	ANGPTL4_SDC2	Angptl4 - Sdc2	ANGPTL	Secreted Signaling	PMID: 29017031
944	BC	FB I	Angptl4	Sdc2	0.0269186	0	ANGPTL4_SDC2	Angptl4 - Sdc2	ANGPTL	Secreted Signaling	PMID: 29017031
945	FB I	FB II	Angptl4	Sdc2	0.0232625	0	ANGPTL4_SDC2	Angptl4 - Sdc2	ANGPTL	Secreted Signaling	PMID: 29017031
946	FB II	FB II	Angptl4	Sdc2	0.0344907	0	ANGPTL4_SDC2	Angptl4 - Sdc2	ANGPTL	Secreted Signaling	PMID: 29017031
947	BC	FB II	Angptl4	Sdc2	0.0235754	0	ANGPTL4_SDC2	Angptl4 - Sdc2	ANGPTL	Secreted Signaling	PMID: 29017031
948	FB II	FB IV	Angptl4	Sdc2	0.0184171	0	ANGPTL4_SDC2	Angptl4 - Sdc2	ANGPTL	Secreted Signaling	PMID: 29017031
949	FB I	BC	Angptl4	Sdc2	0.0154513	0.01	ANGPTL4_SDC2	Angptl4 - Sdc2	ANGPTL	Secreted Signaling	PMID: 29017031
950	FB II	BC	Angptl4	Sdc2	0.0229981	0	ANGPTL4_SDC2	Angptl4 - Sdc2	ANGPTL	Secreted Signaling	PMID: 29017031
951	BC	BC	Angptl4	Sdc2	0.0156609	0.04	ANGPTL4_SDC2	Angptl4 - Sdc2	ANGPTL	Secreted Signaling	PMID: 29017031
952	FB I	FB I	Angptl4	Sdc3	0.00336425	0	ANGPTL4_SDC3	Angptl4 - Sdc3	ANGPTL	Secreted Signaling	PMID: 29017031
953	FB II	FB I	Angptl4	Sdc3	0.00503763	0	ANGPTL4_SDC3	Angptl4 - Sdc3	ANGPTL	Secreted Signaling	PMID: 29017031
954	BC	FB I	Angptl4	Sdc3	0.00341045	0	ANGPTL4_SDC3	Angptl4 - Sdc3	ANGPTL	Secreted Signaling	PMID: 29017031
955	FB I	FB II	Angptl4	Sdc3	0.00367374	0	ANGPTL4_SDC3	Angptl4 - Sdc3	ANGPTL	Secreted Signaling	PMID: 29017031
956	FB II	FB II	Angptl4	Sdc3	0.00550021	0	ANGPTL4_SDC3	Angptl4 - Sdc3	ANGPTL	Secreted Signaling	PMID: 29017031
957	BC	FB II	Angptl4	Sdc3	0.00372417	0	ANGPTL4_SDC3	Angptl4 - Sdc3	ANGPTL	Secreted Signaling	PMID: 29017031
958	FB I	SBC	Angptl4	Sdc3	0.00304099	0	ANGPTL4_SDC3	Angptl4 - Sdc3	ANGPTL	Secreted Signaling	PMID: 29017031
959	FB II	SBC	Angptl4	Sdc3	0.00455432	0	ANGPTL4_SDC3	Angptl4 - Sdc3	ANGPTL	Secreted Signaling	PMID: 29017031
960	BC	SBC	Angptl4	Sdc3	0.00308277	0.01	ANGPTL4_SDC3	Angptl4 - Sdc3	ANGPTL	Secreted Signaling	PMID: 29017031
961	FB I	FB I	Angptl4	Sdc4	0.0338799	0	ANGPTL4_SDC4	Angptl4 - Sdc4	ANGPTL	Secreted Signaling	PMID: 29017031
962	FB II	FB I	Angptl4	Sdc4	0.0499707	0	ANGPTL4_SDC4	Angptl4 - Sdc4	ANGPTL	Secreted Signaling	PMID: 29017031
963	BC	FB I	Angptl4	Sdc4	0.0343307	0	ANGPTL4_SDC4	Angptl4 - Sdc4	ANGPTL	Secreted Signaling	PMID: 29017031
964	FB I	FB II	Angptl4	Sdc4	0.0298103	0	ANGPTL4_SDC4	Angptl4 - Sdc4	ANGPTL	Secreted Signaling	PMID: 29017031
965	FB II	FB II	Angptl4	Sdc4	0.0440564	0	ANGPTL4_SDC4	Angptl4 - Sdc4	ANGPTL	Secreted Signaling	PMID: 29017031
966	BC	FB II	Angptl4	Sdc4	0.0302086	0	ANGPTL4_SDC4	Angptl4 - Sdc4	ANGPTL	Secreted Signaling	PMID: 29017031
967	FB I	SBC	Angptl4	Sdc4	0.0470867	0	ANGPTL4_SDC4	Angptl4 - Sdc4	ANGPTL	Secreted Signaling	PMID: 29017031
968	FB II	SBC	Angptl4	Sdc4	0.069002	0	ANGPTL4_SDC4	Angptl4 - Sdc4	ANGPTL	Secreted Signaling	PMID: 29017031
969	BC	SBC	Angptl4	Sdc4	0.0477046	0	ANGPTL4_SDC4	Angptl4 - Sdc4	ANGPTL	Secreted Signaling	PMID: 29017031
970	FB I	BC	Angptl4	Sdc4	0.0566441	0	ANGPTL4_SDC4	Angptl4 - Sdc4	ANGPTL	Secreted Signaling	PMID: 29017031
971	FB II	BC	Angptl4	Sdc4	0.082622	0	ANGPTL4_SDC4	Angptl4 - Sdc4	ANGPTL	Secreted Signaling	PMID: 29017031
972	BC	BC	Angptl4	Sdc4	0.0573799	0	ANGPTL4_SDC4	Angptl4 - Sdc4	ANGPTL	Secreted Signaling	PMID: 29017031
973	FB I	FB I	Mdk	Sdc1	0.0383356	0	MDK_SDC1	Mdk - Sdc1	MK	Secreted Signaling	PMID: 28356350
974	FB II	FB I	Mdk	Sdc1	0.0282972	0	MDK_SDC1	Mdk - Sdc1	MK	Secreted Signaling	PMID: 28356350
975	FB I	FB II	Mdk	Sdc1	0.0436928	0	MDK_SDC1	Mdk - Sdc1	MK	Secreted Signaling	PMID: 28356350
976	FB II	FB II	Mdk	Sdc1	0.0322987	0	MDK_SDC1	Mdk - Sdc1	MK	Secreted Signaling	PMID: 28356350
977	FB I	SBC	Mdk	Sdc1	0.100321	0	MDK_SDC1	Mdk - Sdc1	MK	Secreted Signaling	PMID: 28356350
978	FB II	SBC	Mdk	Sdc1	0.0753223	0	MDK_SDC1	Mdk - Sdc1	MK	Secreted Signaling	PMID: 28356350
979	FB IV	SBC	Mdk	Sdc1	0.0278327	0	MDK_SDC1	Mdk - Sdc1	MK	Secreted Signaling	PMID: 28356350
980	FB I	BC	Mdk	Sdc1	0.0729608	0	MDK_SDC1	Mdk - Sdc1	MK	Secreted Signaling	PMID: 28356350
981	FB II	BC	Mdk	Sdc1	0.0543682	0	MDK_SDC1	Mdk - Sdc1	MK	Secreted Signaling	PMID: 28356350
982	FB I	FB I	Mdk	Sdc2	0.0225567	0	MDK_SDC2	Mdk - Sdc2	MK	Secreted Signaling	PMID: 28356350
983	FB II	FB I	Mdk	Sdc2	0.0165788	0	MDK_SDC2	Mdk - Sdc2	MK	Secreted Signaling	PMID: 28356350
984	FB I	FB II	Mdk	Sdc2	0.0197443	0	MDK_SDC2	Mdk - Sdc2	MK	Secreted Signaling	PMID: 28356350
985	FB II	FB II	Mdk	Sdc2	0.0145007	0	MDK_SDC2	Mdk - Sdc2	MK	Secreted Signaling	PMID: 28356350
986	FB I	FB IV	Mdk	Sdc2	0.0104684	0	MDK_SDC2	Mdk - Sdc2	MK	Secreted Signaling	PMID: 28356350
987	FB II	FB IV	Mdk	Sdc2	0.007669	0	MDK_SDC2	Mdk - Sdc2	MK	Secreted Signaling	PMID: 28356350
988	FB I	BC	Mdk	Sdc2	0.0130986	0	MDK_SDC2	Mdk - Sdc2	MK	Secreted Signaling	PMID: 28356350
989	FB II	BC	Mdk	Sdc2	0.00960266	0	MDK_SDC2	Mdk - Sdc2	MK	Secreted Signaling	PMID: 28356350
990	FB I	FB I	Mdk	Sdc4	0.0288033	0	MDK_SDC4	Mdk - Sdc4	MK	Secreted Signaling	PMID: 28356350
991	FB II	FB I	Mdk	Sdc4	0.0212059	0	MDK_SDC4	Mdk - Sdc4	MK	Secreted Signaling	PMID: 28356350
992	FB I	FB II	Mdk	Sdc4	0.0253274	0	MDK_SDC4	Mdk - Sdc4	MK	Secreted Signaling	PMID: 28356350
993	FB II	FB II	Mdk	Sdc4	0.0186293	0	MDK_SDC4	Mdk - Sdc4	MK	Secreted Signaling	PMID: 28356350
994	FB I	SBC	Mdk	Sdc4	0.0401133	0	MDK_SDC4	Mdk - Sdc4	MK	Secreted Signaling	PMID: 28356350
995	FB II	SBC	Mdk	Sdc4	0.0296237	0	MDK_SDC4	Mdk - Sdc4	MK	Secreted Signaling	PMID: 28356350
996	FB I	BC	Mdk	Sdc4	0.0483271	0	MDK_SDC4	Mdk - Sdc4	MK	Secreted Signaling	PMID: 28356350
997	FB II	BC	Mdk	Sdc4	0.0357697	0	MDK_SDC4	Mdk - Sdc4	MK	Secreted Signaling	PMID: 28356350
998	FB IV	BC	Mdk	Sdc4	0.0128703	0.04	MDK_SDC4	Mdk - Sdc4	MK	Secreted Signaling	PMID: 28356350
999	FB I	SBC	Mdk	ITGA6_ITGB1	0.00700159	0	MDK_ITGA6_ITGB1	Mdk - (Itga6+Itgb1)	MK	Secreted Signaling	PMID: 28356350
1000	FB II	SBC	Mdk	ITGA6_ITGB1	0.00512446	0	MDK_ITGA6_ITGB1	Mdk - (Itga6+Itgb1)	MK	Secreted Signaling	PMID: 28356350
1001	FB I	BC	Mdk	ITGA6_ITGB1	0.0639673	0	MDK_ITGA6_ITGB1	Mdk - (Itga6+Itgb1)	MK	Secreted Signaling	PMID: 28356350
1002	FB II	BC	Mdk	ITGA6_ITGB1	0.0475489	0	MDK_ITGA6_ITGB1	Mdk - (Itga6+Itgb1)	MK	Secreted Signaling	PMID: 28356350
1003	FB IV	BC	Mdk	ITGA6_ITGB1	0.0172435	0	MDK_ITGA6_ITGB1	Mdk - (Itga6+Itgb1)	MK	Secreted Signaling	PMID: 28356350
1004	FB I	FB I	Mdk	Lrp1	0.0703241	0	MDK_LRP1	Mdk - Lrp1	MK	Secreted Signaling	PMID: 28356350
1005	FB II	FB I	Mdk	Lrp1	0.0523654	0	MDK_LRP1	Mdk - Lrp1	MK	Secreted Signaling	PMID: 28356350
1006	FB I	FB II	Mdk	Lrp1	0.0663678	0	MDK_LRP1	Mdk - Lrp1	MK	Secreted Signaling	PMID: 28356350
1007	FB II	FB II	Mdk	Lrp1	0.0493658	0	MDK_LRP1	Mdk - Lrp1	MK	Secreted Signaling	PMID: 28356350
1008	FB I	FB III	Mdk	Lrp1	0.036759	0	MDK_LRP1	Mdk - Lrp1	MK	Secreted Signaling	PMID: 28356350
1009	FB II	FB III	Mdk	Lrp1	0.0271218	0	MDK_LRP1	Mdk - Lrp1	MK	Secreted Signaling	PMID: 28356350
1010	FB I	FB I	Mdk	Ncl	0.0569789	0	MDK_NCL	Mdk - Ncl	MK	Secreted Signaling	PMID: 28356350
1011	FB II	FB I	Mdk	Ncl	0.0422732	0	MDK_NCL	Mdk - Ncl	MK	Secreted Signaling	PMID: 28356350
1012	FB I	FB II	Mdk	Ncl	0.0558434	0	MDK_NCL	Mdk - Ncl	MK	Secreted Signaling	PMID: 28356350
1013	FB II	FB II	Mdk	Ncl	0.0414179	0	MDK_NCL	Mdk - Ncl	MK	Secreted Signaling	PMID: 28356350
1014	FB I	FB III	Mdk	Ncl	0.0535747	0	MDK_NCL	Mdk - Ncl	MK	Secreted Signaling	PMID: 28356350
1015	FB II	FB III	Mdk	Ncl	0.0397106	0	MDK_NCL	Mdk - Ncl	MK	Secreted Signaling	PMID: 28356350
1016	FB I	SBC	Mdk	Ncl	0.052125	0	MDK_NCL	Mdk - Ncl	MK	Secreted Signaling	PMID: 28356350
1017	FB II	SBC	Mdk	Ncl	0.0386207	0	MDK_NCL	Mdk - Ncl	MK	Secreted Signaling	PMID: 28356350
1018	FB I	FB IV	Mdk	Ncl	0.0844949	0	MDK_NCL	Mdk - Ncl	MK	Secreted Signaling	PMID: 28356350
1019	FB II	FB IV	Mdk	Ncl	0.0631633	0	MDK_NCL	Mdk - Ncl	MK	Secreted Signaling	PMID: 28356350
1020	FB I	BC	Mdk	Ncl	0.0690273	0	MDK_NCL	Mdk - Ncl	MK	Secreted Signaling	PMID: 28356350
1021	FB II	BC	Mdk	Ncl	0.0513815	0	MDK_NCL	Mdk - Ncl	MK	Secreted Signaling	PMID: 28356350
1022	FB I	FB I	Postn	ITGAV_ITGB3	0.0340158	0	POSTN_ITGAV_ITGB3	Postn - (Itgav+Itgb3)	PERIOSTIN	Secreted Signaling	PMID: 26721738
1023	FB II	FB I	Postn	ITGAV_ITGB3	0.0498993	0	POSTN_ITGAV_ITGB3	Postn - (Itgav+Itgb3)	PERIOSTIN	Secreted Signaling	PMID: 26721738
1024	FB I	FB II	Postn	ITGAV_ITGB3	0.0186431	0	POSTN_ITGAV_ITGB3	Postn - (Itgav+Itgb3)	PERIOSTIN	Secreted Signaling	PMID: 26721738
1025	FB II	FB II	Postn	ITGAV_ITGB3	0.0275532	0	POSTN_ITGAV_ITGB3	Postn - (Itgav+Itgb3)	PERIOSTIN	Secreted Signaling	PMID: 26721738
1026	FB I	FB I	Postn	ITGAV_ITGB5	0.0673631	0	POSTN_ITGAV_ITGB5	Postn - (Itgav+Itgb5)	PERIOSTIN	Secreted Signaling	PMID: 26721738
1027	FB II	FB I	Postn	ITGAV_ITGB5	0.0972503	0	POSTN_ITGAV_ITGB5	Postn - (Itgav+Itgb5)	PERIOSTIN	Secreted Signaling	PMID: 26721738
1028	FB I	FB II	Postn	ITGAV_ITGB5	0.0684164	0	POSTN_ITGAV_ITGB5	Postn - (Itgav+Itgb5)	PERIOSTIN	Secreted Signaling	PMID: 26721738
1029	FB II	FB II	Postn	ITGAV_ITGB5	0.0987215	0	POSTN_ITGAV_ITGB5	Postn - (Itgav+Itgb5)	PERIOSTIN	Secreted Signaling	PMID: 26721738
1030	FB II	SBC	Postn	ITGAV_ITGB5	0.0362828	0	POSTN_ITGAV_ITGB5	Postn - (Itgav+Itgb5)	PERIOSTIN	Secreted Signaling	PMID: 26721738
1031	FB II	FB IV	Postn	ITGAV_ITGB5	0.0370369	0	POSTN_ITGAV_ITGB5	Postn - (Itgav+Itgb5)	PERIOSTIN	Secreted Signaling	PMID: 26721738
1032	FB II	BC	Postn	ITGAV_ITGB5	0.0363669	0	POSTN_ITGAV_ITGB5	Postn - (Itgav+Itgb5)	PERIOSTIN	Secreted Signaling	PMID: 26721738
1033	FB I	FB I	Bdnf	Ntrk2	0.000503138	0	BDNF_NTRK2	Bdnf - Ntrk2	NT	Secreted Signaling	PMID: 27908981
1034	FB IV	FB I	Bdnf	Ntrk2	0.000301386	0	BDNF_NTRK2	Bdnf - Ntrk2	NT	Secreted Signaling	PMID: 27908981
1035	SBC	FB I	Ntf5	Ntrk2	0.00010139	0	NTF5_NTRK2	Ntf5 - Ntrk2	NT	Secreted Signaling	PMID: 27908981
1036	BC	FB I	Ntf5	Ntrk2	0.000421333	0	NTF5_NTRK2	Ntf5 - Ntrk2	NT	Secreted Signaling	PMID: 27908981
1037	FB I	FB I	Sema3a	NRP1_PLXNA1	0.00122574	0	SEMA3A_NRP1_PLXNA1	Sema3a - (Nrp1+Plxna1)	SEMA3	Secreted Signaling	PMID: 27533782
1038	FB I	FB II	Sema3a	NRP1_PLXNA1	0.00076591	0	SEMA3A_NRP1_PLXNA1	Sema3a - (Nrp1+Plxna1)	SEMA3	Secreted Signaling	PMID: 27533782
1039	FB I	FB IV	Sema3a	NRP1_PLXNA1	0.00043372	0	SEMA3A_NRP1_PLXNA1	Sema3a - (Nrp1+Plxna1)	SEMA3	Secreted Signaling	PMID: 27533782
1040	FB IV	FB I	Sema3c	NRP1_PLXNA1	0.00435275	0	SEMA3C_NRP1_PLXNA1	Sema3c - (Nrp1+Plxna1)	SEMA3	Secreted Signaling	PMID: 27533782
1041	BC	FB I	Sema3c	NRP1_PLXNA1	0.00123444	0	SEMA3C_NRP1_PLXNA1	Sema3c - (Nrp1+Plxna1)	SEMA3	Secreted Signaling	PMID: 27533782
1042	FB IV	FB II	Sema3c	NRP1_PLXNA1	0.00272304	0	SEMA3C_NRP1_PLXNA1	Sema3c - (Nrp1+Plxna1)	SEMA3	Secreted Signaling	PMID: 27533782
1043	BC	FB II	Sema3c	NRP1_PLXNA1	0.000771351	0	SEMA3C_NRP1_PLXNA1	Sema3c - (Nrp1+Plxna1)	SEMA3	Secreted Signaling	PMID: 27533782
1044	FB IV	FB IV	Sema3c	NRP1_PLXNA1	0.00154332	0	SEMA3C_NRP1_PLXNA1	Sema3c - (Nrp1+Plxna1)	SEMA3	Secreted Signaling	PMID: 27533782
1045	BC	FB IV	Sema3c	NRP1_PLXNA1	0.000436803	0	SEMA3C_NRP1_PLXNA1	Sema3c - (Nrp1+Plxna1)	SEMA3	Secreted Signaling	PMID: 27533782
1046	FB IV	FB I	Sema3c	NRP2_PLXNA1	0.00280269	0	SEMA3C_NRP2_PLXNA1	Sema3c - (Nrp2+Plxna1)	SEMA3	Secreted Signaling	PMID: 27533782
1047	BC	FB I	Sema3c	NRP2_PLXNA1	0.000793961	0	SEMA3C_NRP2_PLXNA1	Sema3c - (Nrp2+Plxna1)	SEMA3	Secreted Signaling	PMID: 27533782
1048	FB IV	FB II	Sema3c	NRP2_PLXNA1	0.00358614	0	SEMA3C_NRP2_PLXNA1	Sema3c - (Nrp2+Plxna1)	SEMA3	Secreted Signaling	PMID: 27533782
1049	BC	FB II	Sema3c	NRP2_PLXNA1	0.00101647	0	SEMA3C_NRP2_PLXNA1	Sema3c - (Nrp2+Plxna1)	SEMA3	Secreted Signaling	PMID: 27533782
1050	FB IV	FB IV	Sema3c	NRP2_PLXNA1	0.000759842	0	SEMA3C_NRP2_PLXNA1	Sema3c - (Nrp2+Plxna1)	SEMA3	Secreted Signaling	PMID: 27533782
1051	BC	FB IV	Sema3c	NRP2_PLXNA1	0.000214936	0	SEMA3C_NRP2_PLXNA1	Sema3c - (Nrp2+Plxna1)	SEMA3	Secreted Signaling	PMID: 27533782
1052	FB IV	BC	Sema3c	NRP2_PLXNA1	0.00114031	0	SEMA3C_NRP2_PLXNA1	Sema3c - (Nrp2+Plxna1)	SEMA3	Secreted Signaling	PMID: 27533782
1053	BC	BC	Sema3c	NRP2_PLXNA1	0.000322647	0	SEMA3C_NRP2_PLXNA1	Sema3c - (Nrp2+Plxna1)	SEMA3	Secreted Signaling	PMID: 27533782
1054	FB IV	BC	Sema3c	NRP2_PLXNA2	0.000794359	0	SEMA3C_NRP2_PLXNA2	Sema3c - (Nrp2+Plxna2)	SEMA3	Secreted Signaling	PMID: 27533782
1055	BC	BC	Sema3c	NRP2_PLXNA2	0.000224706	0	SEMA3C_NRP2_PLXNA2	Sema3c - (Nrp2+Plxna2)	SEMA3	Secreted Signaling	PMID: 27533782
1056	FB I	FB I	Sema3f	NRP2_PLXNA1	0.000621758	0	SEMA3F_NRP2_PLXNA1	Sema3f - (Nrp2+Plxna1)	SEMA3	Secreted Signaling	PMID: 27533782
1057	SBC	FB I	Sema3f	NRP2_PLXNA1	0.000419023	0	SEMA3F_NRP2_PLXNA1	Sema3f - (Nrp2+Plxna1)	SEMA3	Secreted Signaling	PMID: 27533782
1058	BC	FB I	Sema3f	NRP2_PLXNA1	0.00103123	0	SEMA3F_NRP2_PLXNA1	Sema3f - (Nrp2+Plxna1)	SEMA3	Secreted Signaling	PMID: 27533782
1059	FB I	FB II	Sema3f	NRP2_PLXNA1	0.000796047	0	SEMA3F_NRP2_PLXNA1	Sema3f - (Nrp2+Plxna1)	SEMA3	Secreted Signaling	PMID: 27533782
1060	SBC	FB II	Sema3f	NRP2_PLXNA1	0.000536512	0	SEMA3F_NRP2_PLXNA1	Sema3f - (Nrp2+Plxna1)	SEMA3	Secreted Signaling	PMID: 27533782
1061	BC	FB II	Sema3f	NRP2_PLXNA1	0.00132015	0	SEMA3F_NRP2_PLXNA1	Sema3f - (Nrp2+Plxna1)	SEMA3	Secreted Signaling	PMID: 27533782
1062	FB I	FB IV	Sema3f	NRP2_PLXNA1	0.000168297	0.01	SEMA3F_NRP2_PLXNA1	Sema3f - (Nrp2+Plxna1)	SEMA3	Secreted Signaling	PMID: 27533782
1063	FB I	BC	Sema3f	NRP2_PLXNA1	0.000252642	0	SEMA3F_NRP2_PLXNA1	Sema3f - (Nrp2+Plxna1)	SEMA3	Secreted Signaling	PMID: 27533782
1064	SBC	BC	Sema3f	NRP2_PLXNA1	0.000170243	0.02	SEMA3F_NRP2_PLXNA1	Sema3f - (Nrp2+Plxna1)	SEMA3	Secreted Signaling	PMID: 27533782
1065	BC	BC	Sema3f	NRP2_PLXNA1	0.000419128	0	SEMA3F_NRP2_PLXNA1	Sema3f - (Nrp2+Plxna1)	SEMA3	Secreted Signaling	PMID: 27533782
1066	FB I	BC	Sema3f	NRP2_PLXNA2	0.000175947	0	SEMA3F_NRP2_PLXNA2	Sema3f - (Nrp2+Plxna2)	SEMA3	Secreted Signaling	PMID: 27533782
1067	SBC	BC	Sema3f	NRP2_PLXNA2	0.000118559	0	SEMA3F_NRP2_PLXNA2	Sema3f - (Nrp2+Plxna2)	SEMA3	Secreted Signaling	PMID: 27533782
1068	BC	BC	Sema3f	NRP2_PLXNA2	0.000291908	0	SEMA3F_NRP2_PLXNA2	Sema3f - (Nrp2+Plxna2)	SEMA3	Secreted Signaling	PMID: 27533782
1069	FB II	FB I	Sema3g	NRP2_PLXNA1	0.00118863	0	SEMA3G_NRP2_PLXNA1	Sema3g - (Nrp2+Plxna1)	SEMA3	Secreted Signaling	PMID: 27533782
1070	FB II	FB II	Sema3g	NRP2_PLXNA1	0.00152158	0	SEMA3G_NRP2_PLXNA1	Sema3g - (Nrp2+Plxna1)	SEMA3	Secreted Signaling	PMID: 27533782
1071	FB II	FB IV	Sema3g	NRP2_PLXNA1	0.00032187	0	SEMA3G_NRP2_PLXNA1	Sema3g - (Nrp2+Plxna1)	SEMA3	Secreted Signaling	PMID: 27533782
1072	FB II	BC	Sema3g	NRP2_PLXNA1	0.000483143	0	SEMA3G_NRP2_PLXNA1	Sema3g - (Nrp2+Plxna1)	SEMA3	Secreted Signaling	PMID: 27533782
1073	FB II	BC	Sema3g	NRP2_PLXNA2	0.000336498	0	SEMA3G_NRP2_PLXNA2	Sema3g - (Nrp2+Plxna2)	SEMA3	Secreted Signaling	PMID: 27533782
1074	FB IV	FB I	Sema3c	NRP1_NRP2	0.00287438	0	SEMA3C_NRP1_NRP2	Sema3c - (Nrp1+Nrp2)	SEMA3	Secreted Signaling	PMID: 27533782
1075	BC	FB I	Sema3c	NRP1_NRP2	0.000814311	0	SEMA3C_NRP1_NRP2	Sema3c - (Nrp1+Nrp2)	SEMA3	Secreted Signaling	PMID: 27533782
1076	FB IV	FB II	Sema3c	NRP1_NRP2	0.00389638	0	SEMA3C_NRP1_NRP2	Sema3c - (Nrp1+Nrp2)	SEMA3	Secreted Signaling	PMID: 27533782
1077	BC	FB II	Sema3c	NRP1_NRP2	0.00110465	0	SEMA3C_NRP1_NRP2	Sema3c - (Nrp1+Nrp2)	SEMA3	Secreted Signaling	PMID: 27533782
1078	FB IV	FB I	Sema3c	Plxnd1	0.000866964	0	SEMA3C_PLXND1	Sema3c - Plxnd1	SEMA3	Secreted Signaling	PMID: 27533782
1079	BC	FB I	Sema3c	Plxnd1	0.000245257	0	SEMA3C_PLXND1	Sema3c - Plxnd1	SEMA3	Secreted Signaling	PMID: 27533782
1080	FB IV	FB II	Sema3c	Plxnd1	0.00154191	0	SEMA3C_PLXND1	Sema3c - Plxnd1	SEMA3	Secreted Signaling	PMID: 27533782
1081	BC	FB II	Sema3c	Plxnd1	0.000436405	0	SEMA3C_PLXND1	Sema3c - Plxnd1	SEMA3	Secreted Signaling	PMID: 27533782
1082	FB I	FB II	Adm	Calcrl	0.000347464	0	ADM_CALCRL	Adm - Calcrl	CALCR	Secreted Signaling	KEGG: mmu04080
1083	FB II	FB II	Adm	Calcrl	0.000579566	0	ADM_CALCRL	Adm - Calcrl	CALCR	Secreted Signaling	KEGG: mmu04080
1084	FB IV	FB II	Adm	Calcrl	0.00044765	0	ADM_CALCRL	Adm - Calcrl	CALCR	Secreted Signaling	KEGG: mmu04080
1085	FB I	FB I	Gas6	Axl	0.00394062	0	GAS6_AXL	Gas6 - Axl	GAS	Secreted Signaling	PMID: 27801848
1086	SBC	FB I	Gas6	Axl	0.00571674	0	GAS6_AXL	Gas6 - Axl	GAS	Secreted Signaling	PMID: 27801848
1087	BC	FB I	Gas6	Axl	0.0114309	0	GAS6_AXL	Gas6 - Axl	GAS	Secreted Signaling	PMID: 27801848
1088	FB I	FB II	Gas6	Axl	0.00441045	0	GAS6_AXL	Gas6 - Axl	GAS	Secreted Signaling	PMID: 27801848
1089	SBC	FB II	Gas6	Axl	0.00639698	0	GAS6_AXL	Gas6 - Axl	GAS	Secreted Signaling	PMID: 27801848
1090	BC	FB II	Gas6	Axl	0.0127824	0	GAS6_AXL	Gas6 - Axl	GAS	Secreted Signaling	PMID: 27801848
1091	BC	FB III	Gas6	Axl	0.0024804	0.01	GAS6_AXL	Gas6 - Axl	GAS	Secreted Signaling	PMID: 27801848
1092	SBC	FB IV	Gas6	Axl	0.00185574	0	GAS6_AXL	Gas6 - Axl	GAS	Secreted Signaling	PMID: 27801848
1093	BC	FB IV	Gas6	Axl	0.0037251	0	GAS6_AXL	Gas6 - Axl	GAS	Secreted Signaling	PMID: 27801848
1094	FB I	BC	Gas6	Axl	0.00280288	0	GAS6_AXL	Gas6 - Axl	GAS	Secreted Signaling	PMID: 27801848
1095	SBC	BC	Gas6	Axl	0.00406828	0	GAS6_AXL	Gas6 - Axl	GAS	Secreted Signaling	PMID: 27801848
1096	BC	BC	Gas6	Axl	0.00814825	0	GAS6_AXL	Gas6 - Axl	GAS	Secreted Signaling	PMID: 27801848
1097	FB I	SBC	Gas6	Tyro3	0.000970364	0	GAS6_TYRO3	Gas6 - Tyro3	GAS	Secreted Signaling	PMID: 27801848
1098	SBC	SBC	Gas6	Tyro3	0.00140962	0	GAS6_TYRO3	Gas6 - Tyro3	GAS	Secreted Signaling	PMID: 27801848
1099	BC	SBC	Gas6	Tyro3	0.00283087	0	GAS6_TYRO3	Gas6 - Tyro3	GAS	Secreted Signaling	PMID: 27801848
1100	FB I	BC	Gas6	Tyro3	0.000167583	0	GAS6_TYRO3	Gas6 - Tyro3	GAS	Secreted Signaling	PMID: 27801848
1101	SBC	BC	Gas6	Tyro3	0.000243532	0	GAS6_TYRO3	Gas6 - Tyro3	GAS	Secreted Signaling	PMID: 27801848
1102	BC	BC	Gas6	Tyro3	0.00048965	0	GAS6_TYRO3	Gas6 - Tyro3	GAS	Secreted Signaling	PMID: 27801848
1103	FB I	SBC	Grn	Sort1	0.00326972	0	GRN_SORT1	Grn - Sort1	GRN	Secreted Signaling	PMID: 29555433
1104	FB II	SBC	Grn	Sort1	0.00295849	0	GRN_SORT1	Grn - Sort1	GRN	Secreted Signaling	PMID: 29555433
1105	FB III	SBC	Grn	Sort1	0.000574463	0	GRN_SORT1	Grn - Sort1	GRN	Secreted Signaling	PMID: 29555433
1106	SBC	SBC	Grn	Sort1	0.00134924	0	GRN_SORT1	Grn - Sort1	GRN	Secreted Signaling	PMID: 29555433
1107	FB IV	SBC	Grn	Sort1	0.00127145	0	GRN_SORT1	Grn - Sort1	GRN	Secreted Signaling	PMID: 29555433
1108	BC	SBC	Grn	Sort1	0.00194013	0	GRN_SORT1	Grn - Sort1	GRN	Secreted Signaling	PMID: 29555433
1109	FB I	FB I	Pros1	Axl	0.0281313	0	PROS1_AXL	Pros1 - Axl	PROS	Secreted Signaling	PMID: 29531161
1110	FB II	FB I	Pros1	Axl	0.0203331	0	PROS1_AXL	Pros1 - Axl	PROS	Secreted Signaling	PMID: 29531161
1111	FB I	FB II	Pros1	Axl	0.0313944	0	PROS1_AXL	Pros1 - Axl	PROS	Secreted Signaling	PMID: 29531161
1112	FB II	FB II	Pros1	Axl	0.0227128	0	PROS1_AXL	Pros1 - Axl	PROS	Secreted Signaling	PMID: 29531161
1113	FB I	BC	Pros1	Axl	0.0201504	0	PROS1_AXL	Pros1 - Axl	PROS	Secreted Signaling	PMID: 29531161
1114	FB II	BC	Pros1	Axl	0.0145315	0	PROS1_AXL	Pros1 - Axl	PROS	Secreted Signaling	PMID: 29531161
1115	FB I	SBC	Pros1	Tyro3	0.00705639	0	PROS1_TYRO3	Pros1 - Tyro3	PROS	Secreted Signaling	PMID: 30501104
1116	FB II	SBC	Pros1	Tyro3	0.00506983	0	PROS1_TYRO3	Pros1 - Tyro3	PROS	Secreted Signaling	PMID: 30501104
1117	SBC	SBC	Pros1	Tyro3	0.00138282	0	PROS1_TYRO3	Pros1 - Tyro3	PROS	Secreted Signaling	PMID: 30501104
1118	FB IV	SBC	Pros1	Tyro3	0.00172613	0	PROS1_TYRO3	Pros1 - Tyro3	PROS	Secreted Signaling	PMID: 30501104
1119	BC	SBC	Pros1	Tyro3	0.000602573	0.02	PROS1_TYRO3	Pros1 - Tyro3	PROS	Secreted Signaling	PMID: 30501104
1120	FB I	BC	Pros1	Tyro3	0.00122482	0	PROS1_TYRO3	Pros1 - Tyro3	PROS	Secreted Signaling	PMID: 30501104
1121	FB II	BC	Pros1	Tyro3	0.00087855	0.03	PROS1_TYRO3	Pros1 - Tyro3	PROS	Secreted Signaling	PMID: 30501104
1122	BC	FB I	Pthlh	Pth1r	0.00152543	0	PTHLH_PTH1R	Pthlh - Pth1r	PTH	Secreted Signaling	PMID: 29577935
1123	BC	FB II	Pthlh	Pth1r	0.0032964	0	PTHLH_PTH1R	Pthlh - Pth1r	PTH	Secreted Signaling	PMID: 29577935
1124	BC	FB IV	Pthlh	Pth1r	0.000273127	0	PTHLH_PTH1R	Pthlh - Pth1r	PTH	Secreted Signaling	PMID: 29577935
1125	BC	FB I	Lgals9	Cd44	0.0242468	0	LGALS9_CD44	Lgals9 - Cd44	GALECTIN	Secreted Signaling	PMID: 25065622
1126	BC	FB II	Lgals9	Cd44	0.0186702	0	LGALS9_CD44	Lgals9 - Cd44	GALECTIN	Secreted Signaling	PMID: 25065622
1127	BC	FB III	Lgals9	Cd44	0.00885071	0	LGALS9_CD44	Lgals9 - Cd44	GALECTIN	Secreted Signaling	PMID: 25065622
1128	BC	SBC	Lgals9	Cd44	0.0416747	0	LGALS9_CD44	Lgals9 - Cd44	GALECTIN	Secreted Signaling	PMID: 25065622
1129	BC	FB IV	Lgals9	Cd44	0.0207608	0	LGALS9_CD44	Lgals9 - Cd44	GALECTIN	Secreted Signaling	PMID: 25065622
1130	BC	BC	Lgals9	Cd44	0.0425576	0	LGALS9_CD44	Lgals9 - Cd44	GALECTIN	Secreted Signaling	PMID: 25065622
