# Supplementary material for: Epidermal–dermal coupled spheroids are important for tissue pattern regeneration in reconstituted skin explant cultures
Source: NPJ Regen Med. 2023 Nov 23;8:65. doi: 10.1038/s41536-023-00340-0 (PMC10667216; doi:10.1038/s41536-023-00340-0)
Supplement: Supplementary file 4 — Supplementary Table 3 [file 41536_2023_340_MOESM4_ESM.xlsx]

## Sheet: Table S3
Symbols	logFC	adj.P.Val
Lce1e	7.3954	0.025249
Lce1f	6.7423	0.034123
Lce1a2	6.6995	0.089384
Flg2	6.5592	0.025249
Lce1b	6.5536	0.025249
Lce1g	6.5149	0.047219
Lce1k	6.3439	0.025249
Lce1c	6.0958	0.03178
Lce1j	6.0569	0.025249
Lce1i	6.0143	0.041934
Spink12	5.8823	0.025249
Lce1a1	5.8385	0.025249
Lce1d	5.8174	0.025249
Rptn	5.6334	0.033778
Lce3a	5.3393	0.034131
Gm94	5.3152	0.025249
Lce1h	5.1856	0.025249
Rxfp3	5.1746	0.088506
Umodl1	5.1436	0.025249
Lce3e	5.1044	0.046194
Sprr4	4.8789	0.025249
Lce1l	4.8666	0.035848
2310050C09Rik	4.6994	0.045431
Il1f8	4.6961	0.025249
Prl7b1	4.6609	0.044074
Serpina1d	4.5924	0.02589
Igfl3	4.5414	0.025249
Serpina1c	4.4299	0.02589
Il1f6	4.4226	0.17183
Lce6a	4.4064	0.052725
Kprp	4.3858	0.034131
Serpina12	4.3345	0.025249
Hrnr	4.2938	0.035659
Sln	4.1718	0.030199
Klra17	4.1317	0.089961
Fgf3	4.0915	0.03282
Serpinb7	4.0703	0.038004
Abhd12b	4.0331	0.041076
Defb6	4.0279	0.042775
Lce3c	4.0208	0.030199
Akr1c18	4.0017	0.034131
Lce1m	3.9751	0.030199
Alox12b	3.9143	0.05866
Gm4847	3.9041	0.14007
Tmprss11d	3.8932	0.048856
Defb14	3.8611	0.027523
Sgpp2	3.7937	0.034123
Lce3f	3.7639	0.038004
Klk6	3.7551	0.030199
Cst6	3.743	0.025249
Tmprss11f	3.6965	0.025249
Prl8a9	3.6925	0.06544
Gm10640	3.6301	0.035056
Tmprss11a	3.5949	0.039709
Cxcr3	3.5595	0.043576
Calm4	3.5489	0.027523
Lce3d	3.4753	0.025249
Kctd4	3.4579	0.041934
Ear6	3.4147	0.062861
Dmbt1	3.379	0.034123
Mup4	3.3659	0.035056
Gkn1	3.3367	0.05676
Prl8a1	3.299	0.15127
Slc28a3	3.2884	0.15646
Lce3b	3.2769	0.055826
Itgbl1	3.2585	0.025249
Gm9696	3.2189	0.02589
Mamdc2	3.2088	0.025249
Tmprss11b	3.1747	0.025249
Dsc1	3.1657	0.089954
Klra1	3.1657	0.092236
Aadacl4fm2	3.1431	0.073125
Skint6	3.1431	0.076981
Kirrel3	3.1431	0.076981
Ankrd36	3.1431	0.15783
Myoz2	3.1055	0.16935
Klk7	3.101	0.030199
1700092C02Rik	3.1007	0.038004
Sprr2k	3.0709	0.16222
Sdr9c7	3.0554	0.035848
Lrrc72	3.0399	0.071558
Hc	3.0057	0.025249
Lrrc31	2.9907	0.068386
Sypl2	2.9907	0.13761
Gm11992	2.9739	0.026699
Rab37	2.9559	0.037115
Gm19689	2.9559	0.037115
Hyal4	2.9559	0.17459
Serpinb11	2.9418	0.036536
Pou5f2	2.9194	0.055899
Slc8a1	2.9194	0.055899
C1qtnf3	2.9194	0.10221
Ptprn2	2.9108	0.22752
Hal	2.9026	0.049018
Tmem45b	2.9004	0.17703
Ccl6	2.8991	0.11221
Sbk3	2.8875	0.076981
Il1bos	2.8869	0.03178
Aldh3b3	2.8561	0.06391
Sdcbp2	2.8404	0.034123
Trex2	2.8285	0.038004
Tmprss11e	2.8274	0.047219
Cpa4	2.8205	0.04368
Mir16-1	2.7972	0.076394
Trim54	2.7972	0.12051
Psca	2.7972	0.12051
4930405A21Rik	2.7972	0.12051
Gml2	2.7972	0.17523
Slc35f3	2.7927	0.14404
Zfp41	2.7747	0.046794
Ovol2	2.7747	0.046794
Amtn	2.7747	0.046794
Defb4	2.7747	0.048334
Mir126a	2.7747	0.048334
Nxnl2	2.7747	0.2053
Casp14	2.7743	0.047219
Calm5	2.7592	0.025681
Pitx1	2.7592	0.045195
Klk8	2.7492	0.047219
Odaph	2.7441	0.089384
Cyp2b19	2.7082	0.027523
Tmem182	2.6767	0.089384
Rassf5	2.6767	0.089384
Skint7	2.6659	0.045282
Diras2	2.6442	0.32174
Tbx20	2.6316	0.1106
Cftr	2.6156	0.10236
Gdf6	2.61	0.063544
Gm11545	2.5976	0.097909
Crct1	2.5901	0.02589
Orm1	2.5768	0.042255
Cabp1	2.5735	0.085977
Zswim2	2.5319	0.083929
Cpb1	2.5319	0.083929
Mir191	2.5319	0.088437
Slc6a20a	2.5319	0.10721
Ankrd66	2.5121	0.062861
Ly6m	2.5092	0.097929
Pcp4	2.5022	0.26954
Cyp3a13	2.4883	0.026699
Smc5	2.4764	0.31144
Atp6v0d2	2.472	0.056611
Zfp446	2.4718	0.20706
Skint8	2.4607	0.035056
Teddm3	2.46	0.033169
Kbtbd4	2.4597	0.21353
Smpd3	2.4573	0.062861
Gm1653	2.4409	0.15783
Klk5	2.4373	0.043658
Lyz2	2.4367	0.076396
Slc5a1	2.4335	0.030199
Hspb7	2.4302	0.030199
4930503E14Rik	2.4287	0.10168
Cmtm1	2.4287	0.20715
Cldn17	2.4287	0.21175
Mir378b	2.4287	0.21175
Bglap3	2.4158	0.049794
Fam3b	2.4071	0.14443
Sprr1b	2.3966	0.048132
Cidea	2.3762	0.030199
Aldh1a1	2.3687	0.35643
Mgam	2.3616	0.16589
Rdh9	2.3593	0.03178
AV039307	2.357	0.31276
Ly6g6f	2.3507	0.063544
Poli	2.3507	0.063544
Krtap13	2.3507	0.063544
Gm597	2.3507	0.067135
Myh2	2.3507	0.067135
Anapc15	2.3507	0.067135
Ces1g	2.3507	0.067135
Rit1	2.3507	0.067135
Gm38402	2.3507	0.067135
1700027F09Rik	2.3507	0.067135
Scnn1b	2.3507	0.14845
Ppp3r2	2.3507	0.23778
Asprv1	2.3468	0.027523
Arhgap40	2.343	0.14256
Mcpt4	2.3381	0.034131
Spink5	2.3303	0.034131
Kcns1	2.3283	0.07251
Rdh1	2.3175	0.030199
Mir31	2.3131	0.090431
Cysrt1	2.3121	0.031257
Myh8	2.3095	0.034131
Mir3092	2.3082	0.098017
Gpr161	2.3082	0.20115
Awat2	2.3082	0.20115
Nkx6-1	2.3082	0.21767
Nkain2	2.3015	0.31815
Rarres1	2.3011	0.044074
D5Ertd615e	2.2885	0.052092
Tnnc2	2.2847	0.031386
Slc39a2	2.2813	0.03282
Myl1	2.2785	0.1378
Sfrp4	2.2738	0.16029
Prss27	2.2732	0.069742
Gpr141	2.2705	0.053931
Hrh4	2.2631	0.22006
Vmo1	2.2537	0.20364
Itgax	2.2506	0.15939
Ints14	2.2474	0.27635
Mmp10	2.2155	0.034123
Wfdc5	2.2124	0.048334
Cacna1e	2.2095	0.03282
Kcnt2	2.205	0.18705
Oit3	2.2011	0.079193
Klk12	2.1982	0.053931
Tcf12	2.1982	0.29071
Klra7	2.1982	0.29508
Dupd1	2.1925	0.12751
Il18	2.1883	0.06544
Psapl1	2.1754	0.05598
Slco1a6	2.1752	0.28168
Cavin4	2.1702	0.034131
Slc46a2	2.17	0.1326
Rorb	2.1635	0.10303
Plet1os	2.1635	0.10303
Ap3b2	2.1635	0.17574
Tmsb15b1	2.1635	0.18291
Asb17os	2.1635	0.18291
Borcs8	2.1635	0.20706
Nlrp1c-ps	2.1635	0.20706
Prl2a1	2.1635	0.22918
Enkur	2.1635	0.22918
Krt12	2.1635	0.31806
Slc15a1	2.1607	0.067318
Mkrn2os	2.159	0.045195
Sla2	2.1558	0.35965
Cnfn	2.1528	0.096311
Mmp1a	2.1527	0.14033
Aadacl2	2.1507	0.047219
Sprr1a	2.1489	0.05676
Chil5	2.1269	0.13261
Atp6ap1l	2.1269	0.13261
Myh4	2.1269	0.13261
9130015L21Rik	2.1269	0.13261
Cyp2g1	2.1269	0.13577
Slco4c1	2.1269	0.24373
Myh1	2.121	0.11543
Atp12a	2.1194	0.038724
Krt10	2.1077	0.075187
Podnl1	2.1058	0.034131
Ly6g6c	2.1044	0.03282
Lipn	2.1033	0.089384
Mroh7	2.095	0.073125
AI847159	2.095	0.073125
Dhx32	2.095	0.29117
Il1a	2.0947	0.044074
Gm14424	2.0845	0.19655
Lnx1	2.0805	0.034131
Mir7007	2.0794	0.070667
Reg1	2.0793	0.14498
Sorcs1	2.0785	0.085306
Mrgprb8	2.0769	0.14382
Pax8	2.0725	0.24105
Rdh16	2.0666	0.19083
Fndc9	2.066	0.097909
Rbp7	2.0655	0.037115
Gm11627	2.0327	0.047219
Hsd17b2	2.0317	0.053214
Krt23	2.0282	0.036957
Myh3	2.0272	0.035056
Kcnq1	2.0053	0.10206
Ccdc113	2.0047	0.1116
Add1	2.0047	0.41121
Acp7	2.0009	0.083837
Il1f9	1.9842	0.049794
Ivl	1.9833	0.076394
Bcl2a1b	1.9832	0.091698
H4f16	1.9822	0.12654
Hand1	1.9822	0.12654
Dnah5	1.9822	0.16474
Spz1	1.9822	0.25393
Cma2	1.976	0.11448
Fmod	1.9746	0.090731
Cd33	1.9745	0.31394
Aqp5	1.9726	0.16292
Ace	1.9623	0.21175
Hils1	1.9623	0.26544
E030013I19Rik	1.9603	0.048856
Erich3	1.9577	0.10533
Padi4	1.9545	0.055899
Sec16b	1.947	0.089384
Acer1	1.9428	0.053931
Krt78	1.9384	0.12584
Zfp92	1.9157	0.11815
Gm19299	1.915	0.11815
Aloxe3	1.9104	0.1259
Mcmdc2	1.91	0.3382
Mroh4	1.91	0.47421
Aadacl2fm1	1.9064	0.063544
Krt4	1.9053	0.053931
Mcpt2	1.904	0.049794
Spef2	1.9015	0.31669
Wdr27	1.9015	0.31669
Msx1os	1.9015	0.31669
Sprr2g	1.901	0.10721
Ucp1	1.8946	0.21707
Tagln	1.887	0.045195
1110028F11Rik	1.8842	0.057393
Hao1	1.8842	0.1872
2610042L04Rik	1.8842	0.19173
Cdh9	1.8842	0.19173
Tacr3	1.8842	0.19173
Fer1l4	1.8842	0.29882
Adgrb3	1.8842	0.30057
Stx19	1.8839	0.061483
Elovl4	1.8814	0.034131
Nupr1	1.8787	0.034131
Adamts16	1.8741	0.087483
Myl4	1.8735	0.04203
Krt77	1.872	0.13763
Tsga10	1.871	0.054871
5730460C07Rik	1.8665	0.26801
BC021767	1.86	0.045733
Faah	1.8432	0.053931
Ptgr1	1.8325	0.05866
Disp2	1.8308	0.062861
Otog	1.8297	0.13479
Clec12b	1.8297	0.19783
Bbox1	1.828	0.089384
Them5	1.8278	0.049794
Lrrc28	1.8267	0.083929
Cfap57	1.8226	0.063637
Slc5a5	1.8131	0.041934
Mrgpra4	1.8012	0.13645
Gpn2	1.8009	0.13296
Gm17801	1.8009	0.13296
2700097O09Rik	1.8009	0.13296
Cntn6	1.8009	0.27702
4930546K05Rik	1.8009	0.27702
Abca12	1.7998	0.035659
Ppfia1	1.795	0.22691
Calhm5	1.7888	0.057464
Kcng3	1.7825	0.3451
Serpinb6c	1.7789	0.062535
Mmp9	1.7762	0.047219
Kcnmb1	1.7742	0.15388
Sowahb	1.7703	0.055732
Mmp27	1.7699	0.045927
Abcb4	1.7693	0.20298
Sdr16c6	1.7677	0.063867
Popdc3	1.7652	0.054792
Otop1	1.7601	0.1399
Gpr141b	1.7598	0.27464
Gna14	1.758	0.096311
Tnnc1	1.7567	0.076981
Myom2	1.7528	0.12302
Skint1	1.7419	0.04412
Slc5a11	1.7395	0.041076
Psma8	1.7395	0.16589
Fam186b	1.7395	0.17523
Olfr99	1.7395	0.17523
9130209A04Rik	1.7395	0.17523
Sec14l5	1.7395	0.18137
Opn5	1.7395	0.18137
Snora47	1.7395	0.18137
1700112J16Rik	1.7395	0.21454
Tubal3	1.7395	0.30716
Serpinb6e	1.7395	0.30716
Tmc8	1.7395	0.30716
Tk2	1.7395	0.30716
Padi6	1.7395	0.30716
4930405D11Rik	1.7395	0.30716
Neurod4	1.7395	0.31029
8430431K14Rik	1.7395	0.31029
Pdcd4	1.7395	0.31276
Mir138-1	1.7395	0.32815
Sh3gl2	1.7338	0.049743
Pde6h	1.7265	0.062861
Hjv	1.716	0.14033
Pgr	1.6998	0.055703
Ctla2a	1.697	0.30953
Khk	1.697	0.30953
Snord38a	1.697	0.30953
Nat1	1.697	0.31029
Sptlc3	1.6969	0.042255
Cytip	1.696	0.12591
BC006965	1.6944	0.13955
Cdh10	1.6889	0.090431
2610203C22Rik	1.6851	0.1494
Pla2g2f	1.6798	0.076394
Rnf224	1.6793	0.044074
Tprg	1.6735	0.03895
Ceacam19	1.6682	0.060583
3830432H09Rik	1.6675	0.048023
Zfp985	1.6673	0.15931
Cyp4a14	1.6673	0.39712
Fam124b	1.6616	0.1399
Rgs13	1.6611	0.13208
Dbpht2	1.6565	0.14702
Pdzd3	1.6535	0.48137
Gpr171	1.6534	0.13261
Dact2	1.6446	0.17659
4930556C24Rik	1.6396	0.063867
Olfr1420	1.6362	0.13621
Nlrp1a	1.6362	0.19083
Ndufa7	1.6362	0.19083
4833415N18Rik	1.6362	0.19083
Anxa9	1.6362	0.24365
1700006H21Rik	1.6362	0.32694
Cyp2d26	1.6362	0.36849
Eva1c	1.6362	0.40601
Ppm1n	1.6362	0.42569
Klk10	1.6347	0.053931
Spaca9	1.6318	0.087483
Cpa3	1.6286	0.12302
Ckm	1.628	0.20157
Cst7	1.6261	0.076981
Tnni2	1.621	0.055179
Sprr2h	1.6195	0.15169
Fam25c	1.6194	0.045927
Tnfsf14	1.615	0.1618
Il1f5	1.6137	0.25707
Gripap1	1.6137	0.25836
Hspa2	1.6137	0.40014
LOC105245869	1.609	0.16935
Mos	1.5933	0.045195
Mmp13	1.5898	0.079343
Pcsk2os2	1.5887	0.11532
Car2	1.5856	0.045927
F7	1.5829	0.20937
Esyt3	1.5827	0.11004
Cfap74	1.5813	0.28703
Ccdc106	1.5785	0.43181
Mgl2	1.5767	0.062861
Tmigd3	1.5761	0.14845
Smim5	1.5722	0.053931
Klk11	1.5664	0.15559
Mmp12	1.5643	0.088506
Mybph	1.5635	0.059729
Cyp4f39	1.5632	0.11509
Trmt9b	1.5619	0.10168
Gramd1c	1.5609	0.14498
B130034C11Rik	1.5588	0.14702
Slc7a7	1.5582	0.085458
Gm15972	1.5582	0.1698
Lect2	1.5582	0.1698
Mybphl	1.5582	0.1698
Tnni3k	1.5582	0.1698
Mir5620	1.5582	0.1698
Mir6912	1.5582	0.1698
Nacc2	1.5582	0.17306
Plaat1	1.5582	0.17306
Kcnd2	1.5582	0.17306
Asb15	1.5582	0.17306
Mybpc2	1.5582	0.17306
Tceal7	1.5582	0.19173
Mymk	1.5582	0.19173
Slc37a2	1.5582	0.32591
Hnrnpk	1.5582	0.32591
Pakap	1.5582	0.32591
Adh4	1.5582	0.32591
Abi1	1.5582	0.32699
Dlg2	1.5582	0.32699
Artn	1.5582	0.32699
Cplx3	1.5582	0.32699
Cct8l1	1.5582	0.32699
Il23r	1.5582	0.40158
Rxrg	1.5576	0.083929
Klk9	1.5544	0.18044
Nefl	1.5532	0.36713
Lor	1.5527	0.15787
Pla1a	1.5519	0.076394
Rpp25	1.5503	0.22286
Ceacam12	1.5482	0.06391
Snord65	1.5459	0.11976
Fxyd7	1.5376	0.16669
Cpa2	1.5375	0.17131
Mfap4	1.5373	0.054629
Chac1	1.5362	0.090431
4933439K11Rik	1.5356	0.47923
Ang2	1.5345	0.076396
Ankrd1	1.5339	0.09294
Myl9	1.5328	0.049743
Mirt1	1.5328	0.061562
Fcer1a	1.5303	0.44851
Unc93a2	1.5282	0.25099
Cpe	1.526	0.045481
Slc18a1	1.5247	0.045927
Slc6a4	1.5234	0.10221
Serpinb8	1.5206	0.062414
Kcnk12	1.5204	0.092236
4930431P03Rik	1.5157	0.048334
Ak7	1.5157	0.083929
Gm20756	1.5157	0.097929
Rcvrn	1.5157	0.10227
Dcun1d1	1.5157	0.10281
Ace2	1.5157	0.17459
A730085K08Rik	1.5157	0.18291
Lin28b	1.5157	0.2138
Dbn1	1.5157	0.31806
4930405O22Rik	1.5157	0.31806
Ngp	1.5157	0.32176
D030068K23Rik	1.5157	0.35303
Mageb3	1.5157	0.41729
Alox5ap	1.5157	0.41956
Smarca1	1.5157	0.47902
Grip1os2	1.5157	0.47902
Mutyh	1.5157	0.48431
Gm10354	1.5157	0.48431
Sugct	1.5157	0.48766
Acta2	1.5134	0.069742
Glipr1	1.5131	0.25673
Nipal1	1.5128	0.062861
Fgf21	1.5088	0.073629
Krt7	1.5076	0.10837
Mir1249	1.5037	0.44932
Mal2	1.5015	0.047219
Rnf227	1.5008	0.046194
Tmigd1	1.4991	0.062861
Ildr2	1.4989	0.097929
Serpina4-ps1	1.498	0.38425
Gm9159	1.4967	0.40507
Samsn1	1.4965	0.15416
Lmod2	1.488	0.16604
Clec11a	1.4838	0.11815
Dkkl1	1.4838	0.1226
Mettl7b	1.4838	0.1226
B230216N24Rik	1.4833	0.065552
Gsdma	1.4832	0.076394
Wfdc17	1.4796	0.071385
Wnt10b	1.4784	0.11543
Nxf7	1.478	0.28537
Insig2	1.4764	0.17161
AA986860	1.4756	0.059438
AU021092	1.4742	0.053931
Blk	1.4742	0.10082
Spata33	1.4742	0.46223
Lama1	1.4686	0.16208
Rdh12	1.4667	0.045481
Tmem25	1.4613	0.064535
Hoxb9	1.4572	0.065699
Gm17019	1.4556	0.20298
Mmp8	1.4539	0.2138
Dgat2	1.451	0.067093
Dgki	1.4474	0.11352
Havcr2	1.4466	0.19176
Vmn1r53	1.4435	0.31358
Il18r1	1.4374	0.085977
Gm9895	1.4324	0.092316
Mcemp1	1.4324	0.43794
Tex11	1.4324	0.43794
AA413626	1.4315	0.21768
Maoa	1.4288	0.049794
Gm16701	1.4265	0.34637
Slc18a2	1.4253	0.11448
Fam71e1	1.4225	0.39409
Sprr2e	1.4221	0.16691
Spryd7	1.4211	0.076394
Prss22	1.4192	0.062849
Reg3g	1.4181	0.27682
Aadacl4	1.4125	0.22095
Erbb4	1.4125	0.22255
Lrrc15	1.4116	0.06004
Ocln	1.4086	0.091698
Rnase2b	1.4076	0.14665
Col8a2	1.4064	0.05866
Cd300a	1.4057	0.14784
Pigw	1.4057	0.35112
Fut9	1.4001	0.24476
Mylpf	1.3987	0.048334
Bspry	1.3969	0.047219
Epb41l4aos	1.3967	0.13204
Epn3	1.3953	0.054747
Gstm4	1.3935	0.52838
Pilra	1.3904	0.091698
Stc2	1.3903	0.1399
Gucy2g	1.3897	0.1399
Lsp1	1.3891	0.18567
Ndp	1.389	0.062861
F5	1.3883	0.2488
Dcc	1.3877	0.11543
5930438M14Rik	1.3877	0.24636
Grhl3	1.3865	0.06544
Gdpd1	1.3813	0.062493
Lepr	1.3807	0.19544
1110025L11Rik	1.3769	0.16791
Pdgfd	1.375	0.098017
Adm2	1.3748	0.29573
Mctp1	1.3735	0.076981
Myot	1.371	0.31694
Ninj2	1.371	0.31694
Taf7l	1.371	0.31694
Sval2	1.371	0.31694
4930479D17Rik	1.371	0.31694
1700022H01Rik	1.371	0.31694
C86187	1.371	0.32331
A930001C03Rik	1.371	0.32331
Tal1	1.371	0.3271
Abcb11	1.371	0.3271
AW209491	1.371	0.3271
Mir6941	1.371	0.3271
Rtn1	1.371	0.33073
1600029O15Rik	1.371	0.33073
5031434O11Rik	1.371	0.37481
Atp1a4	1.371	0.37481
Tmem74	1.371	0.37481
Fgf11	1.371	0.42477
Dnaaf1	1.371	0.42477
Hist1h4n	1.371	0.42477
Ap2a1	1.371	0.42822
Trim33	1.371	0.45429
Majin	1.371	0.46374
H3c1	1.371	0.46374
Cyp4a32	1.371	0.48238
Trdn	1.371	0.5435
Slc34a2	1.3706	0.074764
Gpx3	1.3699	0.15583
4933407L21Rik	1.3681	0.16625
Sgcg	1.3646	0.16222
Prss34	1.3646	0.30442
Erv3	1.3633	0.16053
Gnl3	1.3633	0.32174
Snord15b	1.3591	0.23685
4933406C10Rik	1.3585	0.27176
Hapln1	1.358	0.12789
Itgb2	1.356	0.12789
Mthfd2	1.3519	0.089384
D630010B17Rik	1.3506	0.36736
Mrgprx2	1.35	0.21264
Pla2g7	1.3469	0.069021
Ccl22	1.3457	0.29605
Doc2b	1.3447	0.10606
Hpgds	1.3446	0.059037
Ly6g6e	1.3426	0.059037
Fam20a	1.3421	0.074805
Tespa1	1.3393	0.089384
Frmpd1	1.339	0.12211
Tpo	1.3368	0.31426
Pla2g4e	1.3345	0.12799
Otulinl	1.3344	0.15697
Klk14	1.3344	0.15697
Serpinb3d	1.3344	0.56031
Mmp1b	1.3336	0.17067
Flvcr2	1.333	0.05676
Espn	1.333	0.23401
BC024139	1.3327	0.2138
Crispld1	1.332	0.085977
St8sia6	1.3304	0.076394
Rspo2	1.3301	0.17941
5730408K05Rik	1.3299	0.12002
Il2rb	1.3287	0.076396
Flacc1	1.3285	0.22655
Catsperz	1.3282	0.13126
Atp1b1	1.3268	0.083929
Rgs5	1.323	0.051274
Fmo2	1.3207	0.15686
Prss8	1.3172	0.075391
Etl4	1.3155	0.18775
Dclk1	1.3155	0.18775
Ush2a	1.3155	0.18775
Spaca4	1.3155	0.18775
Tomm20l	1.3155	0.18775
Abcg5	1.3155	0.18775
Zfp764	1.3155	0.18775
Ifne	1.3155	0.18775
A530064D06Rik	1.3155	0.18775
Rcan2	1.3155	0.18775
B4galt2	1.3155	0.18775
Mir7213	1.3155	0.18775
Ovch2	1.3155	0.30539
Stap1	1.3155	0.37112
Cnnm2	1.3155	0.37112
Krtap19-1	1.3155	0.37112
H2ac10	1.3155	0.37112
Bcas1os2	1.3155	0.37112
Mir6931	1.3155	0.37112
Il7r	1.3138	0.15697
Ankrd22	1.3132	0.063544
Unc93a	1.3115	0.1127
Gm21284	1.3102	0.26937
Gm13032	1.3102	0.48289
D5Ertd605e	1.3088	0.053508
Vstm5	1.3075	0.25051
Calcb	1.3054	0.092236
Hcn1	1.305	0.15686
Slc35f1	1.3047	0.13734
Dapk3	1.3009	0.35535
Dapk2	1.3001	0.062861
Stat5a	1.2988	0.11288
Fam89a	1.2937	0.089384
Msmo1	1.2907	0.054133
Xcl1	1.2903	0.12789
Cox8b	1.2903	0.32267
Ptger3	1.2883	0.063637
F830045P16Rik	1.288	0.070465
Mrgprb1	1.2865	0.16151
Mir24-2	1.2862	0.1684
Srcin1	1.2857	0.24221
Scrg1	1.2851	0.085977
Lmod3	1.2842	0.087483
Fgf1	1.283	0.22286
Taf9	1.2811	0.12789
Obscn	1.2806	0.083929
Sprr2f	1.2791	0.27344
Cd69	1.2778	0.074169
Cpa1	1.2778	0.1664
Mir378a	1.2778	0.38174
Epha5	1.2776	0.089384
Klhl25	1.2771	0.096311
Klhl31	1.2762	0.1801
4932441J04Rik	1.273	0.15416
A330041J22Rik	1.273	0.15931
Kif2a	1.273	0.21795
Trem1	1.273	0.55362
Ptchd1	1.2727	0.39697
4430402I18Rik	1.2701	0.22286
Cstb	1.2684	0.05866
Il5ra	1.2682	0.24655
Cideb	1.2678	0.12001
Syt16	1.2678	0.25919
Hsbp1l1	1.2656	0.089384
4833422C13Rik	1.264	0.079245
Dhrs9	1.2632	0.316
Jaml	1.2611	0.18691
Tnik	1.261	0.24744
Adgb	1.2608	0.19083
Mgst2	1.2602	0.10221
Coro1a	1.2584	0.36062
Smim6	1.2553	0.20157
Lrtm1	1.2497	0.12079
Tgm5	1.2486	0.06983
Krt79	1.2473	0.14324
Plekhg2	1.2469	0.29409
Mill1	1.2455	0.063867
Serpinf2	1.2442	0.18073
Plet1	1.244	0.071385
Gata1	1.243	0.21214
Akr1c14	1.2384	0.10461
Mpo	1.2375	0.16589
Adgrf2	1.2369	0.074805
Il4	1.236	0.1698
Mgp	1.2341	0.088506
Tnfsf8	1.2338	0.34637
Slc12a5	1.2332	0.095247
Aif1l	1.2325	0.10785
Tmprss4	1.2322	0.10272
Fads2b	1.2321	0.06544
Gask1b	1.231	0.12915
Pla2g4f	1.2308	0.19695
Gja4	1.2306	0.10837
Gm13648	1.2258	0.063029
Arl11	1.2245	0.15931
Cdsn	1.2235	0.15184
Slc6a14	1.2232	0.062861
Krtdap	1.2186	0.06983
Tfcp2l1	1.2171	0.18846
Mef2a	1.2122	0.29615
Zfp935	1.2122	0.29615
Insyn2b	1.212	0.12051
Traf3ip3	1.2119	0.2146
Zbtb32	1.2111	0.26327
Ptpn6	1.21	0.21175
Pof1b	1.2098	0.067135
Mir27a	1.2078	0.33858
Eef1a2	1.2074	0.62069
Fam107a	1.2048	0.13366
Rgs18	1.2025	0.20626
Fmo1	1.2006	0.10888
Mir2861	1.2005	0.60025
Slc5a9	1.1996	0.12001
Cers3	1.1986	0.066809
Rasd2	1.1951	0.14529
Pou4f1	1.1947	0.083929
Snord1b	1.1939	0.1698
Cldn23	1.1935	0.23106
Wdr72	1.1923	0.15931
Vmn1r51	1.1897	0.14274
Gm19434	1.1897	0.14274
Magi2	1.1897	0.14845
Sirpb1c	1.1897	0.14845
Zfp972	1.1897	0.14845
Gm6607	1.1897	0.14845
Slc30a10	1.1897	0.31165
Grap2	1.1897	0.31165
Fam166a	1.1897	0.31165
Cmtm2b	1.1897	0.31165
Zfp692	1.1897	0.31165
Rnf41	1.1897	0.31165
Gm5127	1.1897	0.31806
Atp8a1	1.1897	0.31806
Rps6ka1	1.1897	0.31806
Lhb	1.1897	0.31806
Pou1f1	1.1897	0.31806
Cd3d	1.1897	0.31806
Lingo4	1.1897	0.31806
Mir491	1.1897	0.31806
Mir6962	1.1897	0.31806
Mir7063	1.1897	0.31806
Zkscan16	1.1897	0.33519
Mirlet7f-1	1.1897	0.33519
Aldoc	1.1897	0.35139
Tceal6	1.1897	0.35139
Slc34a3	1.1897	0.35139
Etv2	1.1897	0.35414
Cyp4f18	1.1897	0.35414
Paqr6	1.1897	0.35414
Pcyt1b	1.1897	0.35414
4930474N09Rik	1.1897	0.35414
Tcp10c	1.1897	0.41732
Wnt11	1.1897	0.41732
Il25	1.1897	0.41732
Shisa6	1.1897	0.44678
Prss57	1.1897	0.44678
Rnf144a	1.1897	0.44678
Ppp1r16b	1.1897	0.44678
Rag1	1.1897	0.44678
Fga	1.1897	0.44678
Trem3	1.1897	0.44678
H2ac4	1.1897	0.44678
2210409D07Rik	1.1897	0.44678
Cntn3	1.1897	0.44977
Snord11	1.1897	0.44977
AI463170	1.1897	0.44977
4930465K10Rik	1.1897	0.46774
Usp51	1.1897	0.46914
Gm10466	1.1897	0.46914
Tex38	1.1897	0.50482
3830406C13Rik	1.1897	0.50482
1700120C14Rik	1.1897	0.50482
Mmp7	1.1897	0.50605
Pde6a	1.1897	0.50605
Hdac6	1.1897	0.56042
Pex26	1.1897	0.56042
Glp1r	1.1897	0.60893
Actg2	1.1895	0.10818
Cav3	1.1888	0.12302
1700042O10Rik	1.1858	0.15184
Scnn1g	1.1843	0.23409
Idi1	1.1831	0.10837
9230102O04Rik	1.182	0.24509
Odf3l1	1.1798	0.1257
Dnase2b	1.1783	0.30057
Ltb	1.1778	0.24509
Vat1l	1.1772	0.19083
Atp6v1b2	1.1758	0.072634
I830077J02Rik	1.175	0.076396
Luzp2	1.1735	0.14602
Btk	1.1713	0.17334
Lrrc2	1.1698	0.1566
Washc3	1.1698	0.35428
Jchain	1.1698	0.35428
Morc1	1.1698	0.35535
Marchf3	1.1686	0.13372
Serpinb9b	1.1664	0.084039
Mpzl3	1.1654	0.083929
B230206H07Rik	1.1654	0.21553
Alox12	1.1648	0.13914
Slc20a1	1.1644	0.062861
Cdkl3	1.1635	0.33519
Nr3c2	1.1583	0.23157
Elovl7	1.1578	0.072477
Sbsn	1.1539	0.15686
Mia	1.1537	0.073147
Elmod1	1.1532	0.078381
Sdr16c5	1.1526	0.12536
H60c	1.1508	0.069021
Rac2	1.1473	0.16691
Slc47a2	1.1472	0.15865
Gm16325	1.1472	0.15865
Mfsd4b5	1.1472	0.27607
Mip	1.1472	0.27607
Lat2	1.1472	0.27607
Slitrk1	1.1472	0.47082
Rnf223	1.1469	0.12031
Itgb1bp2	1.1437	0.077466
Chrng	1.1434	0.15251
Terb1	1.1419	0.17775
Atp5l	1.141	0.23042
9030612E09Rik	1.1404	0.21767
C1s2	1.1395	0.13761
Rprm	1.1364	0.19492
Clec2f	1.1352	0.14664
Clec2e	1.1348	0.10236
Synm	1.1342	0.28768
6330409D20Rik	1.1324	0.088437
1810044D09Rik	1.1324	0.088437
Mapk4	1.1317	0.11759
Gml	1.1295	0.22006
Irak2	1.1283	0.06391
Mir466i	1.1283	0.21175
Col4a4	1.1283	0.23413
Pirt	1.1283	0.34249
5033428I22Rik	1.1283	0.37112
Stoml3	1.1283	0.45446
Cfap44	1.1283	0.59338
Ap3s1	1.1283	0.59501
Cdrt4	1.1283	0.59501
Il23a	1.1259	0.31014
Ak5	1.1256	0.077503
Gm14461	1.1253	0.20301
Exph5	1.1205	0.068169
Sema3g	1.1187	0.073125
AW822252	1.1175	0.35636
Frmpd1os	1.1175	0.44787
AW549542	1.1175	0.45227
Mir324	1.1175	0.48002
Rps6ka6	1.1167	0.067135
Kif5c	1.1166	0.12441
Ly6d	1.1156	0.06544
2810433D01Rik	1.1156	0.15946
Trim67	1.1153	0.096859
4930483K19Rik	1.1153	0.096859
Cyp11a1	1.1118	0.13954
Mycl	1.1106	0.094271
D630033O11Rik	1.1106	0.5147
Hnmt	1.1093	0.17999
Cbln1	1.1065	0.084122
Stac	1.1043	0.18567
Cma1	1.1028	0.13638
Ptchd4	1.1021	0.20016
Adtrp	1.1021	0.31774
Wdr61	1.1014	0.35474
Gipc2	1.0985	0.089384
Rnf225	1.0951	0.10888
Snx16	1.094	0.073125
Mirlet7d	1.094	0.18044
Tmprss13	1.0933	0.10065
Nrsn1	1.0928	0.24382
Itga11	1.0923	0.06544
Cebpzos	1.0917	0.24744
Tdrd12	1.0917	0.2731
Gpr25	1.0917	0.28328
Mir1258	1.0917	0.28328
Shcbp1l	1.0917	0.52549
Leap2	1.0907	0.21853
B3galt2	1.0874	0.25142
Gm38416	1.0865	0.091698
Acvr1	1.0865	0.20298
Ralgps1	1.0865	0.20298
Fuom	1.0865	0.20298
Cpt1b	1.0865	0.21272
Gm20597	1.0865	0.21272
Echdc2	1.0865	0.34141
Mxd1	1.0862	0.068969
Hdc	1.0849	0.095384
Ehf	1.0846	0.073125
Dusp15	1.0845	0.084122
Ptger2	1.0841	0.091698
Plek	1.0839	0.1297
Eea1	1.0808	0.074805
Ctla2b	1.0806	0.17691
Bcl2a1d	1.0803	0.21055
Col10a1	1.0795	0.31577
Crabp2	1.0789	0.10236
Tuba4a	1.0777	0.15931
Slc5a8	1.0768	0.083929
Bpifc	1.0753	0.085242
Aadacl3	1.0751	0.17953
Scel	1.0742	0.068852
Btc	1.0738	0.076639
Slc16a11	1.0723	0.074169
Xkrx	1.0718	0.076396
Mup16	1.0712	0.22815
Spib	1.0701	0.11496
Foxc1	1.0696	0.13366
Pglyrp3	1.0695	0.089384
Higd1b	1.0692	0.58298
Nccrp1	1.0689	0.32699
Gpr137b	1.0683	0.12789
Slc22a7	1.0681	0.3086
Ctsh	1.0659	0.16233
Col9a2	1.065	0.15783
Tmsb4x	1.0635	0.086592
Snhg4	1.0608	0.091698
Tmem269	1.059	0.15627
5830432E09Rik	1.057	0.12002
Sds	1.0554	0.39674
Atp2c2	1.0547	0.21641
Selplg	1.0539	0.15567
Cyp51	1.0535	0.076394
Angptl1	1.0535	0.21175
D630003M21Rik	1.0535	0.21918
Adamts15	1.0525	0.076394
Slc1a1	1.0514	0.16222
Krt1	1.0506	0.089384
Adora3	1.0504	0.24316
Mrgprb2	1.0503	0.21382
P2rx1	1.0494	0.24782
Gabra1	1.0493	0.16396
Rnase6	1.0493	0.16396
Atp6v0a4	1.049	0.10168
Ctsl	1.0485	0.076394
Prkcb	1.0478	0.20174
Adamts18	1.0473	0.28818
Zbtb7c	1.0472	0.22599
3100003L05Rik	1.0459	0.15931
Snx11	1.0449	0.51242
Nox1	1.0449	0.55433
Fcgr3	1.0442	0.085749
Mid1	1.044	0.15931
Smpdl3a	1.0426	0.071257
Ctsk	1.0421	0.075322
Mup9	1.041	0.15169
Tmem71	1.0394	0.31712
Uroc1	1.0384	0.097917
Mir25	1.0384	0.19464
Mthfd1l	1.0373	0.1943
Crmp1	1.0373	0.26699
Lrrc66	1.0373	0.31806
Veph1	1.0373	0.32176
9530059O14Rik	1.0373	0.70994
Aadac	1.0357	0.18059
Oas1f	1.0356	0.12302
Amz1	1.0338	0.10862
Cd200r4	1.0338	0.21632
Maob	1.0336	0.12031
Rab26os	1.0314	0.093281
Fam81a	1.0303	0.21114
Dancr	1.0295	0.091698
Lipm	1.0291	0.12051
Tmem200a	1.0277	0.083929
S100a8	1.0261	0.1399
S1pr4	1.026	0.24293
Gm2694	1.025	0.20393
Ccdc148	1.025	0.40646
Klk4	1.025	0.40646
Pank4	1.025	0.58298
Mpp7	1.0249	0.082811
Rhoh	1.0231	0.21454
Gpr183	1.0227	0.14498
P2rx3	1.0223	0.074169
Acot4	1.0214	0.30692
Pnpla1	1.0211	0.091817
Pstpip2	1.0206	0.076394
Clip4	1.0188	0.090431
Mcpt-ps1	1.016	0.18885
Calml3	1.0158	0.096311
Gm35612	1.0142	0.10955
Gabrp	1.014	0.16625
Wscd1	1.0135	0.090431
Mapk13	1.0134	0.13594
Bud31	1.0126	0.3481
Gm4532	1.0111	0.13126
Gm14207	1.0106	0.18775
Mroh6	1.0088	0.090425
Pla2g2c	1.0084	0.15324
Defb3	1.0084	0.15324
Gm8580	1.0084	0.15324
4921508D12Rik	1.0084	0.15324
Zdhhc6	1.0084	0.52454
Bend6	1.0084	0.52454
Mir339	1.0084	0.52454
Asns	1.0076	0.094271
B930059L03Rik	1.0056	0.19623
1190007I07Rik	1.0025	0.084153
Slc19a1	1.0025	0.084153
Cd163l1	1.0025	0.22599
Ltbp4	1.0025	0.23009
Cngb1	1.0025	0.31103
Ghrh	1.0025	0.31103
Mir7036b	1.0025	0.31103
Cox6a2	1.0025	0.36412
Tfpt	1.0025	0.48766
4931429L15Rik	1.0025	0.48766
9430060I03Rik	1.0025	0.48766
Dhrs7c	1.0025	0.49332
Gm7244	1.0025	0.49332
H4c11	1.0025	0.49332
Snord43	1.0025	0.49332
Bcap31	1.0025	0.62118
Atg9b	1.0019	0.16641
Trnp1	1.0011	0.19594
Nbeal2	0.9993	0.12149
Nes	0.99715	0.10236
Krtap6-2	0.99715	0.15593
Cybrd1	0.9967	0.2213
Ccdc92b	0.99618	0.65479
Galnt14	0.99574	0.17234
Gp1bb	0.99482	0.17244
Pgap1	0.99472	0.089384
Stx3	0.99407	0.078381
Pus10	0.99396	0.076824
Nprl3	0.99353	0.24912
Mup17	0.99173	0.168
Ggh	0.99072	0.088506
Kcnj2	0.98872	0.18346
Il1rn	0.98782	0.088031
Cuta	0.98731	0.35414
S100g	0.98706	0.3296
Tpsb2	0.98641	0.18666
Susd5	0.98572	0.089094
Tmem45a	0.98548	0.090731
Gdf15	0.98292	0.21516
Arhgdib	0.98217	0.57157
St7l	0.98157	0.48033
Vill	0.97994	0.30057
Serpinb1c	0.97994	0.31306
Gpr84	0.97778	0.2173
Adh1	0.97709	0.16095
Syncrip	0.97696	0.089384
Tmem82	0.97598	0.14382
Art1	0.97584	0.16233
Atad3aos	0.97527	0.17709
Lrmp	0.9748	0.32669
Fgd3	0.97332	0.11543
Cd200	0.9732	0.10064
Btbd3	0.97249	0.097929
Rab38	0.9712	0.089384
Snord42b	0.9697	0.28495
Ccl1	0.96952	0.24934
Tnfrsf26	0.96736	0.081728
Sult2b1	0.96675	0.12031
Slc7a5	0.96654	0.096311
Jazf1	0.96596	0.17484
Gpr22	0.96596	0.17484
Idi2	0.96596	0.18786
G630025P09Rik	0.96596	0.18786
Acss3	0.96596	0.34963
Usp33	0.96596	0.34963
Ido2	0.96596	0.34963
Tmem179	0.96596	0.35414
Cmtm2a	0.96596	0.39428
B3gnt9	0.96507	0.10202
Laptm5	0.96498	0.24509
Atp2a1	0.96463	0.12536
Cpxm2	0.96345	0.17149
Slc46a3	0.96319	0.12302
Cyp17a1	0.96301	0.12079
Snord100	0.96297	0.11695
Ccr2	0.96049	0.31144
Sptssa	0.96039	0.089384
Macc1	0.96012	0.089384
Gjb4	0.95935	0.10879
Lpxn	0.95866	0.23727
Dkk3	0.95803	0.085811
Spon2	0.95784	0.10707
Clu	0.95758	0.097929
Gm6402	0.95708	0.20715
Lypd5	0.95436	0.28554
Snord99	0.95344	0.11221
Mypn	0.95189	0.32815
Ptk6	0.95162	0.16304
Nkpd1	0.95114	0.1351
Rnf39	0.95071	0.10227
Cxcl16	0.95062	0.080264
Gata2	0.9506	0.14819
B430212C06Rik	0.94951	0.087568
Dhcr24	0.94803	0.16625
D130020L05Rik	0.94698	0.097016
Il4i1b	0.94698	0.25572
Ctnnd1	0.94698	0.25572
Lmo3	0.94698	0.25572
Mir3097	0.94698	0.25572
Mir669n	0.94698	0.25572
Fgfr1op	0.94698	0.26853
Stau1	0.94698	0.26853
Grid2ip	0.94698	0.26853
BC049762	0.94698	0.26853
Hapln4	0.94698	0.27287
Lmx1b	0.94698	0.32085
Muc5b	0.94698	0.32684
Rdh18-ps	0.94698	0.35414
Rapgef1	0.94698	0.41511
Fam43b	0.94698	0.41511
Zfp94	0.94698	0.41511
Pde2a	0.94698	0.41511
Cox16	0.94698	0.41511
Pcyt1a	0.94698	0.41511
1700009J07Rik	0.94698	0.41511
A130077B15Rik	0.94698	0.41511
2900057B20Rik	0.94698	0.41511
C1s1	0.94698	0.46719
Tlx3	0.94698	0.50264
A330076H08Rik	0.94698	0.50264
Gm17746	0.94698	0.50264
Tmem132d	0.94698	0.51175
Gm10536	0.94698	0.51175
Arhgap39	0.94698	0.56305
4930412B13Rik	0.94698	0.5907
1810012K16Rik	0.94698	0.61871
Ms4a2	0.94698	0.62467
P2ry13	0.94698	0.6387
Gm11127	0.94698	0.65129
Gm10451	0.94698	0.65129
9030404E10Rik	0.94698	0.65129
Mthfr	0.94698	0.73496
Rdh11	0.94676	0.084153
Gpr65	0.94515	0.11543
Ccdc120	0.94206	0.12031
Fn3k	0.94171	0.21175
Best1	0.94111	0.24623
Baiap2l1	0.9408	0.15931
Trpv6	0.94029	0.14498
Epm2a	0.9398	0.13348
Rab11fip4	0.9397	0.18639
Chil1	0.93944	0.16589
Snhg3	0.93903	0.12051
Tmem138	0.9371	0.48361
Saa3	0.93672	0.28675
Ramp3	0.93626	0.094734
Col26a1	0.93561	0.15865
Eif4a1	0.93404	0.36214
Sat1	0.93305	0.1205
Fam180a	0.93298	0.20304
Rab11fip1	0.9329	0.19326
Sh2d4a	0.93226	0.097909
Chga	0.93183	0.24304
Plcxd2	0.93004	0.16625
Rbp2	0.9292	0.15223
Fam228b	0.92859	0.33188
Gm14322	0.92724	0.24169
Col11a1	0.92669	0.11004
Fdft1	0.92644	0.089384
Fam20c	0.92609	0.096311
Slc6a7	0.92495	0.23869
1110020A21Rik	0.92478	0.36823
Hnf1a	0.92443	0.63327
Lat	0.92354	0.11653
Fndc8	0.92298	0.087483
Il1rl1	0.92243	0.29969
Tmem125	0.92162	0.13761
Elovl1	0.92031	0.12536
Bid	0.91941	0.089384
Il18rap	0.9189	0.21175
Plb1	0.91753	0.23106
Gm614	0.91455	0.26172
Mmp11	0.91276	0.086289
Arhgap22	0.91181	0.15912
Syndig1	0.90938	0.24007
Atp1a3	0.90938	0.32904
Bik	0.90896	0.10837
Cystm1	0.90866	0.097929
Snora75	0.90848	0.2377
Fcgr2b	0.90766	0.12953
Chdh	0.90689	0.63029
Pcsk9	0.90628	0.12326
1500015A07Rik	0.90598	0.087483
Radx	0.90555	0.20292
Mfsd13b	0.90453	0.15473
Aldob	0.90453	0.20403
Mpv17l	0.90453	0.43903
1810009A15Rik	0.90453	0.43903
Med15	0.90453	0.6108
Gm16287	0.90453	0.70529
A830082K12Rik	0.90357	0.13271
Alx3	0.90357	0.13271
Dynap	0.90182	0.21175
Med27	0.89927	0.21532
Ccdc62	0.89851	0.10236
C4bp-ps1	0.89778	0.18522
Creg1	0.89692	0.10837
Ctsd	0.89542	0.096859
Prokr2	0.89366	0.12536
Atp10b	0.89324	0.21488
Klk13	0.89297	0.38151
Tmem134	0.89251	0.17806
Slc44a5	0.89251	0.40191
Npy4r	0.8906	0.29518
C630043F03Rik	0.88963	0.090423
Apln	0.88776	0.2138
Megf10	0.88704	0.20281
Nfkbib	0.88683	0.1717
Gpnmb	0.88633	0.19295
Car9	0.88515	0.29484
Scn7a	0.8849	0.20546
Magee2	0.88484	0.25817
Pla2g2d	0.88481	0.10168
Stk17b	0.88404	0.13366
Spn	0.88199	0.16426
Snora7a	0.88173	0.28357
Epcam	0.88145	0.096311
Tmem150a	0.88129	0.096311
Batf	0.88085	0.096311
6330418K02Rik	0.87941	0.091209
Phtf2	0.87928	0.10862
Tmem62	0.87895	0.10236
Tfrc	0.87852	0.11583
Glrx	0.8773	0.13348
Plaat3	0.87691	0.097929
Gltp	0.87689	0.13316
Hcar2	0.8767	0.11004
Pgf	0.87513	0.27147
Arl5c	0.87448	0.10289
Dctn6	0.87442	0.37466
4933428G20Rik	0.87439	0.089798
Rnf222	0.87373	0.14509
Rsph4a	0.87261	0.20305
Slc30a3	0.87261	0.21142
Pnpla3	0.87239	0.096311
Rgs1	0.87177	0.090731
Gm10638	0.87089	0.24514
Abcb1a	0.87024	0.23369
Dnase1l2	0.87015	0.18073
Timm8a1	0.87004	0.10221
Pigz	0.86952	0.22548
Patl2	0.86952	0.44977
Srgn	0.86873	0.28304
Rgn	0.86785	0.18592
Creb3l3	0.86766	0.36388
Mir17hg	0.86747	0.1418
Rnf128	0.86675	0.37283
Arpp19	0.86675	0.39125
Tnfrsf11b	0.86622	0.16236
4631405J19Rik	0.86468	0.29738
Insl6	0.86365	0.31577
Dpep3	0.86365	0.6266
Duoxa1	0.86343	0.09294
Ptpn7	0.86257	0.25187
Nrarp	0.86182	0.10035
Hook1	0.86162	0.11099
AA467197	0.8614	0.11439
Gpc5	0.86107	0.43903
Nup62cl	0.85943	0.32176
Epha7	0.85943	0.39157
Cxcl13	0.85865	0.31276
Crnde	0.85851	0.11009
Serpine3	0.85784	0.42611
Ano7	0.85708	0.13877
Ecrg4	0.85485	0.58394
Cd4	0.85417	0.21175
Ly6k	0.85377	0.15567
Hnrnpa1l2-ps2	0.85377	0.29587
Alcam	0.85271	0.12789
Gm14023	0.85224	0.16292
Xlr3a	0.85224	0.31712
Tgfbr2	0.85224	0.74448
Egfl8	0.85138	0.096311
Qpct	0.85055	0.10773
Tmprss7	0.85034	0.20157
Trpv2	0.85033	0.095324
2310002F09Rik	0.8498	0.24221
Polr3g	0.8471	0.096311
Gli1	0.84708	0.2787
Rps28	0.84619	0.16527
5830418P13Rik	0.84587	0.19446
Gabrb2	0.84467	0.20157
Dph3	0.84375	0.13348
Cox7c-ps1	0.84375	0.14007
Dynlt1b	0.84375	0.31276
Ms4a10	0.84375	0.3296
Akap3	0.84375	0.37481
Chrna7	0.84375	0.41436
Mir467f	0.84375	0.48033
Cyp26c1	0.84375	0.49206
1700010K23Rik	0.84375	0.49206
Smpd4	0.84375	0.58433
Mllt11	0.84343	0.10888
Serpina9	0.84319	0.17444
Atp6v1a	0.84215	0.11177
Cpn2	0.84214	0.24394
Chrnd	0.84173	0.16423
Dctn3	0.8394	0.3756
Slpi	0.83873	0.12789
Bmp2	0.83838	0.21606
Pex3	0.83749	0.094734
Tgfa	0.83549	0.096311
Dock2	0.83489	0.23413
Gng11	0.83266	0.21382
Bglap2	0.83234	0.28108
Lgals2	0.83198	0.28411
Slc40a1	0.83169	0.18073
Trib3	0.83032	0.20292
Cap2	0.83025	0.2404
Gm15694	0.82989	0.39669
Zfp992	0.82985	0.21615
Plcb4	0.82816	0.13974
Rpl18a	0.82783	0.12327
Fxr1	0.82758	0.38461
Gm38426	0.82638	0.10578
Slco2a1	0.8253	0.11004
Grpel2	0.82336	0.096311
Gpr85	0.82317	0.13541
Tmem144	0.82276	0.15931
Ide	0.82158	0.098017
Aadacl4fm5	0.82121	0.14702
Snora74a	0.82121	0.31231
Apoh	0.82121	0.38328
Cabcoco1	0.82121	0.38328
1700001G11Rik	0.82121	0.48269
Mfsd4b1	0.82121	0.49691
Slc39a12	0.82121	0.52721
Septin2	0.82121	0.52721
Prm1	0.82121	0.52721
DQ267102	0.82121	0.52721
Dysf	0.82121	0.5323
Siglec15	0.82121	0.5323
Atg16l1	0.82121	0.5323
Gapdhs	0.82121	0.5323
Itgae	0.82121	0.5323
Mdm4	0.82121	0.5323
Dennd2d	0.82121	0.5323
Hormad2	0.82121	0.5323
Stk31	0.82121	0.5323
Abhd14a	0.82121	0.6722
Elane	0.82121	0.67427
Psmd2	0.82121	0.67427
Gm5860	0.82121	0.69419
Fermt3	0.81946	0.1684
Hmgcr	0.81921	0.10168
Efna3	0.81797	0.19083
B4galt7	0.81762	0.33583
Tuba8	0.81735	0.15997
Tnfrsf4	0.81708	0.10221
C030013C21Rik	0.81655	0.17183
Insig1	0.81548	0.11221
2610307P16Rik	0.81546	0.1717
Ccdc116	0.81546	0.33659
Galk2	0.81546	0.39118
Snord47	0.81466	0.25409
Ugcg	0.81405	0.16945
Cd247	0.8138	0.3325
A430093F15Rik	0.81353	0.42334
Asb5	0.81345	0.40854
Rasal3	0.81333	0.24744
Pdlim3	0.81228	0.12302
Snord22	0.81184	0.15178
Spdya	0.81133	0.31577
Gm32511	0.81133	0.3451
Ctsg	0.80898	0.33843
Slc10a6	0.80849	0.19163
Ptrh1	0.80837	0.11233
Smyd3	0.80817	0.10814
Icos	0.80799	0.1397
Akr1c13	0.80698	0.23239
Spire2	0.80683	0.11294
Cyp27a1	0.80601	0.21272
1110006O24Rik	0.80578	0.2476
Trmt61a	0.80578	0.33457
Acot1	0.80512	0.18715
D930048N14Rik	0.80495	0.17334
Gfod1	0.80488	0.11543
Ccdc68	0.80413	0.12559
Plk3	0.80343	0.15709
Snora68	0.80265	0.20174
Spg20	0.80223	0.35925
Snora30	0.80131	0.12141
Zfp275	0.80131	0.13126
Tmem52b	0.80131	0.32373
Impact	0.80068	0.10773
Cfh	0.80012	0.54855
Rps6kl1	0.79874	0.14819
Fam124a	0.79792	0.22691
Snord55	0.79788	0.28126
Nppa	0.79565	0.38004
Terc	0.79455	0.29409
Tnni3	0.79397	0.22006
Defb1	0.79372	0.21282
Slc2a5	0.79343	0.18666
Slc24a3	0.79272	0.1397
Lrmda	0.79155	0.32085
Hey1	0.79061	0.13734
Fabp3	0.78979	0.25836
Aldh1a3	0.78953	0.19475
Odf3b	0.78929	0.22349
Gad2	0.78887	0.33739
C1qtnf2	0.78881	0.11543
Chn2	0.78876	0.16691
Bpgm	0.78838	0.1257
Actn2	0.78785	0.16575
Exoc6	0.78763	0.11496
5430403N17Rik	0.78757	0.1168
Rab19	0.78734	0.19103
Lcp1	0.78601	0.21055
Osbpl5	0.78601	0.32085
Hopx	0.78601	0.33275
Brinp1	0.78469	0.14278
Msrb3	0.78386	0.12689
Ppif	0.78385	0.12523
Il13	0.78315	0.17567
Aspg	0.78125	0.24744
Col28a1	0.78059	0.1397
Adamts20	0.78014	0.14278
Dnase1l3	0.78014	0.22185
Bok	0.7797	0.10859
Hoxd10	0.77966	0.37607
Tubb3	0.7796	0.15745
Mfsd7a	0.77949	0.13348
Tm4sf19	0.7792	0.56176
Ifitm7	0.77876	0.2146
1700001L19Rik	0.77876	0.2146
Cwc22	0.77876	0.2146
Siglecg	0.77876	0.2146
Tdh	0.7785	0.21163
Syn2	0.77804	0.15697
Rbm3os	0.77783	0.26895
Scd2	0.77767	0.12536
Chl1	0.77725	0.12441
Atp6v1b1	0.77688	0.36957
Lrrc55	0.77685	0.19483
Dbil5	0.77646	0.54467
Sh2b2	0.77646	0.7613
Ooep	0.77611	0.22168
Ctsw	0.77604	0.11036
Ctnnd2	0.77505	0.25051
Clec2g	0.77465	0.41184
Hid1	0.77459	0.10837
Ostm1	0.77416	0.11543
Mecom	0.77363	0.29575
Gldn	0.77342	0.13615
Tecr	0.77332	0.37112
Arg2	0.773	0.24448
Rhof	0.77245	0.11378
Hrc	0.77201	0.18336
A2m	0.77201	0.22006
Pmaip1	0.77189	0.12144
Kndc1	0.77124	0.50144
Sh3bgrl2	0.77083	0.11815
Zfp433	0.77074	0.12789
Ulbp1	0.77062	0.21817
Snord93	0.76943	0.32117
Pi15	0.76895	0.16589
Hebp2	0.76866	0.12144
Gm15706	0.7679	0.12684
F2rl3	0.76733	0.15783
Mesp1	0.76633	0.40603
Anxa3	0.76628	0.14001
Tyw3	0.76623	0.16222
Sltm	0.76592	0.15223
Nkapd1	0.76569	0.24509
Gopc	0.76569	0.24509
Fut1	0.76569	0.24509
Jph3	0.76569	0.24509
Ttc34	0.76569	0.24509
BC049352	0.76569	0.25399
Gpr61	0.76569	0.25399
D4Ertd617e	0.76569	0.25399
Rab27a	0.76569	0.35022
Romo1	0.76569	0.43977
Cd19	0.76569	0.60418
Ptprz1	0.76569	0.63735
Eya2	0.76569	0.63735
Trhr2	0.76569	0.63834
Gm16833	0.76569	0.63834
C330022C24Rik	0.76487	0.11496
C330024C12Rik	0.76459	0.24938
Rnf208	0.76449	0.19321
4933431E20Rik	0.76289	0.1397
Hyal1	0.76114	0.15952
D1Pas1	0.76043	0.16798
Palld	0.75978	0.36642
Snord88a	0.75978	0.39502
H2-DMb2	0.75978	0.65544
Gpr150	0.75978	0.65544
Gm17745	0.75978	0.74661
Rps20	0.75926	0.10888
Thrsp	0.75915	0.48518
4930413F20Rik	0.75868	0.33857
Crb3	0.75762	0.15251
Mfsd2a	0.75762	0.2787
Gm20324	0.75628	0.11283
Slc26a9	0.75584	0.4231
4930579K19Rik	0.75573	0.14189
Slc41a3	0.75531	0.40475
Ica1l	0.75508	0.13761
Cxcr4	0.75506	0.24769
Card14	0.755	0.17999
Ripk2	0.7544	0.12051
Nipal4	0.75418	0.13479
Mir22hg	0.75414	0.16233
Hcst	0.75392	0.16691
Halr1	0.75364	0.39746
Gstm2	0.7528	0.17782
Serpinf1	0.75243	0.20602
AF357399	0.75215	0.3296
Tnfsf18	0.75163	0.36062
Tarm1	0.75145	0.18175
Vsnl1	0.75103	0.12002
Nebl	0.75074	0.17234
Ephx3	0.74983	0.23743
Snord91a	0.74901	0.20964
Exosc5	0.74901	0.47444
Tnfsf4	0.74901	0.53672
Itga1	0.74869	0.24782
Ttc39b	0.74703	0.13372
Eps8l2	0.74697	0.18774
Thsd7a	0.74643	0.21991
Ccdc38	0.74639	0.14819
Pfn2	0.74558	0.13604
Ttc22	0.74471	0.12234
Ypel5	0.74411	0.1317
Uchl3	0.74408	0.11945
BC064078	0.7435	0.12789
9430041J12Rik	0.74315	0.70342
Klf4	0.7429	0.12031
Snora16a	0.7427	0.16801
Mkx	0.74131	0.14819
Bcl6b	0.74117	0.1397
Rab15	0.74074	0.25408
Snora33	0.74071	0.22012
Hk2	0.74067	0.15997
Trim55	0.74008	0.11543
Gramd3	0.73952	0.11836
Acsl1	0.73946	0.30569
1700125H03Rik	0.73946	0.41421
S1pr5	0.73923	0.14702
Pdgfc	0.7392	0.12302
Vxn	0.73908	0.35712
Slc25a45	0.73903	0.11543
Snord57	0.73893	0.12462
Tyrobp	0.73824	0.19083
Awat1	0.73812	0.278
Styk1	0.73795	0.23595
Vamp8	0.7371	0.11461
Gm6634	0.73675	0.17183
Scd4	0.73507	0.42855
3200001D21Rik	0.7344	0.46386
Zfp941	0.73438	0.20167
Tbc1d9	0.73396	0.19607
Rps16	0.73224	0.19453
Ehd3	0.73223	0.12682
Stard4	0.73141	0.14835
Tlk2	0.73092	0.19325
Tpd52l1	0.73078	0.12169
Atp6v1d	0.72847	0.11543
Dpp7	0.72829	0.16935
Ankrd2	0.728	0.18649
Eva1a	0.72738	0.11532
Pde12	0.72726	0.12079
Myo1f	0.72722	0.21847
Dennd4a	0.72578	0.14505
Tlr13	0.72492	0.25817
Atp6v0e	0.72479	0.11532
Lamc2	0.7246	0.13348
Specc1	0.7244	0.16935
Slk	0.72437	0.15931
Fuca2	0.72428	0.14033
Cyba	0.72371	0.16604
Slc16a4	0.72325	0.17149
Rapgef4	0.72325	0.22741
Nmnat2	0.72325	0.31242
Dusp13	0.72325	0.32176
Kbtbd12	0.72325	0.32176
Qrfprl	0.72325	0.34996
Prr15l	0.72325	0.35414
H4c1	0.72325	0.35414
Ugt8a	0.72325	0.36809
Epb42	0.72325	0.36809
Mir6945	0.72325	0.38172
Tmem106c	0.72325	0.46744
Pla2g6	0.72325	0.46981
Eno3	0.72325	0.46981
Kcng4	0.72325	0.50473
A730043L09Rik	0.72325	0.50473
Gm19510	0.72325	0.53312
Gm19466	0.72325	0.54111
Unc13c	0.72325	0.55226
Krt76	0.72325	0.71777
H2ac21	0.72325	0.75026
Mir7237	0.72325	0.75026
Hmgb3	0.72325	0.78291
Zfp239	0.72325	0.78602
2810029C07Rik	0.72286	0.23575
Alox12e	0.72242	0.49214
Tmem87a	0.72181	0.18592
Abr	0.72181	0.20157
Col14a1	0.7212	0.15184
Gk2	0.72094	0.20463
Sc5d	0.72004	0.12079
Bex1	0.71996	0.29928
Atp6v1f	0.71943	0.12079
Snora44	0.7192	0.16589
Slfnl1	0.71798	0.35924
Gpr34	0.71631	0.21253
Gm1995	0.71631	0.45381
Tmem251	0.71601	0.12762
Fndc5	0.71589	0.22012
Tns4	0.71465	0.15783
Rnf11	0.71434	0.12079
Tmem268	0.71394	0.15567
Sigirr	0.71305	0.16423
Lurap1l	0.71293	0.13907
Sh3tc2	0.71187	0.13366
Psph	0.71111	0.14639
Scd3	0.7111	0.14352
Samd12	0.70997	0.19333
Gm6225	0.70913	0.3113
Mup18	0.70904	0.25997
Epb41l5	0.70865	0.16848
Lncbate1	0.7081	0.56622
Apobr	0.70777	0.27218
Wnt2	0.70749	0.2698
Mir6516	0.70612	0.3296
Aox3	0.70555	0.42222
AI413582	0.70511	0.18396
Omd	0.70455	0.24755
Hspb8	0.70445	0.12079
Mir199a-1	0.70426	0.31484
Hikeshi	0.70426	0.36296
Magi3	0.70426	0.51261
Ube2v1	0.70426	0.61011
Afp	0.70426	0.61011
Nkg7	0.70426	0.61011
Pan2	0.70426	0.61011
Selenov	0.70426	0.61011
Mir7019	0.70426	0.61011
Pter	0.70426	0.6353
Zfp1	0.70426	0.74229
Rapsn	0.70408	0.34384
Trim72	0.7035	0.14278
Pinlyp	0.70333	0.21707
Des	0.70241	0.24316
Bod1l	0.70221	0.15223
Was	0.70189	0.30171
Irf4	0.70139	0.19094
Slc7a8	0.70096	0.17523
Fam78b	0.7007	0.17444
2810408A11Rik	0.70059	0.22678
Tfec	0.70039	0.23009
Gcnt4	0.70023	0.15597
Sgms2	0.70019	0.17044
Dner	0.69981	0.16855
6430562O15Rik	0.69981	0.16855
Spns2	0.69981	0.17342
Gabarapl2	0.69945	0.15223
Dsg1a	0.69929	0.12229
H2-Ab1	0.69926	0.22349
Neil2	0.6979	0.15172
Wdfy4	0.69742	0.34637
Snord72	0.69684	0.1717
4930556M19Rik	0.69681	0.25997
Rpf2	0.69602	0.20407
Rundc3b	0.69563	0.238
Myo5b	0.69544	0.14819
Krtap21-1	0.6951	0.32278
Epha4	0.69491	0.12079
Sowahc	0.69437	0.14189
Mir3101	0.69419	0.24941
Acat2	0.69395	0.12302
Actn3	0.69374	0.19321
Gm10778	0.6935	0.44049
Tacr1	0.69272	0.42362
Atp6v1g1	0.69238	0.13514
Mir7673	0.69133	0.62237
Fbxl4	0.69067	0.27342
Atp6ap2	0.69045	0.12302
Notum	0.69027	0.13261
2310010J17Rik	0.68969	0.22095
Evl	0.68969	0.63735
Taf4b	0.68966	0.12229
Arsj	0.68922	0.18396
Rpl13a	0.68898	0.15184
Nipal2	0.6886	0.15567
Afap1l1	0.6885	0.1698
Gm5532	0.68807	0.24572
Pcsk5	0.68747	0.35957
Snora52	0.6869	0.23653
Mmp16	0.68597	0.14757
2310030G06Rik	0.68588	0.12723
Alpk3	0.68563	0.19326
Arap2	0.685	0.12302
Kyat1	0.685	0.24373
Cd53	0.68454	0.18263
Camk1g	0.68366	0.16625
C130036L24Rik	0.6836	0.34552
Lhfpl1	0.68347	0.12789
Smpdl3b	0.68334	0.19464
Gm16159	0.68325	0.16798
Nhp2	0.6832	0.12302
Ppfibp2	0.68216	0.12789
BC016579	0.682	0.15184
Rem1	0.68189	0.24659
Slc9a4	0.6791	0.22967
Meox2	0.67896	0.30033
Slc35f2	0.67873	0.12789
Epgn	0.67752	0.27682
Aopep	0.67747	0.16152
Homer1	0.67747	0.19094
Ube2ql1	0.67735	0.14509
Cldn4	0.67706	0.14509
Snord104	0.67684	0.21272
Cep41	0.67669	0.41991
Mir684-1	0.67654	0.44908
Ptp4a1	0.67624	0.15567
Capsl	0.67541	0.33074
Ankrd44	0.67521	0.15223
Serpina3b	0.67511	0.37578
Slc29a1	0.67449	0.32683
Gm14295	0.67424	0.18705
Hsd17b7	0.67382	0.12523
Clic3	0.67212	0.19715
Sars	0.67205	0.13072
Nell1	0.67093	0.20809
Hpgd	0.6709	0.30662
Ctsf	0.67069	0.15416
Pcdh20	0.6705	0.18175
Nrtn	0.66966	0.21317
Abracl	0.66907	0.1397
Sqle	0.66883	0.12789
Ttll2	0.66878	0.31301
Gstz1	0.66878	0.3692
4930579P08Rik	0.66878	0.42585
Gpr149	0.66878	0.51923
Mdk	0.66878	0.58503
Dtx4	0.66853	0.32176
Stam2	0.66852	0.12689
Rragd	0.66811	0.25836
Casq1	0.66807	0.21632
Gm5148	0.66799	0.16433
Phtf1os	0.66753	0.21213
2610035D17Rik	0.667	0.24167
Cilp	0.66697	0.14845
Snord19	0.66686	0.22691
Plxdc2	0.66646	0.16233
Plcl1	0.66583	0.1791
Socs2	0.66551	0.1698
Cracr2a	0.66538	0.3187
Dnali1	0.66441	0.44228
Mesp2	0.66433	0.32377
Cdc25b	0.66346	0.2501
Pum2	0.66346	0.4032
Ccdc3	0.66339	0.18691
Snhg8	0.66281	0.1717
Ankrd29	0.66267	0.20667
Snora23	0.66247	0.44798
AY074887	0.66247	0.64326
Endov	0.66247	0.80953
Il17c	0.66182	0.28912
9130019P16Rik	0.66182	0.28912
Pls1	0.66178	0.40471
Gm19424	0.66103	0.62444
Serpina3h	0.66063	0.12789
Rnf207	0.66051	0.17574
Ss18l2	0.66042	0.13261
9330020H09Rik	0.66006	0.22
Slc23a4	0.65997	0.28108
Cnot2	0.65979	0.34202
Aldh1l2	0.65943	0.15787
Rpl37	0.65858	0.1717
Col7a1	0.65708	0.15992
She	0.65704	0.17449
Slc41a2	0.6567	0.21214
Ppp1r1b	0.65656	0.22099
Snord58b	0.65649	0.22448
Apobec2	0.65561	0.20292
Ptgr2	0.6545	0.18062
B3gnt3	0.65335	0.37494
Tmem30b	0.65333	0.16625
Icam2	0.65119	0.22355
Nlrp3	0.65105	0.63661
Ppp1r3e	0.65069	0.28625
Mccc1os	0.65069	0.48012
Fras1	0.65059	0.28195
Zdhhc13	0.65057	0.18491
Ctsc	0.65056	0.20386
Tmem33	0.65024	0.58584
4931403E22Rik	0.65024	0.58584
Bche	0.65003	0.30395
Car8	0.64989	0.21516
Necab1	0.6498	0.14702
Lrrc19	0.6498	0.42822
Slc12a2	0.64937	0.17342
Atp6v0b	0.64922	0.16802
Rnf138	0.64905	0.33858
Phgdh	0.64798	0.18507
Gnpda1	0.64756	0.20667
Ptprcap	0.64755	0.2228
Epas1	0.64753	0.20393
Optn	0.64728	0.13907
Ptprb	0.64691	0.17523
Lipg	0.64687	0.13479
Mc5r	0.64671	0.24509
Akirin1	0.64566	0.14845
Ptn	0.64522	0.22286
Htr2b	0.64489	0.21747
Rab32	0.64482	0.18157
Pla2g4d	0.64412	0.63206
Uba3	0.64326	0.28537
Smoc2	0.64291	0.14747
Lrrc34	0.64216	0.13562
Rps7	0.64059	0.18994
Slc26a10	0.64053	0.25527
9330162012Rik	0.64042	0.24623
Car12	0.64001	0.16589
Rnase12	0.63992	0.14845
Pdzk1ip1	0.63992	0.14845
Colca2	0.63992	0.14845
Colq	0.63992	0.14845
Rnf183	0.63992	0.14845
Gm12505	0.63992	0.14845
Atp8b4	0.63959	0.37631
Plscr1	0.6385	0.30508
Dusp3	0.63771	0.13761
Gpx2	0.63771	0.1717
Git2	0.63711	0.2542
Efnb2	0.63696	0.1399
Chst1	0.63679	0.16222
Gm5434	0.63675	0.24744
Cln5	0.63659	0.13472
Dpysl5	0.63646	0.3451
9930014A18Rik	0.63602	0.16625
Gla	0.63594	0.14007
Rpl35	0.63546	0.15571
Soat2	0.63543	0.34
Atp6v1e1	0.63508	0.13761
Sgpp1	0.63473	0.15697
Bloc1s2	0.63448	0.15287
Stx11	0.63401	0.24623
Prss50	0.63401	0.24623
Psap	0.63401	0.46042
Jmy	0.6339	0.16625
Cpz	0.63363	0.33283
4930503B20Rik	0.63335	0.45962
Spag8	0.63296	0.54758
Snord88c	0.63296	0.57816
Mfsd6	0.63285	0.15931
Fzd9	0.63264	0.21551
Metap1d	0.63112	0.19778
Fnip2	0.63108	0.14845
Ppm1h	0.63108	0.16292
Slc11a1	0.63091	0.20715
Rpl39	0.63087	0.18168
Mgat5b	0.63004	0.33143
Slc38a1	0.63004	0.3707
Ralgapa2	0.62955	0.15931
Snora41	0.62894	0.40471
Plau	0.62884	0.13854
Lims1	0.62809	0.33861
Tmem202	0.62788	0.42383
Sdr42e1	0.62779	0.17131
4930426L09Rik	0.6277	0.48012
Dll4	0.6276	0.24942
Gpr137b-ps	0.62737	0.21175
Micu3	0.62666	0.15931
Zdhhc23	0.6266	0.52189
Sptbn2	0.62659	0.30627
Tmc7	0.62611	0.14497
Lss	0.62606	0.16433
1810062G17Rik	0.62603	0.38816
Crybg2	0.62552	0.23076
Pkia	0.62415	0.14546
Macf1	0.62346	0.2378
Mrps33	0.62232	0.16798
Tnfrsf18	0.62208	0.23217
Serpinb3a	0.622	0.29007
Ribc1	0.62077	0.20292
Rnase1	0.62061	0.36523
Ankrd63	0.62006	0.16078
Gm21859	0.62002	0.20364
Ttll11	0.62002	0.22946
Gstm5	0.61996	0.18593
Chst11	0.61912	0.18705
Cd200r1	0.61889	0.37298
Pgm5	0.61878	0.23653
Vash1	0.61849	0.14819
Ushbp1	0.61811	0.20292
Dio3os	0.61782	0.4717
Napsa	0.61747	0.14677
Tmem64	0.61721	0.20881
Rps27a	0.61689	0.14845
Lgals7	0.61686	0.16222
Mylk2	0.61683	0.51058
Iqcg	0.61672	0.1399
4933413J09Rik	0.61619	0.2438
Gm15880	0.61593	0.40312
Esam	0.61576	0.19915
Slc6a2	0.61526	0.36973
Fmo4	0.61503	0.52472
Gm8615	0.61338	0.17795
Dennd6a	0.61336	0.48737
Mirlet7e	0.61327	0.62323
Gyg	0.61305	0.15931
Ecscr	0.61299	0.28399
Mrgpre	0.61286	0.24942
Abca4	0.61225	0.30508
Pbdc1	0.61142	0.16433
Arg1	0.6108	0.35535
Fjx1	0.61064	0.21264
Ptp4a2	0.61056	0.46696
Eif2s2	0.61008	0.18964
Cntf	0.60953	0.22228
Far2	0.60943	0.16474
Chrm4	0.60924	0.28392
Ccdc12	0.60872	0.19503
Rps4x	0.60864	0.15488
Adra2a	0.60799	0.15997
Cpsf4l	0.60794	0.21827
Tmprss11g	0.6059	0.394
Cyp4b1	0.60574	0.17709
Uap1l1	0.60571	0.24744
Cbr2	0.60564	0.14479
Bola2	0.60555	0.14845
1700096K18Rik	0.6055	0.30033
Uqcrq	0.60496	0.17334
Arl4a	0.60473	0.33074
Gm5084	0.60461	0.30733
Ccnb1ip1	0.6045	0.23144
Pdrg1	0.60388	0.15865
Nop10	0.6037	0.15049
Ptpre	0.60369	0.14498
Nup210	0.60348	0.15865
Ldah	0.60321	0.24243
Mphosph6	0.60222	0.18513
Igfbp3	0.60177	0.2698
Slc35g1	0.60149	0.14845
E330034G19Rik	0.60104	0.53215
Ap1s3	0.60038	0.20509
Nme1	0.59949	0.15012
Hoga1	0.59845	0.21884
Rps21	0.59832	0.16536
Cacng1	0.59812	0.18666
Efna1	0.59802	0.34038
Aph1c	0.59749	0.25999
Gnat2	0.59748	0.35014
Gm10549	0.59748	0.36274
Tbc1d30	0.59741	0.3296
Neurl1b	0.59702	0.44951
[truncated: 11,041 more rows]
