# Supplementary material for: Epidermal–dermal coupled spheroids are important for tissue pattern regeneration in reconstituted skin explant cultures
Source: NPJ Regen Med. 2023 Nov 23;8:65. doi: 10.1038/s41536-023-00340-0 (PMC10667216; doi:10.1038/s41536-023-00340-0)
Supplement: Supplementary file 5 — Supplementary Table 4 [file 41536_2023_340_MOESM5_ESM.xlsx]

## Sheet: Table S4
	p_val	avg_log2FC	pct.1	pct.2	p_val_adj
Eif2ak2	0	0.920633	1	0	0
Ifitm3	2.02e-67	1.03553	0.976	0.899	3.79e-63
Npc2	2.96e-66	0.628865	0.987	0.869	5.57e-62
Actb	7.27e-61	0.561913	0.991	0.962	1.37e-56
Arpc1b	8.34e-59	0.486702	0.978	0.861	1.57e-54
Ifi204	1.61e-58	0.594302	0.66	0.328	3.03e-54
Phf11d	4.2e-58	0.397948	0.476	0.157	7.91e-54
Bst2	3.18e-57	0.819998	0.831	0.514	5.99e-53
Ifi207	3.01e-56	0.371327	0.505	0.177	5.66e-52
Psmb10	9.22e-56	0.33294	0.721	0.362	1.74e-51
Gapdh	3.43e-55	0.519693	0.986	0.935	6.46e-51
Pfn1	3.45e-54	0.45269	0.975	0.855	6.49e-50
Rbm3	1.78e-53	0.41113	0.976	0.842	3.34e-49
Timm10b	3.98e-53	0.351705	0.905	0.586	7.49e-49
Tpm4	4.82e-52	0.485336	0.962	0.788	9.07e-48
Psme1	1.27e-51	0.402105	0.908	0.609	2.4e-47
Oasl2	1.4e-51	0.349019	0.383	0.107	2.64e-47
Timp1	3.85e-51	1.04304	0.792	0.497	7.24e-47
Ccl7	5.03e-51	1.05275	0.703	0.416	9.47e-47
Psme2	9.57e-50	0.388108	0.918	0.626	1.8e-45
Ly6e	1.29e-49	0.526935	0.843	0.53	2.44e-45
H2-T22	7.07e-49	0.417054	0.704	0.37	1.33e-44
Stat1	8.99e-49	0.302858	0.624	0.291	1.69e-44
Glipr2	1.39e-47	0.253749	0.572	0.242	2.61e-43
Bsg	1.77e-47	0.354748	0.972	0.847	3.33e-43
Atp5e	1.96e-47	0.381475	0.972	0.809	3.69e-43
Fth1	2.78e-47	0.810241	0.999	0.993	5.23e-43
Arhgdib	3.33e-47	0.546413	0.78	0.484	6.27e-43
Ifi27	4.49e-47	0.505478	0.786	0.486	8.45e-43
Plpp1	4.98e-47	0.291116	0.536	0.224	9.37e-43
Ddah1	1.58e-46	0.368467	0.618	0.291	2.97e-42
Tmem256	6.52e-46	0.407525	0.903	0.638	1.23e-41
Ass1	7.92e-46	0.740391	0.899	0.673	1.49e-41
Lgals3bp	1.37e-45	0.483063	0.729	0.419	2.57e-41
Cox8a	1.56e-45	0.375817	0.982	0.88	2.93e-41
Gnai2	1.56e-45	0.406297	0.975	0.795	2.93e-41
Swi5	4.93e-45	0.381052	0.968	0.764	9.27e-41
Tmsb10	5.04e-45	0.588799	0.981	0.906	9.49e-41
Ifit1	8.24e-45	0.663608	0.274	0.058	1.55e-40
Serf2	2.03e-44	0.418133	0.99	0.93	3.82e-40
Sec61b	2.2e-44	0.446848	0.968	0.81	4.14e-40
Ost4	5.8e-44	0.381762	0.943	0.71	1.09e-39
Akr1b8	6.1e-44	0.30207	0.653	0.331	1.15e-39
Ppia	6.46e-44	0.353483	0.997	0.958	1.22e-39
Park7	1.31e-43	0.373221	0.934	0.684	2.46e-39
Ehd2	1.4e-43	0.278145	0.733	0.402	2.63e-39
Gstp1	1.73e-43	0.464936	0.9	0.634	3.26e-39
Ifi203	2.8e-43	0.311425	0.57	0.254	5.27e-39
Isg15	9.75e-43	1.06982	0.482	0.211	1.83e-38
Ly6a	1.65e-42	0.861493	0.708	0.432	3.11e-38
Cox7c	1.94e-42	0.344816	0.973	0.864	3.64e-38
Atp5g2	2.06e-42	0.354489	0.969	0.833	3.88e-38
Ifitm2	2.45e-42	0.531176	0.989	0.906	4.61e-38
Tagln2	2.52e-42	0.515372	0.933	0.741	4.75e-38
Tspo	2.68e-42	0.435941	0.948	0.753	5.04e-38
Capzb	2.95e-42	0.380674	0.963	0.799	5.56e-38
Parva	5.29e-42	0.296169	0.826	0.487	9.95e-38
Dpep1	7.52e-42	0.318418	0.534	0.237	1.41e-37
Rarres2	1.03e-41	1.15407	0.742	0.503	1.94e-37
Atp5j	1.12e-41	0.344418	0.958	0.807	2.11e-37
Fkbp3	1.69e-41	0.309548	0.897	0.6	3.18e-37
Sod2	2.06e-41	0.588877	0.962	0.835	3.88e-37
Ifnar2	2.82e-41	0.30184	0.792	0.5	5.3e-37
Rhoc	9.36e-41	0.408498	0.863	0.613	1.76e-36
Fgf7	1.81e-40	0.432923	0.585	0.288	3.4e-36
Dcakd	1.95e-40	0.297212	0.833	0.525	3.67e-36
Tmem14c	2.19e-40	0.314919	0.945	0.699	4.11e-36
Rtp4	2.38e-40	0.333222	0.351	0.115	4.49e-36
Sdhc	2.53e-40	0.258265	0.868	0.554	4.75e-36
Cd63	2.96e-40	0.443397	0.991	0.952	5.57e-36
Mgst1	5.15e-40	0.456898	0.911	0.709	9.7e-36
Pdpn	5.89e-40	0.452891	0.607	0.316	1.11e-35
Aes	8.79e-40	0.353247	0.963	0.738	1.65e-35
Loxl1	1.01e-39	0.434982	0.772	0.513	1.9e-35
Psmb8	1.11e-39	0.366061	0.69	0.386	2.08e-35
Mxra7	2.96e-39	0.25229	0.686	0.361	5.58e-35
Irf7	4.75e-39	0.43391	0.468	0.201	8.93e-35
Limd2	7.08e-39	0.335308	0.762	0.444	1.33e-34
Tspan4	8.09e-39	0.41602	0.796	0.526	1.52e-34
Cnpy2	9.99e-39	0.323298	0.93	0.687	1.88e-34
Cox6b1	1.03e-38	0.342187	0.97	0.812	1.94e-34
Ndufc1	1.27e-38	0.303158	0.932	0.664	2.39e-34
S100a13	1.47e-38	0.263134	0.764	0.435	2.77e-34
Gstm5	2.81e-38	0.276805	0.859	0.551	5.29e-34
Cxcl12	3.36e-38	0.743136	0.801	0.558	6.31e-34
Sec13	4.06e-38	0.274809	0.866	0.573	7.63e-34
Gstm1	5.66e-38	0.323733	0.83	0.528	1.07e-33
Cox7b	7.62e-38	0.335512	0.958	0.761	1.43e-33
Prkar2b	7.97e-38	0.27371	0.638	0.339	1.5e-33
Shisa5	9.7e-38	0.312715	0.887	0.605	1.82e-33
Ybx1	1.34e-37	0.377416	0.972	0.83	2.52e-33
Galk1	1.43e-37	0.266434	0.814	0.5	2.7e-33
Cdo1	1.65e-37	0.335709	0.503	0.229	3.1e-33
Vcam1	2.34e-37	0.260627	0.584	0.283	4.41e-33
Lamtor4	2.35e-37	0.260902	0.882	0.573	4.43e-33
Gabarap	2.51e-37	0.349977	0.972	0.867	4.73e-33
Idh1	2.74e-37	0.333683	0.807	0.52	5.16e-33
Gsto1	3.14e-37	0.478175	0.899	0.651	5.9e-33
Cops6	3.34e-37	0.308507	0.924	0.654	6.29e-33
Atp5g1	3.6e-37	0.345182	0.952	0.776	6.76e-33
Ndufa3	3.79e-37	0.283014	0.899	0.621	7.13e-33
Uqcrb	3.8e-37	0.330588	0.964	0.772	7.15e-33
Lcn2	6.41e-37	1.12727	0.498	0.247	1.21e-32
Cxcl1	9.63e-37	0.821319	0.898	0.688	1.81e-32
Mrpl17	1.1e-36	0.256189	0.873	0.569	2.06e-32
Csf1	1.28e-36	0.289038	0.612	0.32	2.4e-32
Tmem160	1.35e-36	0.259171	0.84	0.546	2.54e-32
Myl6	1.7e-36	0.31596	0.982	0.904	3.19e-32
Rpl3	2.57e-36	0.335238	0.995	0.964	4.83e-32
Ccl2	2.65e-36	0.92283	0.891	0.703	4.98e-32
Crip1	3.13e-36	0.380974	0.765	0.454	5.89e-32
Cyb5a	3.98e-36	0.378507	0.956	0.75	7.49e-32
Wisp2	4.9e-36	0.368556	0.388	0.153	9.22e-32
Cnn3	9.21e-36	0.281961	0.863	0.554	1.73e-31
Gpx4	9.66e-36	0.36343	0.968	0.843	1.82e-31
Lgmn	9.85e-36	0.284093	0.7	0.4	1.85e-31
Uqcc2	1.01e-35	0.301339	0.922	0.68	1.9e-31
Ppp1ca	1.28e-35	0.310313	0.968	0.803	2.41e-31
Lamtor2	1.29e-35	0.299819	0.926	0.664	2.43e-31
Ilk	1.89e-35	0.264322	0.858	0.553	3.55e-31
Etfb	2.14e-35	0.273175	0.895	0.621	4.03e-31
Ndufb7	2.49e-35	0.275536	0.923	0.648	4.68e-31
Hmgn2	2.49e-35	0.256109	0.676	0.379	4.69e-31
Romo1	3.4e-35	0.274082	0.932	0.684	6.4e-31
Sri	3.82e-35	0.285902	0.907	0.659	7.19e-31
Atp5c1	4.39e-35	0.318734	0.955	0.773	8.26e-31
Slc25a4	4.8e-35	0.39562	0.953	0.806	9.03e-31
Mxra8	5.53e-35	0.288651	0.71	0.404	1.04e-30
Anp32a	6.54e-35	0.282798	0.842	0.54	1.23e-30
Txn1	7.51e-35	0.370358	0.981	0.89	1.41e-30
Fscn1	9.84e-35	0.284758	0.777	0.481	1.85e-30
Prdx5	1.04e-34	0.362503	0.949	0.764	1.95e-30
Aprt	1.06e-34	0.359862	0.939	0.753	1.99e-30
Vps29	1.13e-34	0.293832	0.918	0.667	2.12e-30
Ndufa2	1.27e-34	0.314171	0.964	0.778	2.39e-30
Ptx3	1.81e-34	0.505868	0.609	0.336	3.41e-30
1500009L16Rik	1.96e-34	0.250592	0.615	0.316	3.69e-30
Gng11	7.42e-34	0.606266	0.742	0.461	1.4e-29
Calm3	7.79e-34	0.330864	0.921	0.696	1.47e-29
Gm42418	1.15e-33	-0.781361	1	0.995	2.17e-29
Tnfaip2	1.27e-33	0.295565	0.685	0.396	2.39e-29
Mmp3	1.4e-33	0.770645	0.563	0.307	2.63e-29
Serping1	1.56e-33	0.397554	0.651	0.372	2.94e-29
C1qtnf6	1.58e-33	0.33583	0.799	0.524	2.97e-29
Lamp1	1.6e-33	0.322201	0.986	0.881	3.02e-29
Rnase4	3.02e-33	0.376745	0.869	0.607	5.68e-29
Cox6c	4.39e-33	0.331507	0.978	0.88	8.25e-29
Nedd4	4.73e-33	0.356757	0.993	0.901	8.9e-29
Ssr4	4.9e-33	0.320089	0.966	0.831	9.21e-29
Anxa5	5.81e-33	0.379958	0.944	0.768	1.09e-28
Nfib	6.07e-33	0.302136	0.795	0.516	1.14e-28
Gnas	1.12e-32	0.368072	0.995	0.946	2.11e-28
Scp2	1.27e-32	0.268437	0.904	0.616	2.39e-28
Pcsk5	1.52e-32	0.268654	0.527	0.257	2.86e-28
Mrps21	1.6e-32	0.251299	0.896	0.624	3e-28
Fxyd5	1.82e-32	0.400406	0.649	0.381	3.43e-28
Serpina3g	1.99e-32	0.397324	0.428	0.189	3.75e-28
Suclg1	2.85e-32	0.267115	0.908	0.652	5.37e-28
Rras	3.21e-32	0.281872	0.921	0.67	6.04e-28
Ndufs6	4.48e-32	0.286161	0.93	0.685	8.43e-28
Arhgdia	4.96e-32	0.28207	0.961	0.773	9.33e-28
Efemp2	5.31e-32	0.353258	0.853	0.591	9.99e-28
Tuba1b	6.5e-32	0.371202	0.921	0.703	1.22e-27
Nenf	6.87e-32	0.282971	0.923	0.679	1.29e-27
Lpl	6.95e-32	0.854104	0.912	0.776	1.31e-27
Ech1	7.8e-32	0.29723	0.928	0.651	1.47e-27
Cyba	8.88e-32	0.313171	0.863	0.6	1.67e-27
Ndufa13	1.09e-31	0.263991	0.969	0.805	2.04e-27
Gnb2	1.09e-31	0.285454	0.967	0.83	2.05e-27
Uqcr11	1.27e-31	0.300798	0.953	0.743	2.4e-27
Dbi	1.34e-31	0.302407	0.935	0.709	2.53e-27
Nnmt	1.71e-31	0.329922	0.666	0.395	3.21e-27
Igfbp7	1.81e-31	0.506778	0.931	0.773	3.4e-27
Nedd8	1.88e-31	0.276517	0.957	0.792	3.53e-27
Ssr2	1.95e-31	0.323542	0.957	0.784	3.66e-27
Plpp3	2.34e-31	0.372699	0.87	0.617	4.41e-27
Iigp1	2.94e-31	0.305806	0.177	0.031	5.53e-27
Lsm4	3.07e-31	0.262932	0.894	0.627	5.77e-27
Colgalt1	4.7e-31	0.25062	0.888	0.63	8.84e-27
2010107E04Rik	4.87e-31	0.294412	0.956	0.77	9.16e-27
Slpi	5.56e-31	0.657019	0.468	0.232	1.05e-26
Eno1	7.65e-31	0.375903	0.961	0.81	1.44e-26
Atp5h	7.69e-31	0.287951	0.968	0.853	1.45e-26
Cd302	1.05e-30	0.373752	0.791	0.528	1.98e-26
Maged2	1.09e-30	0.262521	0.744	0.453	2.05e-26
Lgals1	1.21e-30	0.572677	0.973	0.897	2.28e-26
Emb	1.61e-30	0.445683	0.64	0.384	3.02e-26
Mif	1.72e-30	0.388089	0.967	0.851	3.23e-26
Ereg	1.79e-30	0.59628	0.326	0.128	3.38e-26
Ndufb8	2.9e-30	0.282381	0.937	0.725	5.46e-26
Cfl1	2.93e-30	0.311297	0.978	0.871	5.52e-26
Prmt1	3.79e-30	0.268546	0.903	0.637	7.12e-26
Cdk4	3.94e-30	0.296913	0.946	0.729	7.4e-26
Sec61g	6.25e-30	0.318736	0.96	0.827	1.18e-25
Hint1	8.12e-30	0.31487	0.965	0.847	1.53e-25
Fermt2	8.74e-30	0.300021	0.815	0.548	1.65e-25
Capns1	1.4e-29	0.294374	0.943	0.759	2.63e-25
Cyb5r3	1.45e-29	0.262423	0.914	0.672	2.72e-25
Tbca	1.49e-29	0.280281	0.958	0.785	2.81e-25
Snrpd2	1.59e-29	0.292473	0.954	0.763	2.99e-25
Pkm	1.99e-29	0.351305	0.986	0.931	3.75e-25
Ndufa8	2.39e-29	0.261679	0.941	0.685	4.5e-25
Gas6	2.52e-29	0.384382	0.585	0.336	4.74e-25
Anxa2	3.17e-29	0.354693	0.958	0.82	5.97e-25
Ifit3	4.89e-29	0.410254	0.156	0.025	9.19e-25
Minos1	6.18e-29	0.297175	0.961	0.784	1.16e-24
Aldh2	6.4e-29	0.276991	0.931	0.709	1.2e-24
Thy1	7.33e-29	0.458808	0.791	0.572	1.38e-24
Rps27l	7.37e-29	0.340977	0.967	0.815	1.39e-24
Vim	8.14e-29	0.42631	0.965	0.897	1.53e-24
Sod3	8.64e-29	0.353191	0.237	0.072	1.63e-24
Atp5k	1.15e-28	0.26639	0.944	0.733	2.16e-24
Nfkbia	1.2e-28	0.435527	0.962	0.828	2.26e-24
Mrpl33	1.23e-28	0.259543	0.941	0.722	2.31e-24
Cav1	1.28e-28	0.357669	0.832	0.584	2.41e-24
Esd	2.17e-28	0.273569	0.977	0.856	4.07e-24
Elob	2.17e-28	0.264695	0.974	0.87	4.08e-24
Serpina3n	2.83e-28	0.300358	0.36	0.149	5.32e-24
Serpinb6a	3.65e-28	0.284013	0.916	0.7	6.88e-24
Rps2	4.3e-28	0.290355	0.994	0.99	8.08e-24
Pebp1	4.45e-28	0.292196	0.982	0.892	8.38e-24
Oaz1	5e-28	0.267851	0.98	0.909	9.41e-24
Cyr61	5.21e-28	0.415153	0.776	0.529	9.8e-24
B2m	7.62e-28	0.415693	0.987	0.867	1.43e-23
Cyp1b1	8.36e-28	0.334649	0.491	0.263	1.57e-23
Cox5a	9.28e-28	0.27969	0.947	0.785	1.75e-23
Selenof	9.64e-28	0.277873	0.968	0.847	1.81e-23
Vdac3	1.44e-27	0.271863	0.926	0.704	2.72e-23
Ap2m1	1.45e-27	0.260462	0.941	0.718	2.73e-23
Lox	1.46e-27	0.31181	0.726	0.466	2.75e-23
Prdx2	1.55e-27	0.290529	0.963	0.806	2.92e-23
Kdelr1	2.68e-27	0.269351	0.946	0.747	5.05e-23
Ndufab1	3.04e-27	0.269083	0.925	0.69	5.72e-23
Cxcl5	3.22e-27	0.656221	0.779	0.553	6.07e-23
Timm13	3.43e-27	0.264395	0.953	0.755	6.46e-23
Edf1	6.55e-27	0.268378	0.946	0.742	1.23e-22
Prrx1	6.89e-27	0.419303	0.852	0.673	1.3e-22
Tnc	9.11e-27	0.385236	0.874	0.684	1.71e-22
Ptgs2	9.13e-27	0.627183	0.495	0.268	1.72e-22
Tmem176a	9.34e-27	0.257006	0.843	0.575	1.76e-22
Ubl5	9.51e-27	0.274801	0.953	0.769	1.79e-22
Phlda1	1e-26	0.347641	0.791	0.571	1.89e-22
Eif3i	1.03e-26	0.283196	0.945	0.741	1.93e-22
Rcn1	1.84e-26	0.258164	0.924	0.702	3.47e-22
Ppib	1.89e-26	0.291276	0.989	0.885	3.56e-22
Mrpl52	3.08e-26	0.266964	0.95	0.769	5.79e-22
Rpl36a	3.27e-26	0.270099	0.989	0.946	6.15e-22
Cox7a2	3.42e-26	0.26374	0.965	0.8	6.44e-22
Camp	5.79e-26	0.298572	0.249	0.084	1.09e-21
Bicc1	6.38e-26	0.288588	0.756	0.516	1.2e-21
Ldha	1.73e-25	0.387825	0.955	0.808	3.26e-21
Gpm6b	2.32e-25	0.304979	0.58	0.342	4.37e-21
Tpm1	2.44e-25	0.26032	0.909	0.688	4.6e-21
Fabp4	2.45e-25	1.07101	0.61	0.383	4.61e-21
Ccdc80	2.73e-25	0.316359	0.67	0.413	5.14e-21
Tmem176b	3e-25	0.349811	0.868	0.651	5.65e-21
S100a6	3.05e-25	0.44489	0.975	0.893	5.74e-21
Cox5b	3.23e-25	0.261683	0.957	0.798	6.08e-21
Fstl1	3.57e-25	0.364585	0.904	0.779	6.71e-21
Id3	5.13e-25	0.341368	0.806	0.531	9.64e-21
Cox6a1	5.41e-25	0.254699	0.948	0.761	1.02e-20
Tmem258	5.48e-25	0.266204	0.93	0.722	1.03e-20
Malat1	1.21e-24	-0.744212	1	0.996	2.27e-20
Tfpi2	1.28e-24	0.461903	0.361	0.166	2.41e-20
Tmed3	1.35e-24	0.254285	0.907	0.688	2.55e-20
Ctsz	1.61e-24	0.305367	0.889	0.718	3.02e-20
Plin2	2.16e-24	0.326693	0.943	0.768	4.06e-20
Serpinh1	2.18e-24	0.442873	0.957	0.902	4.11e-20
Aldoa	2.24e-24	0.273316	0.973	0.889	4.21e-20
Hmox1	3.14e-24	0.488236	0.92	0.734	5.91e-20
Dcn	4.18e-24	0.51248	0.973	0.91	7.87e-20
Uqcr10	6.73e-24	0.260057	0.957	0.755	1.27e-19
Il1rl1	8.82e-24	0.269221	0.328	0.141	1.66e-19
Hmgb1	1.18e-23	0.327402	0.985	0.885	2.22e-19
Krtcap2	1.19e-23	0.272781	0.97	0.822	2.23e-19
Rpl7a	1.31e-23	0.258551	0.991	0.941	2.47e-19
Fam46a	2.15e-23	0.303436	0.862	0.623	4.04e-19
Cxcl2	2.36e-23	0.524361	0.648	0.421	4.44e-19
Timp2	2.4e-23	0.343093	0.887	0.709	4.51e-19
Ftl1	4.35e-23	0.361217	0.998	0.993	8.19e-19
Zfp36	2.58e-22	0.29217	0.768	0.519	4.86e-18
Hspa8	6.3e-22	0.278857	0.991	0.951	1.19e-17
Wisp1	6.59e-22	0.257922	0.726	0.487	1.24e-17
Lmo4	4.46e-21	0.274773	0.883	0.684	8.4e-17
Cd81	8.03e-21	0.27206	0.978	0.864	1.51e-16
Mt2	8.76e-21	0.463989	0.742	0.504	1.65e-16
Rpl23a	1.82e-20	0.259537	0.988	0.9	3.43e-16
Pgam1	4.45e-20	0.252595	0.94	0.78	8.37e-16
Tbrg1	4.68e-20	0.266163	0.963	0.805	8.8e-16
Hnrnpa1	7.78e-20	0.252353	0.957	0.82	1.46e-15
Acta2	1.3e-19	0.333852	0.364	0.186	2.44e-15
Cxcl10	1.44e-19	1.09774	0.3	0.141	2.71e-15
Fos	1.93e-19	0.294023	0.854	0.615	3.63e-15
Sparc	5.2e-19	0.412046	0.972	0.932	9.78e-15
Ogt	3.81e-18	-0.595908	0.961	0.87	7.17e-14
Hp	3.91e-18	0.997405	0.534	0.341	7.36e-14
Crabp1	4.01e-18	0.527314	0.572	0.374	7.54e-14
Tm4sf1	2.28e-17	0.299593	0.309	0.155	4.29e-13
Mt1	7.66e-17	0.369018	0.939	0.772	1.44e-12
Bgn	8.73e-17	0.422913	0.972	0.918	1.64e-12
Cald1	1.27e-16	0.255455	0.952	0.879	2.38e-12
Ier3	3.72e-16	0.315746	0.921	0.73	7e-12
mt-Nd5	2.24e-15	-0.72542	0.99	0.939	4.22e-11
S100a4	3.4e-15	0.381883	0.635	0.426	6.39e-11
Saa3	3.82e-15	1.26311	0.624	0.435	7.19e-11
Ctsl	2.69e-13	-0.564287	0.982	0.911	5.07e-09
Apod	6.81e-13	0.254961	0.376	0.218	1.28e-08
mt-Nd4l	1.58e-12	-0.690171	0.981	0.915	2.97e-08
Ankrd11	4.52e-12	-0.437419	0.984	0.923	8.51e-08
Lgals7	7.09e-12	-0.366129	0.921	0.829	1.33e-07
Rbm39	2.08e-11	-0.26573	0.996	0.957	3.92e-07
mt-Nd4	7.02e-11	-0.793683	1	0.99	1.32e-06
Son	3e-10	-0.337172	0.982	0.927	5.64e-06
Dlk1	5.52e-10	-0.409114	0.255	0.137	1.04e-05
mt-Nd2	2.79e-09	-0.812284	0.999	0.983	5.25e-05
Eif4a2	4.11e-09	-0.308518	0.939	0.842	7.74e-05
Srsf11	7.16e-09	-0.364289	0.972	0.882	0.000134615
Zfand5	1.27e-08	-0.297508	0.967	0.88	0.000238395
Creld2	1.81e-08	-0.284073	0.629	0.421	0.000340006
Slc38a2	3.82e-08	-0.381227	0.972	0.901	0.000717796
mt-Atp6	1.72e-07	-0.827238	1	0.996	0.00323507
Snrnp48	2.06e-07	-0.36057	0.772	0.682	0.0038841
Rsrp1	2.6e-07	-0.254618	0.993	0.922	0.00489796
Tra2a	4.56e-07	-0.410019	0.926	0.822	0.00858576
Gm26917	7.25e-07	-1.33195	0.792	0.708	0.0136458
Cspg4	7.26e-07	-0.286039	0.46	0.308	0.0136677
mt-Nd3	7.36e-07	-0.786124	0.99	0.928	0.0138448
mt-Co3	1.57e-06	-0.801078	1	0.994	0.029456
Dnajc3	1.91e-06	-0.268601	0.871	0.665	0.036009
Manf	2.49e-06	-0.434504	0.911	0.737	0.046914
Mrc2	3.1e-06	-0.255932	0.688	0.463	0.0582769
Krt17	4.06e-06	-0.488082	0.803	0.717	0.0763727
mt-Co1	6.16e-06	-0.703486	0.999	0.987	0.115819
Taf1d	6.18e-06	-0.409271	0.914	0.803	0.116201
mt-Atp8	9.27e-06	-0.600189	0.837	0.725	0.174334
Ccnl2	1.22e-05	-0.394382	0.897	0.785	0.230063
Lamc3	2.45e-05	-0.337246	0.143	0.199	0.461033
mt-Co2	3.06e-05	-0.753154	0.999	0.985	0.575726
mt-Cytb	4.47e-05	-0.844602	1	0.985	0.840536
Pdgfrb	9.74e-05	-0.313362	0.838	0.646	1
Slc3a2	0.000131883	-0.336528	0.953	0.857	1
Fn1	0.000179086	-0.328411	0.8	0.609	1
mt-Nd1	0.000200268	-0.654634	0.997	0.973	1
Clk1	0.000240332	-0.291926	0.896	0.787	1
Mafg	0.000709357	-0.30679	0.871	0.737	1
Emp2	0.000839538	-0.297981	0.928	0.786	1
Gm47283	0.000841394	-0.370419	0.912	0.789	1
Pnisr	0.00111724	-0.288969	0.936	0.81	1
Hspg2	0.00159689	-0.271104	0.727	0.518	1
Sdf2l1	0.00165105	-0.262591	0.312	0.225	1
Pbld1	0.00209005	-0.527839	0.133	0.089	1
Adam33	0.00306461	-0.331998	0.734	0.52	1
BC100530	0.00449819	-0.32998	0.792	0.676	1
Itgav	0.00475849	-0.252195	0.867	0.673	1
Phf3	0.00568599	-0.259752	0.887	0.747	1
Robo2	0.00773599	-0.447943	0.521	0.492	1
Rbbp6	0.00892345	-0.281504	0.909	0.779	1
Flnb	0.0130397	-0.296308	0.471	0.358	1
Dmkn	0.0144834	-0.516456	0.392	0.4	1
Eln	0.0147378	-0.382871	0.6	0.462	1
Rb1cc1	0.0148111	-0.260754	0.878	0.737	1
2010111I01Rik	0.0149158	-0.289619	0.801	0.673	1
Fbxl7	0.0172102	-0.357991	0.446	0.334	1
Megf6	0.0184903	-0.520915	0.383	0.378	1
Cdkn1a	0.0188645	-0.54949	0.797	0.692	1
Trp53inp1	0.020871	-0.478339	0.405	0.384	1
Ebf1	0.0246172	-0.31187	0.862	0.714	1
Ccnt2	0.0262683	-0.315085	0.683	0.572	1
Hist1h1c	0.0265667	-0.323798	0.333	0.26	1
Mga	0.028133	-0.288367	0.764	0.631	1
Pnn	0.0333211	-0.283343	0.899	0.747	1
Zranb1	0.0346394	-0.28102	0.762	0.633	1
Neat1	0.0362186	-0.389744	0.985	0.93	1
Krt1	0.0398995	-0.292987	0.206	0.162	1
Col4a2	0.0414133	-0.397815	0.857	0.698	1
Col5a1	0.0415995	-0.337856	0.873	0.722	1
Mdm2	0.043749	-0.298241	0.733	0.55	1
Cst6	0.0532794	-0.71482	0.657	0.563	1
AY036118	0.0556132	-0.34687	0.652	0.556	1
Nufip2	0.0563047	-0.282385	0.814	0.681	1
Ddx50	0.0579267	-0.277393	0.9	0.76	1
Tra2b	0.0598394	-0.279069	0.954	0.826	1
S100a14	0.0625942	-0.370654	0.287	0.304	1
Cd9	0.0740553	-0.28996	0.907	0.78	1
Zbtb20	0.0774104	-0.404483	0.775	0.596	1
Hspa1a	0.0924933	-0.504651	0.808	0.722	1
Atrx	0.10625	-0.250828	0.945	0.818	1
Klk6	0.10863	-0.778563	0.143	0.115	1
Mmp11	0.109177	-0.422475	0.815	0.646	1
Cldn1	0.113073	-0.329364	0.209	0.225	1
Smg1	0.11389	-0.268827	0.738	0.599	1
Asprv1	0.118421	-0.941643	0.307	0.304	1
Col1a1	0.125943	-0.474146	0.971	0.9	1
Lars2	0.142825	-0.655692	0.602	0.505	1
Sostdc1	0.146203	-0.29565	0.145	0.162	1
Tacstd2	0.160261	-0.410446	0.271	0.278	1
Sprr1b	0.160582	-0.448741	0.188	0.2	1
Ino80d	0.162175	-0.262146	0.553	0.47	1
Efnb2	0.179827	-0.253873	0.33	0.319	1
Hsp90aa1	0.192068	-0.292156	0.978	0.906	1
Ankrd12	0.210365	-0.258637	0.906	0.778	1
5430416N02Rik	0.217143	-0.254171	0.344	0.275	1
Slc6a6	0.230573	-0.310127	0.774	0.61	1
Dnajb9	0.234581	-0.463709	0.72	0.543	1
Hspa1b	0.235491	-0.386073	0.726	0.646	1
Sprr1a	0.239358	-0.979008	0.33	0.317	1
Epcam	0.262237	-0.459826	0.283	0.285	1
Col6a3	0.264061	-0.535095	0.919	0.789	1
Mafb	0.2799	-0.277496	0.684	0.587	1
Spon1	0.30856	-0.30913	0.257	0.252	1
Prpf4b	0.313956	-0.254294	0.89	0.747	1
Tcf4	0.314691	-0.356014	0.957	0.834	1
Plet1	0.315135	-0.359252	0.16	0.168	1
Krit1	0.320617	-0.303975	0.744	0.616	1
Aqp3	0.322887	-0.306447	0.172	0.178	1
Hspb1	0.335999	-0.321215	0.867	0.73	1
Mdm4	0.341652	-0.260666	0.686	0.553	1
Sbsn	0.346778	-0.761448	0.445	0.366	1
Wipi2	0.358696	-0.293227	0.804	0.643	1
Rictor	0.363407	-0.302315	0.779	0.629	1
Ythdc1	0.376869	-0.355104	0.813	0.651	1
Ddr2	0.392484	-0.276504	0.815	0.628	1
Xist	0.397017	-0.430646	0.378	0.327	1
Crct1	0.409829	-1.91253	0.217	0.189	1
Herpud1	0.422639	-0.283585	0.656	0.526	1
Lama2	0.429052	-0.444198	0.385	0.336	1
Krt16	0.454389	-0.337611	0.52	0.429	1
Hspa5	0.45533	-0.821506	0.985	0.907	1
Calm4	0.459513	-0.693584	0.324	0.303	1
Krt79	0.461372	-0.56257	0.557	0.451	1
Esf1	0.479546	-0.319829	0.802	0.615	1
Alkbh1	0.49153	-0.253447	0.508	0.437	1
Krtdap	0.495989	-0.483383	0.517	0.451	1
2310046K23Rik	0.520655	-0.532109	0.328	0.285	1
Fxyd3	0.521613	-0.348173	0.397	0.37	1
Ccl27a	0.524179	-0.498901	0.376	0.321	1
Stfa3	0.533491	-0.319669	0.355	0.337	1
Cyp26b1	0.545929	-0.37153	0.664	0.552	1
Stfa1	0.557565	-0.390181	0.184	0.186	1
Klk7	0.578498	-0.74348	0.345	0.295	1
Meg3	0.606183	-0.522726	0.783	0.694	1
Perp	0.6068	-0.267099	0.481	0.427	1
Ly6g6c	0.615092	-0.353066	0.139	0.126	1
Kcnq1ot1	0.616552	-0.346261	0.896	0.795	1
Ly6d	0.619282	-0.356286	0.453	0.404	1
Ppp1r15a	0.623525	-0.323303	0.873	0.703	1
Apoe	0.647056	-0.622702	0.73	0.63	1
Zeb2	0.664492	-0.271852	0.848	0.718	1
Ssbp2	0.696843	-0.250624	0.76	0.605	1
Ttc14	0.714997	-0.273106	0.796	0.635	1
Uhrf2	0.717118	-0.300643	0.781	0.651	1
Trps1	0.736339	-0.392792	0.709	0.555	1
Psapl1	0.79894	-0.338318	0.106	0.107	1
Cdc37l1	0.861386	-0.256083	0.712	0.569	1
Ddit3	0.876644	-0.407389	0.666	0.53	1
Col16a1	0.88861	-0.507717	0.794	0.609	1
AC160336.1	0.966593	-0.576032	0.382	0.332	1
Tmcc1	0.977198	-0.25346	0.625	0.496	1
Col3a1	0.977992	-0.561693	0.968	0.897	1
Oser1	0.978815	-0.303582	0.786	0.609	1
Col7a1	0.987079	-0.700527	0.638	0.529	1
