# Supplementary material for: Epidermal–dermal coupled spheroids are important for tissue pattern regeneration in reconstituted skin explant cultures
Source: NPJ Regen Med. 2023 Nov 23;8:65. doi: 10.1038/s41536-023-00340-0 (PMC10667216; doi:10.1038/s41536-023-00340-0)
Supplement: Supplementary file 6 — Supplementary Table 5 [file 41536_2023_340_MOESM6_ESM.xlsx]

## Sheet: Adult D4 control
	p_val	avg_log2FC	pct.1	pct.2	p_val_adj	cluster	gene
Apoe	0	3.39486	0.715	0.237	0	FB I	Apoe
Ifitm1	0	2.71912	0.983	0.589	0	FB I	Ifitm1
Tmem176a	0	2.2928	0.966	0.475	0	FB I	Tmem176a
Tmem176b	0	2.2846	0.977	0.532	0	FB I	Tmem176b
Lcn2	0	1.88891	0.949	0.647	0	FB I	Lcn2
Ifitm2	0	1.33443	0.987	0.854	0	FB I	Ifitm2
Adm	1.17124e-263	1.77811	0.787	0.325	2.10718e-259	FB I	Adm
Igfbp4	3.66e-258	1.97768	0.744	0.264	6.58471e-254	FB I	Igfbp4
H2-D1	1.75636e-241	1.20981	0.979	0.886	3.15987e-237	FB I	H2-D1
S100a6	1.58923e-234	1.3123	0.972	0.872	2.85918e-230	FB I	S100a6
Ndufa4l2	2.03944e-222	1.84766	0.723	0.339	3.66916e-218	FB I	Ndufa4l2
Tshz2	4.77703e-215	1.61252	0.604	0.199	8.59436e-211	FB I	Tshz2
Igfbp3	7.07872e-214	1.85087	0.802	0.441	1.27353e-209	FB I	Igfbp3
Spon1	9.46096e-213	1.4355	0.691	0.274	1.70212e-208	FB I	Spon1
Klf9	3.12848e-212	1.18932	0.884	0.639	5.62845e-208	FB I	Klf9
Cebpb	8.82135e-212	0.766915	0.99	0.949	1.58705e-207	FB I	Cebpb
Ifitm3	3.08812e-210	0.97559	0.992	0.876	5.55584e-206	FB I	Ifitm3
Enpp2	2.50233e-199	1.57852	0.638	0.24	4.50195e-195	FB I	Enpp2
Gpx3	8.51039e-187	1.75502	0.357	0.036	1.5311e-182	FB I	Gpx3
Wnt6	3.90276e-186	1.40566	0.468	0.11	7.02146e-182	FB I	Wnt6
Lamc3	2.36433e-181	1.26915	0.527	0.149	4.25366e-177	FB I	Lamc3
Clec14a	1.15837e-176	1.47816	0.534	0.165	2.08401e-172	FB I	Clec14a
Kctd1	3.3023e-168	1.28175	0.449	0.112	5.94117e-164	FB I	Kctd1
Clmp	1.44649e-163	0.956608	0.87	0.633	2.60238e-159	FB I	Clmp
S100a4	1.35791e-158	1.39914	0.778	0.476	2.44302e-154	FB I	S100a4
Fxyd5	3.05239e-158	1.07112	0.844	0.627	5.49155e-154	FB I	Fxyd5
Sdc4	1.29785e-151	0.962348	0.908	0.8	2.33496e-147	FB I	Sdc4
Cd302	3.28209e-148	1.01916	0.864	0.626	5.90481e-144	FB I	Cd302
Emb	8.07781e-147	1.41847	0.655	0.362	1.45328e-142	FB I	Emb
Avpr1a	9.61682e-147	1.06503	0.349	0.059	1.73016e-142	FB I	Avpr1a
Col13a1	8.97266e-142	0.994956	0.282	0.027	1.61427e-137	FB I	Col13a1
Lepr	3.36629e-141	1.18465	0.321	0.048	6.05629e-137	FB I	Lepr
Gm16685	1.47614e-140	1.30765	0.477	0.157	2.65572e-136	FB I	Gm16685
Pdgfrb	4.02404e-137	0.956907	0.826	0.578	7.23965e-133	FB I	Pdgfrb
Cyb5r3	6.68916e-135	0.932229	0.802	0.638	1.20345e-130	FB I	Cyb5r3
B2m	2.25279e-134	0.790157	0.944	0.859	4.053e-130	FB I	B2m
Serping1	4.6585e-134	1.04832	0.738	0.456	8.3811e-130	FB I	Serping1
Arrdc3	5.44695e-133	1.15657	0.704	0.427	9.7996e-129	FB I	Arrdc3
Ndnf	2.37676e-132	1.15796	0.467	0.156	4.27603e-128	FB I	Ndnf
Acat3	7.42137e-131	1.22498	0.49	0.188	1.33518e-126	FB I	Acat3
Hif1a	1.62006e-126	1.03137	0.799	0.656	2.91465e-122	FB I	Hif1a
Saa3	1.52425e-125	1.80557	0.938	0.91	2.74228e-121	FB I	Saa3
a	9.2754e-124	1.17676	0.374	0.099	1.66874e-119	FB I	a
Tnfrsf21	4.98838e-120	1.16015	0.388	0.114	8.9746e-116	FB I	Tnfrsf21
H2-K1	3.63093e-115	0.806091	0.909	0.797	6.5324e-111	FB I	H2-K1
Dram1	6.78994e-111	0.998438	0.677	0.458	1.22158e-106	FB I	Dram1
Serpine2	1.27807e-109	0.612188	0.944	0.686	2.29938e-105	FB I	Serpine2
Igf1	9.82985e-108	1.23378	0.268	0.045	1.76849e-103	FB I	Igf1
Igf1r	1.56764e-105	0.898604	0.803	0.65	2.82033e-101	FB I	Igf1r
Cox4i1	5.6626e-105	0.550989	0.939	0.887	1.01876e-100	FB I	Cox4i1
Ptpn1	1.02891e-103	1.11024	0.648	0.478	1.85111e-99	FB I	Ptpn1
Cebpd	3.87466e-103	1.04447	0.873	0.764	6.9709e-99	FB I	Cebpd
Lbp	2.07449e-102	1.25392	0.282	0.057	3.73222e-98	FB I	Lbp
Bcl2	2.67142e-100	1.00032	0.509	0.25	4.80614e-96	FB I	Bcl2
Spry1	7.79128e-100	0.999314	0.447	0.187	1.40173e-95	FB I	Spry1
Epas1	2.07594e-95	1.12408	0.522	0.278	3.73483e-91	FB I	Epas1
Fbln2	1.7129e-93	0.722801	0.772	0.541	3.08168e-89	FB I	Fbln2
Nrp2	4.48876e-93	0.850951	0.769	0.601	8.07574e-89	FB I	Nrp2
Ltbp1	1.82479e-92	1.04388	0.37	0.133	3.28298e-88	FB I	Ltbp1
Slc26a7	1.16283e-91	1.07941	0.262	0.056	2.09204e-87	FB I	Slc26a7
Cxcl14	4.6266e-90	1.27239	0.427	0.174	8.32371e-86	FB I	Cxcl14
Fgfr1	1.22997e-87	0.798215	0.773	0.613	2.21285e-83	FB I	Fgfr1
Hp	1.2252e-85	1.78622	0.419	0.174	2.20425e-81	FB I	Hp
Rbpms	1.51088e-84	0.779112	0.714	0.561	2.71822e-80	FB I	Rbpms
Cox6b2	1.83737e-84	0.889719	0.308	0.092	3.30561e-80	FB I	Cox6b2
Tmem119	3.11961e-84	0.996818	0.502	0.279	5.61249e-80	FB I	Tmem119
Cd63	3.08122e-81	0.46135	0.992	0.933	5.54343e-77	FB I	Cd63
Bnip3	2.04663e-80	0.939883	0.596	0.418	3.68208e-76	FB I	Bnip3
Pkm	1.12088e-77	0.489436	0.977	0.898	2.01657e-73	FB I	Pkm
Jak2	6.95201e-76	0.916117	0.531	0.34	1.25074e-71	FB I	Jak2
Fgf7	9.33214e-76	0.767111	0.776	0.574	1.67895e-71	FB I	Fgf7
Fbxo32	2.63865e-75	0.901698	0.371	0.156	4.7472e-71	FB I	Fbxo32
Ebf1	1.53792e-74	0.881243	0.57	0.371	2.76686e-70	FB I	Ebf1
Stc1	5.51298e-73	1.02832	0.565	0.336	9.9184e-69	FB I	Stc1
Socs3	4.74204e-72	0.895847	0.669	0.532	8.5314e-68	FB I	Socs3
Rabac1	2.00191e-71	0.577444	0.833	0.763	3.60163e-67	FB I	Rabac1
Trps1	1.13908e-70	0.807684	0.639	0.484	2.04931e-66	FB I	Trps1
Zfand5	5.90727e-70	0.697593	0.762	0.703	1.06278e-65	FB I	Zfand5
Zfp503	2.99243e-69	0.98781	0.504	0.324	5.38369e-65	FB I	Zfp503
Rgs2	1.23403e-66	1.08631	0.637	0.471	2.22013e-62	FB I	Rgs2
Zeb2	4.12835e-66	0.729165	0.705	0.562	7.42732e-62	FB I	Zeb2
Mpped2	4.18108e-66	0.666829	0.258	0.08	7.52218e-62	FB I	Mpped2
Tmem59	8.08276e-63	0.522076	0.868	0.796	1.45417e-58	FB I	Tmem59
Runx1t1	1.3714e-62	0.83277	0.419	0.227	2.46729e-58	FB I	Runx1t1
Cyp1b1	7.31506e-62	1.03092	0.328	0.14	1.31605e-57	FB I	Cyp1b1
Prr16	1.50708e-61	0.75082	0.373	0.188	2.71139e-57	FB I	Prr16
Pdgfra	7.08057e-60	0.673973	0.736	0.57	1.27387e-55	FB I	Pdgfra
Tpi1	1.15316e-59	0.55748	0.852	0.781	2.07465e-55	FB I	Tpi1
Inhbb	1.22735e-59	0.885608	0.352	0.165	2.20813e-55	FB I	Inhbb
H2-Q4	6.49961e-59	0.829279	0.471	0.297	1.16934e-54	FB I	H2-Q4
Gas1	2.86786e-58	0.870674	0.609	0.449	5.15957e-54	FB I	Gas1
Lrp1	6.14287e-57	0.519659	0.898	0.728	1.10516e-52	FB I	Lrp1
Ninj1	1.87595e-56	0.773761	0.514	0.371	3.37502e-52	FB I	Ninj1
Dcn	2.43338e-56	0.780831	0.898	0.77	4.37789e-52	FB I	Dcn
Ddr2	3.92373e-56	0.727274	0.615	0.485	7.05918e-52	FB I	Ddr2
Rin2	8.0637e-55	0.769732	0.432	0.259	1.45074e-50	FB I	Rin2
Fosl2	4.62243e-54	0.668482	0.71	0.649	8.31622e-50	FB I	Fosl2
Twist1	5.58325e-54	0.768779	0.549	0.404	1.00448e-49	FB I	Twist1
Fbln1	6.25017e-54	0.770721	0.346	0.169	1.12447e-49	FB I	Fbln1
Ncam1	4.50976e-53	0.737887	0.28	0.116	8.11351e-49	FB I	Ncam1
Pnrc1	9.46937e-53	0.403373	0.79	0.743	1.70363e-48	FB I	Pnrc1
Rtl8a	4.48144e-52	0.697529	0.315	0.151	8.06256e-48	FB I	Rtl8a
Axl	9.86617e-51	0.646486	0.618	0.501	1.77502e-46	FB I	Axl
Ntrk2	2.07183e-50	0.757575	0.369	0.195	3.72742e-46	FB I	Ntrk2
Rtl8b	7.84812e-50	0.725686	0.327	0.167	1.41196e-45	FB I	Rtl8b
Pi16	9.29377e-50	0.421384	0.722	0.494	1.67204e-45	FB I	Pi16
Tmem50a	2.26917e-48	0.554948	0.744	0.684	4.08246e-44	FB I	Tmem50a
Tnfaip2	5.06947e-48	0.695025	0.581	0.457	9.12048e-44	FB I	Tnfaip2
Bsg	9.1248e-48	0.434391	0.897	0.838	1.64164e-43	FB I	Bsg
Mtch1	4.80798e-47	0.558716	0.727	0.663	8.65004e-43	FB I	Mtch1
Col4a2	5.50373e-47	0.611534	0.614	0.478	9.90177e-43	FB I	Col4a2
Ypel3	1.6037e-46	0.704191	0.609	0.534	2.88522e-42	FB I	Ypel3
Fndc3b	2.10132e-46	0.562375	0.746	0.649	3.78048e-42	FB I	Fndc3b
Draxin	7.46659e-46	0.683715	0.394	0.234	1.34331e-41	FB I	Draxin
Nbl1	9.53487e-46	0.603393	0.704	0.625	1.71542e-41	FB I	Nbl1
Igfbp7	1.04814e-45	0.317574	0.91	0.748	1.88571e-41	FB I	Igfbp7
Ssbp2	4.75463e-44	0.686014	0.442	0.298	8.55405e-40	FB I	Ssbp2
Klf7	5.09462e-44	0.705391	0.502	0.367	9.16574e-40	FB I	Klf7
Cyba	1.0518e-43	0.610541	0.686	0.607	1.89229e-39	FB I	Cyba
Tspan4	2.09199e-43	0.585026	0.639	0.543	3.7637e-39	FB I	Tspan4
Tnip1	3.5909e-43	0.719459	0.54	0.437	6.46039e-39	FB I	Tnip1
Tagln2	7.82161e-43	0.447903	0.835	0.732	1.40719e-38	FB I	Tagln2
Zfp36l1	1.88011e-42	0.536387	0.753	0.675	3.3825e-38	FB I	Zfp36l1
Iqsec1	1.33567e-41	0.694523	0.384	0.249	2.40301e-37	FB I	Iqsec1
Antxr1	2.27983e-41	0.452474	0.831	0.688	4.10165e-37	FB I	Antxr1
Nedd4	2.6625e-41	0.481439	0.841	0.756	4.79011e-37	FB I	Nedd4
Bmp4	3.88489e-41	0.70082	0.399	0.236	6.9893e-37	FB I	Bmp4
Tsc22d1	1.12419e-40	0.79251	0.556	0.448	2.02253e-36	FB I	Tsc22d1
Asap1	2.69069e-40	0.65696	0.514	0.41	4.84081e-36	FB I	Asap1
Col23a1	3.26719e-40	0.722288	0.329	0.178	5.87799e-36	FB I	Col23a1
H2-Q7	4.03217e-40	0.685121	0.326	0.176	7.25428e-36	FB I	H2-Q7
Itga1	4.26612e-40	0.604159	0.324	0.175	7.67518e-36	FB I	Itga1
Col6a1	5.51337e-39	0.484962	0.588	0.425	9.91911e-35	FB I	Col6a1
Angptl2	2.80178e-38	0.662937	0.512	0.384	5.04069e-34	FB I	Angptl2
Steap4	4.17011e-38	0.615997	0.305	0.16	7.50245e-34	FB I	Steap4
Rorb	7.31531e-38	0.542899	0.255	0.113	1.3161e-33	FB I	Rorb
Rcl1	2.006e-37	0.67899	0.315	0.183	3.609e-33	FB I	Rcl1
Mapkapk2	8.48149e-37	0.574278	0.631	0.594	1.52591e-32	FB I	Mapkapk2
Sdc1	8.86056e-37	0.375675	0.612	0.465	1.5941e-32	FB I	Sdc1
Clec2d	2.03988e-36	0.810335	0.448	0.336	3.66994e-32	FB I	Clec2d
Vmp1	5.04134e-36	0.513398	0.804	0.764	9.06987e-32	FB I	Vmp1
Kmt2e	5.74049e-36	0.531188	0.683	0.644	1.03277e-31	FB I	Kmt2e
Il1r1	1.35518e-35	0.553816	0.602	0.508	2.43811e-31	FB I	Il1r1
Tspo	6.56951e-35	0.454836	0.757	0.697	1.18192e-30	FB I	Tspo
Plgrkt	2.95198e-34	0.739097	0.407	0.295	5.31091e-30	FB I	Plgrkt
Itgb5	5.09411e-34	0.608328	0.501	0.407	9.16481e-30	FB I	Itgb5
Mif	1.12118e-33	0.376253	0.897	0.833	2.01711e-29	FB I	Mif
Gng12	1.28653e-33	0.453122	0.727	0.711	2.31459e-29	FB I	Gng12
Mdk	5.91933e-33	0.64391	0.255	0.13	1.06495e-28	FB I	Mdk
Ptms	6.51958e-33	0.4631	0.739	0.685	1.17294e-28	FB I	Ptms
Crispld2	7.06049e-33	0.383413	0.647	0.509	1.27025e-28	FB I	Crispld2
Slc5a3	1.5545e-31	1.00292	0.343	0.225	2.79669e-27	FB I	Slc5a3
Tcf4	1.80315e-31	0.496389	0.703	0.623	3.24404e-27	FB I	Tcf4
Gpsm3	2.37285e-31	0.546909	0.284	0.161	4.26899e-27	FB I	Gpsm3
Slc16a3	3.83764e-31	0.65403	0.521	0.435	6.90431e-27	FB I	Slc16a3
Cd9	4.25287e-31	0.326408	0.941	0.869	7.65133e-27	FB I	Cd9
Emilin1	5.88755e-31	0.636717	0.471	0.373	1.05923e-26	FB I	Emilin1
Ptprk	6.08433e-31	0.643199	0.35	0.237	1.09463e-26	FB I	Ptprk
Rnf144a	6.65939e-31	0.583454	0.287	0.165	1.19809e-26	FB I	Rnf144a
Eno1	9.4883e-31	0.416744	0.809	0.763	1.70704e-26	FB I	Eno1
Laptm4a	1.28303e-30	0.36709	0.841	0.82	2.30829e-26	FB I	Laptm4a
Pkdcc	1.39899e-30	0.585849	0.364	0.236	2.51693e-26	FB I	Pkdcc
Ldha	2.74426e-30	0.308561	0.91	0.837	4.9372e-26	FB I	Ldha
Col4a1	1.18389e-29	0.433271	0.664	0.562	2.12994e-25	FB I	Col4a1
Ptgir	1.7676e-29	0.574669	0.433	0.317	3.18008e-25	FB I	Ptgir
Selenow	2.05507e-29	0.453028	0.708	0.675	3.69727e-25	FB I	Selenow
Abcc5	2.26574e-29	0.603675	0.462	0.363	4.07629e-25	FB I	Abcc5
Rnf149	4.6889e-29	0.35588	0.837	0.735	8.43579e-25	FB I	Rnf149
Reep3	6.5665e-29	0.472396	0.681	0.661	1.18138e-24	FB I	Reep3
Mmp14	7.46572e-29	0.410149	0.787	0.69	1.34316e-24	FB I	Mmp14
Gstm1	1.09437e-28	0.898977	0.362	0.26	1.96889e-24	FB I	Gstm1
Ing1	1.1459e-28	0.629223	0.49	0.427	2.06158e-24	FB I	Ing1
Tfap2a	2.65402e-28	0.566914	0.299	0.178	4.77485e-24	FB I	Tfap2a
Fcgrt	2.06401e-27	0.606265	0.418	0.327	3.71335e-23	FB I	Fcgrt
Pmp22	2.25762e-27	0.474031	0.597	0.499	4.06168e-23	FB I	Pmp22
Man1a	2.35714e-27	0.594288	0.498	0.428	4.24074e-23	FB I	Man1a
Mmp12	1.00134e-26	1.57427	0.408	0.3	1.80152e-22	FB I	Mmp12
Ctdsp2	1.41396e-26	0.55593	0.51	0.462	2.54386e-22	FB I	Ctdsp2
Sesn3	2.47798e-26	0.573226	0.303	0.192	4.45813e-22	FB I	Sesn3
Slc39a14	2.85087e-26	0.510111	0.555	0.492	5.129e-22	FB I	Slc39a14
Rnd3	5.90079e-26	0.538674	0.45	0.347	1.06161e-21	FB I	Rnd3
Bmp7	6.3546e-26	0.580044	0.292	0.184	1.14326e-21	FB I	Bmp7
Pgam1	1.25945e-25	0.362312	0.83	0.788	2.26588e-21	FB I	Pgam1
Itm2b	1.98596e-25	0.355161	0.816	0.755	3.57293e-21	FB I	Itm2b
Slc6a6	2.9007e-25	0.608537	0.534	0.475	5.21865e-21	FB I	Slc6a6
Slc25a4	1.21856e-24	0.393061	0.714	0.666	2.19231e-20	FB I	Slc25a4
Sod2	1.53213e-24	0.302587	0.957	0.876	2.75646e-20	FB I	Sod2
Abca1	2.47706e-24	0.448702	0.57	0.487	4.45647e-20	FB I	Abca1
Arl6ip5	4.09205e-24	0.491888	0.466	0.39	7.36201e-20	FB I	Arl6ip5
Egln1	5.8619e-24	0.547313	0.511	0.466	1.05461e-19	FB I	Egln1
H2afv	1.13088e-23	0.430319	0.6	0.579	2.03457e-19	FB I	H2afv
Lpp	1.57854e-23	0.517163	0.594	0.566	2.83995e-19	FB I	Lpp
Pten	2.39973e-23	0.521281	0.602	0.595	4.31736e-19	FB I	Pten
Aldoa	4.53459e-23	0.278924	0.915	0.857	8.15818e-19	FB I	Aldoa
Nr3c1	4.81473e-23	0.548972	0.533	0.491	8.66218e-19	FB I	Nr3c1
Shox2	4.83482e-23	0.563468	0.355	0.264	8.69832e-19	FB I	Shox2
4930523C07Rik	7.70702e-23	0.43914	0.306	0.201	1.38657e-18	FB I	4930523C07Rik
Ctdspl	8.04137e-23	0.575306	0.296	0.199	1.44672e-18	FB I	Ctdspl
Morf4l1	8.05453e-23	0.345659	0.743	0.74	1.44909e-18	FB I	Morf4l1
Eva1b	1.60276e-22	0.385294	0.704	0.639	2.88352e-18	FB I	Eva1b
Htra3	1.93358e-22	0.461748	0.286	0.179	3.47871e-18	FB I	Htra3
Vldlr	2.12406e-22	0.541095	0.288	0.188	3.8214e-18	FB I	Vldlr
Unc5b	3.42306e-22	0.51882	0.367	0.27	6.15843e-18	FB I	Unc5b
S100a1	3.8833e-22	0.546823	0.325	0.234	6.98644e-18	FB I	S100a1
Bmp1	9.19112e-22	0.412044	0.605	0.538	1.65357e-17	FB I	Bmp1
Znrf1	3.05799e-21	0.524045	0.556	0.536	5.50163e-17	FB I	Znrf1
Myh9	3.18614e-21	0.469908	0.63	0.602	5.73219e-17	FB I	Myh9
Pim1	3.30615e-21	0.38569	0.575	0.51	5.94809e-17	FB I	Pim1
Atraid	3.434e-21	0.505202	0.474	0.425	6.17811e-17	FB I	Atraid
P4ha1	3.96495e-21	0.554699	0.496	0.44	7.13335e-17	FB I	P4ha1
Psmb8	7.28367e-21	0.596101	0.346	0.268	1.31041e-16	FB I	Psmb8
Rbms3	8.48807e-21	0.481366	0.495	0.434	1.52709e-16	FB I	Rbms3
Fstl1	2.1079e-20	0.298741	0.814	0.68	3.79232e-16	FB I	Fstl1
Meis2	6.62621e-20	0.506687	0.27	0.181	1.19212e-15	FB I	Meis2
Pfkl	8.42382e-20	0.524544	0.44	0.39	1.51553e-15	FB I	Pfkl
Gnai2	1.27863e-19	0.367196	0.696	0.689	2.30038e-15	FB I	Gnai2
Cp	1.4478e-19	0.563718	0.321	0.217	2.60473e-15	FB I	Cp
S100a13	1.69118e-19	0.504093	0.355	0.276	3.0426e-15	FB I	S100a13
Azin2	1.88664e-19	0.544872	0.347	0.269	3.39425e-15	FB I	Azin2
Arhgef12	3.12667e-19	0.500566	0.55	0.542	5.62519e-15	FB I	Arhgef12
Egln3	6.83238e-19	0.568693	0.315	0.232	1.22921e-14	FB I	Egln3
Ptk7	1.04006e-18	0.49639	0.401	0.324	1.87117e-14	FB I	Ptk7
Pdlim2	1.30612e-18	0.479849	0.348	0.266	2.34984e-14	FB I	Pdlim2
Camp	1.96903e-18	1.01522	0.31	0.217	3.54249e-14	FB I	Camp
Col12a1	1.98824e-18	0.274648	0.541	0.425	3.57705e-14	FB I	Col12a1
Rspo1	5.9691e-18	0.522291	0.269	0.18	1.0739e-13	FB I	Rspo1
Aplp2	9.08261e-18	0.331885	0.663	0.66	1.63405e-13	FB I	Aplp2
Gda	1.79702e-17	0.494395	0.314	0.229	3.23301e-13	FB I	Gda
Fgfr2	2.35419e-17	0.375298	0.25	0.16	4.23543e-13	FB I	Fgfr2
Snai1	2.55602e-17	0.508223	0.334	0.251	4.59854e-13	FB I	Snai1
Thra	3.44902e-17	0.475749	0.252	0.173	6.20513e-13	FB I	Thra
Wipi1	5.73733e-17	0.390937	0.587	0.562	1.0322e-12	FB I	Wipi1
Nfatc4	1.10511e-16	0.489041	0.346	0.27	1.98821e-12	FB I	Nfatc4
Lncpint	1.33026e-16	0.532147	0.32	0.244	2.39327e-12	FB I	Lncpint
Dnm3os	2.77466e-16	0.540417	0.468	0.401	4.99188e-12	FB I	Dnm3os
Slc29a1	4.51063e-16	0.479394	0.256	0.174	8.11508e-12	FB I	Slc29a1
Fbxl5	4.56653e-16	0.519372	0.358	0.299	8.21564e-12	FB I	Fbxl5
Lamp2	5.94363e-16	0.320777	0.713	0.731	1.06932e-11	FB I	Lamp2
Eid1	6.78373e-16	0.38468	0.542	0.52	1.22046e-11	FB I	Eid1
Meis1	6.99643e-16	0.504729	0.302	0.23	1.25873e-11	FB I	Meis1
Srrm2	8.46839e-16	0.272537	0.788	0.801	1.52355e-11	FB I	Srrm2
Rhoq	1.84797e-15	0.480034	0.484	0.462	3.32467e-11	FB I	Rhoq
Gem	2.09562e-15	0.47567	0.442	0.372	3.77024e-11	FB I	Gem
Rhoc	2.22092e-15	0.295684	0.74	0.707	3.99566e-11	FB I	Rhoc
Card19	2.43664e-15	0.433914	0.428	0.394	4.38376e-11	FB I	Card19
Angptl4	3.08736e-15	0.531371	0.476	0.436	5.55448e-11	FB I	Angptl4
Atp6v1e1	3.17581e-15	0.442872	0.578	0.605	5.71359e-11	FB I	Atp6v1e1
Plod1	4.01707e-15	0.499331	0.413	0.363	7.22712e-11	FB I	Plod1
Itpkb	7.56354e-15	0.451997	0.254	0.181	1.36076e-10	FB I	Itpkb
Cdkn1b	8.12147e-15	0.465844	0.258	0.189	1.46113e-10	FB I	Cdkn1b
Cemip	1.25447e-14	0.288046	0.575	0.452	2.25691e-10	FB I	Cemip
Pebp1	1.53648e-14	0.31199	0.761	0.766	2.76428e-10	FB I	Pebp1
Tmem38b	2.23033e-14	0.457145	0.454	0.415	4.01258e-10	FB I	Tmem38b
Dapk1	3.68504e-14	0.469991	0.268	0.199	6.62975e-10	FB I	Dapk1
Tgfbr3	4.75331e-14	0.353993	0.621	0.574	8.55167e-10	FB I	Tgfbr3
Luc7l2	5.67704e-14	0.310625	0.651	0.675	1.02136e-09	FB I	Luc7l2
Rnaseh2c	6.19706e-14	0.400086	0.526	0.527	1.11491e-09	FB I	Rnaseh2c
Ttc39c	9.58534e-14	0.425856	0.38	0.33	1.7245e-09	FB I	Ttc39c
Ncor1	9.96383e-14	0.353202	0.606	0.636	1.79259e-09	FB I	Ncor1
Tacc1	1.17297e-13	0.430588	0.352	0.297	2.1103e-09	FB I	Tacc1
Fam102b	1.69282e-13	0.500954	0.372	0.325	3.04556e-09	FB I	Fam102b
Rai14	3.55098e-13	0.513573	0.351	0.304	6.38857e-09	FB I	Rai14
Gadd45a	4.13824e-13	0.284774	0.278	0.206	7.44511e-09	FB I	Gadd45a
Nptn	5.14157e-13	0.36388	0.598	0.632	9.2502e-09	FB I	Nptn
Gpx4	6.60611e-13	0.253504	0.843	0.783	1.1885e-08	FB I	Gpx4
Olfm1	7.0402e-13	0.392205	0.474	0.419	1.2666e-08	FB I	Olfm1
Ralbp1	1.17286e-12	0.346833	0.562	0.571	2.11008e-08	FB I	Ralbp1
Tspan11	1.20578e-12	0.420977	0.388	0.337	2.16932e-08	FB I	Tspan11
Foxn3	1.3334e-12	0.481432	0.442	0.428	2.39893e-08	FB I	Foxn3
Gpx1	1.74383e-12	0.250422	0.608	0.604	3.13732e-08	FB I	Gpx1
Lamb1	1.81342e-12	0.367281	0.483	0.444	3.26252e-08	FB I	Lamb1
Smap1	1.81743e-12	0.368806	0.576	0.602	3.26974e-08	FB I	Smap1
Rhod	2.10256e-12	0.407889	0.252	0.189	3.78272e-08	FB I	Rhod
Sec11a	4.15981e-12	0.344549	0.61	0.634	7.48392e-08	FB I	Sec11a
Grasp	7.60063e-12	0.456082	0.261	0.202	1.36743e-07	FB I	Grasp
Mylip	8.98475e-12	0.400683	0.252	0.187	1.61645e-07	FB I	Mylip
Rras	9.53084e-12	0.336929	0.572	0.598	1.71469e-07	FB I	Rras
Etv1	1.35845e-11	0.398769	0.286	0.222	2.44399e-07	FB I	Etv1
Ssbp3	1.97783e-11	0.426201	0.433	0.426	3.55832e-07	FB I	Ssbp3
Spop	2.06297e-11	0.311299	0.632	0.654	3.71148e-07	FB I	Spop
Selenom	2.56614e-11	0.383949	0.516	0.52	4.61674e-07	FB I	Selenom
Mkln1	3.11333e-11	0.475992	0.459	0.456	5.60119e-07	FB I	Mkln1
Colec12	3.36887e-11	0.423907	0.382	0.345	6.06094e-07	FB I	Colec12
Ginm1	3.45016e-11	0.341372	0.523	0.515	6.20718e-07	FB I	Ginm1
Tuba1a	3.67308e-11	0.304341	0.63	0.624	6.60824e-07	FB I	Tuba1a
Fosl1	6.14779e-11	0.364639	0.431	0.407	1.10605e-06	FB I	Fosl1
Atp1a1	6.63462e-11	0.290251	0.642	0.651	1.19364e-06	FB I	Atp1a1
Tnfrsf1a	1.02173e-10	0.39348	0.454	0.457	1.83819e-06	FB I	Tnfrsf1a
Gng8	1.02614e-10	0.399533	0.339	0.282	1.84614e-06	FB I	Gng8
Glis3	1.35498e-10	0.428772	0.288	0.236	2.43775e-06	FB I	Glis3
Cdk2ap2	1.51393e-10	0.327253	0.666	0.683	2.72371e-06	FB I	Cdk2ap2
Rgl1	1.79923e-10	0.379356	0.254	0.199	3.23699e-06	FB I	Rgl1
Iqgap1	2.31506e-10	0.312539	0.614	0.636	4.16503e-06	FB I	Iqgap1
Zbtb38	2.34047e-10	0.451482	0.3	0.252	4.21074e-06	FB I	Zbtb38
Ogt	2.42314e-10	0.437384	0.496	0.501	4.35947e-06	FB I	Ogt
Pink1	2.4275e-10	0.402033	0.316	0.276	4.36731e-06	FB I	Pink1
Nfe2l2	3.22231e-10	0.307874	0.576	0.595	5.79725e-06	FB I	Nfe2l2
Os9	4.43343e-10	0.460705	0.448	0.453	7.97618e-06	FB I	Os9
Rex1bd	4.47928e-10	0.325144	0.585	0.621	8.05867e-06	FB I	Rex1bd
Prdx4	4.86892e-10	0.403259	0.377	0.344	8.75968e-06	FB I	Prdx4
Slc16a1	5.7989e-10	0.446457	0.291	0.241	1.04328e-05	FB I	Slc16a1
Epha4	8.18239e-10	0.408993	0.35	0.305	1.47209e-05	FB I	Epha4
Tuba1b	8.25346e-10	0.33694	0.531	0.523	1.48488e-05	FB I	Tuba1b
Tprgl	1.29316e-09	0.404141	0.431	0.433	2.32653e-05	FB I	Tprgl
Dyrk2	1.31455e-09	0.43401	0.306	0.268	2.365e-05	FB I	Dyrk2
Dhrs7	1.32671e-09	0.434359	0.386	0.366	2.38689e-05	FB I	Dhrs7
Atpif1	1.34748e-09	0.283771	0.644	0.659	2.42425e-05	FB I	Atpif1
Zbtb20	1.64321e-09	0.404339	0.441	0.414	2.95629e-05	FB I	Zbtb20
Sept11	2.21587e-09	0.352796	0.51	0.516	3.98656e-05	FB I	Sept11
Ankrd11	2.48488e-09	0.264944	0.633	0.677	4.47056e-05	FB I	Ankrd11
Tanc1	3.38239e-09	0.402409	0.431	0.417	6.08525e-05	FB I	Tanc1
Alkbh5	3.48385e-09	0.387401	0.48	0.504	6.26779e-05	FB I	Alkbh5
Cavin3	4.29408e-09	0.339602	0.365	0.328	7.72549e-05	FB I	Cavin3
H2-T23	5.16785e-09	0.407067	0.368	0.339	9.29748e-05	FB I	H2-T23
Csf3	7.20227e-09	0.446886	0.293	0.225	0.000129576	FB I	Csf3
Mrps24	8.31949e-09	0.355116	0.481	0.502	0.000149676	FB I	Mrps24
Scarb2	1.32346e-08	0.411394	0.331	0.303	0.000238103	FB I	Scarb2
Hivep1	1.48623e-08	0.364703	0.299	0.26	0.000267387	FB I	Hivep1
Tcp11l2	2.12497e-08	0.329995	0.329	0.293	0.000382304	FB I	Tcp11l2
Mxd4	6.45699e-08	0.382349	0.338	0.316	0.00116168	FB I	Mxd4
Pianp	1.30081e-07	0.386778	0.293	0.26	0.00234029	FB I	Pianp
Galk1	1.77115e-07	0.405055	0.359	0.342	0.00318647	FB I	Galk1
Anp32a	1.80693e-07	0.363982	0.367	0.357	0.00325085	FB I	Anp32a
Zcchc24	1.83587e-07	0.353788	0.372	0.352	0.00330291	FB I	Zcchc24
Hist1h1e	2.05605e-07	0.368527	0.362	0.342	0.00369904	FB I	Hist1h1e
Gpi1	2.09287e-07	0.306289	0.594	0.629	0.00376529	FB I	Gpi1
Bst2	2.68949e-07	0.429559	0.264	0.229	0.00483866	FB I	Bst2
Nfic	2.77679e-07	0.315125	0.459	0.469	0.00499572	FB I	Nfic
Park7	3.89324e-07	0.284286	0.556	0.59	0.00700432	FB I	Park7
Efemp2	6.45132e-07	0.357934	0.389	0.381	0.0116066	FB I	Efemp2
Zc3h12a	6.79673e-07	0.34032	0.49	0.504	0.012228	FB I	Zc3h12a
Atrx	7.22772e-07	0.364323	0.51	0.547	0.0130034	FB I	Atrx
Fbxl7	9.30424e-07	0.324072	0.262	0.222	0.0167393	FB I	Fbxl7
Lix1l	1.14094e-06	0.293107	0.424	0.421	0.0205267	FB I	Lix1l
Flot1	1.47298e-06	0.377618	0.299	0.279	0.0265004	FB I	Flot1
Rsrc1	1.53201e-06	0.345129	0.353	0.348	0.0275624	FB I	Rsrc1
Ash1l	1.8018e-06	0.286022	0.503	0.537	0.0324161	FB I	Ash1l
Tshz3	1.84927e-06	0.335755	0.325	0.305	0.0332703	FB I	Tshz3
Susd6	2.20729e-06	0.33078	0.352	0.34	0.0397114	FB I	Susd6
Prdm1	2.21412e-06	0.299275	0.356	0.327	0.0398343	FB I	Prdm1
Sbno2	3.09802e-06	0.377903	0.428	0.451	0.0557365	FB I	Sbno2
Sri	3.57512e-06	0.314588	0.45	0.47	0.06432	FB I	Sri
Cdc37l1	4.61452e-06	0.372682	0.321	0.307	0.0830197	FB I	Cdc37l1
Tnrc6b	4.72249e-06	0.398479	0.386	0.386	0.0849623	FB I	Tnrc6b
Lrpap1	6.18121e-06	0.341842	0.344	0.336	0.111206	FB I	Lrpap1
Ifngr1	7.33202e-06	0.359904	0.304	0.292	0.13191	FB I	Ifngr1
Lamtor5	7.3574e-06	0.26732	0.527	0.579	0.132367	FB I	Lamtor5
Tns3	8.38358e-06	0.372248	0.26	0.234	0.150829	FB I	Tns3
Trappc6a	9.10266e-06	0.360878	0.32	0.313	0.163766	FB I	Trappc6a
Eif1b	9.68152e-06	0.319983	0.407	0.422	0.17418	FB I	Eif1b
Chpt1	9.9454e-06	0.379299	0.312	0.307	0.178928	FB I	Chpt1
Ndufb10	1.03353e-05	0.297115	0.514	0.567	0.185941	FB I	Ndufb10
Hoxc6	1.19118e-05	0.345172	0.3	0.28	0.214304	FB I	Hoxc6
Pkig	1.24922e-05	0.343317	0.306	0.296	0.224747	FB I	Pkig
Lama4	1.30462e-05	0.340153	0.335	0.317	0.234714	FB I	Lama4
Zbtb4	1.39059e-05	0.383512	0.325	0.316	0.250181	FB I	Zbtb4
Tjp1	1.48003e-05	0.31089	0.365	0.358	0.266273	FB I	Tjp1
Nfil3	1.72193e-05	0.260182	0.376	0.357	0.309792	FB I	Nfil3
Adamts7	1.75193e-05	0.30886	0.428	0.423	0.31519	FB I	Adamts7
2010111I01Rik	1.80295e-05	0.298557	0.503	0.522	0.324369	FB I	2010111I01Rik
Vkorc1	1.91152e-05	0.356206	0.274	0.253	0.343902	FB I	Vkorc1
Iscu	2.32204e-05	0.380641	0.359	0.37	0.417758	FB I	Iscu
Bcl9l	2.34824e-05	0.365369	0.261	0.242	0.422472	FB I	Bcl9l
Serinc3	2.95087e-05	0.256581	0.574	0.635	0.530891	FB I	Serinc3
Stag1	3.15694e-05	0.298772	0.352	0.348	0.567965	FB I	Stag1
Adam17	3.68823e-05	0.358096	0.307	0.296	0.663549	FB I	Adam17
Sash1	4.50238e-05	0.341363	0.369	0.368	0.810024	FB I	Sash1
Crebzf	4.85649e-05	0.318164	0.303	0.287	0.873731	FB I	Crebzf
Foxo3	4.91508e-05	0.297165	0.3	0.287	0.884271	FB I	Foxo3
Tapbp	5.01241e-05	0.339709	0.314	0.304	0.901783	FB I	Tapbp
Tmem123	5.8776e-05	0.390619	0.326	0.33	1	FB I	Tmem123
Tmco1	6.052e-05	0.350921	0.362	0.377	1	FB I	Tmco1
Med13l	6.26618e-05	0.327025	0.391	0.408	1	FB I	Med13l
Lpgat1	6.48851e-05	0.337646	0.375	0.385	1	FB I	Lpgat1
Mxi1	6.98262e-05	0.314742	0.278	0.264	1	FB I	Mxi1
Auh	8.16492e-05	0.307487	0.282	0.264	1	FB I	Auh
Dnajb11	8.72666e-05	0.281784	0.516	0.566	1	FB I	Dnajb11
Fkbp2	8.81908e-05	0.305754	0.484	0.521	1	FB I	Fkbp2
Bicc1	9.86443e-05	0.2791	0.362	0.352	1	FB I	Bicc1
Ddit4	0.000114445	0.369293	0.482	0.502	1	FB I	Ddit4
Gnaq	0.000128451	0.371964	0.34	0.348	1	FB I	Gnaq
Pros1	0.000134541	0.273896	0.403	0.404	1	FB I	Pros1
Parva	0.000139554	0.31862	0.366	0.371	1	FB I	Parva
Ube2e3	0.000141139	0.337759	0.367	0.384	1	FB I	Ube2e3
Mindy2	0.000141246	0.346211	0.276	0.265	1	FB I	Mindy2
Phf3	0.000145424	0.276753	0.476	0.524	1	FB I	Phf3
Ube2q2	0.000155177	0.388286	0.307	0.303	1	FB I	Ube2q2
Cop1	0.000157827	0.384811	0.383	0.405	1	FB I	Cop1
Maf1	0.00016125	0.33827	0.349	0.363	1	FB I	Maf1
Zfp281	0.000172125	0.312018	0.319	0.318	1	FB I	Zfp281
AI837181	0.00018715	0.324261	0.268	0.255	1	FB I	AI837181
Il13ra1	0.000188685	0.350811	0.304	0.296	1	FB I	Il13ra1
Klf13	0.000218827	0.250626	0.413	0.432	1	FB I	Klf13
Gpr153	0.000243369	0.293361	0.271	0.254	1	FB I	Gpr153
Poldip3	0.000251193	0.312241	0.349	0.356	1	FB I	Poldip3
Smc3	0.000264744	0.301643	0.405	0.433	1	FB I	Smc3
Adam10	0.00028764	0.315092	0.342	0.351	1	FB I	Adam10
Cnn3	0.000337925	0.259902	0.506	0.543	1	FB I	Cnn3
Pbxip1	0.000351136	0.327965	0.361	0.369	1	FB I	Pbxip1
Irf2bpl	0.000375459	0.264003	0.445	0.472	1	FB I	Irf2bpl
Cir1	0.000434137	0.292894	0.35	0.356	1	FB I	Cir1
Fcho2	0.000443298	0.333307	0.302	0.3	1	FB I	Fcho2
Camta1	0.000445509	0.33974	0.295	0.293	1	FB I	Camta1
Ech1	0.000556182	0.332023	0.344	0.358	1	FB I	Ech1
Sipa1l1	0.000563593	0.26787	0.406	0.412	1	FB I	Sipa1l1
Irf2	0.000604164	0.342141	0.327	0.336	1	FB I	Irf2
Tgfbr1	0.000640855	0.3133	0.31	0.3	1	FB I	Tgfbr1
Auts2	0.000830899	0.257949	0.261	0.245	1	FB I	Auts2
Rbfox2	0.000975285	0.306107	0.382	0.409	1	FB I	Rbfox2
Ndufb11	0.0010515	0.258487	0.517	0.589	1	FB I	Ndufb11
Wasf2	0.0011602	0.260098	0.424	0.467	1	FB I	Wasf2
Myo10	0.00123915	0.312264	0.373	0.384	1	FB I	Myo10
Dpm3	0.00132358	0.290882	0.295	0.296	1	FB I	Dpm3
Jmjd6	0.0014822	0.292547	0.332	0.343	1	FB I	Jmjd6
Samd4	0.0017544	0.358667	0.278	0.277	1	FB I	Samd4
Sav1	0.00175581	0.320862	0.338	0.357	1	FB I	Sav1
Zmiz1	0.00179106	0.271384	0.456	0.509	1	FB I	Zmiz1
Usp25	0.00184353	0.264611	0.272	0.265	1	FB I	Usp25
Mpc1	0.00195607	0.268019	0.43	0.473	1	FB I	Mpc1
Mycbp2	0.0027398	0.325819	0.314	0.324	1	FB I	Mycbp2
Dpysl2	0.00345744	0.316426	0.326	0.339	1	FB I	Dpysl2
Kmt2a	0.00347646	0.256966	0.424	0.463	1	FB I	Kmt2a
Ssbp4	0.0036515	0.286055	0.303	0.313	1	FB I	Ssbp4
Ctcf	0.00422965	0.262299	0.391	0.433	1	FB I	Ctcf
Slc50a1	0.00453155	0.297227	0.29	0.293	1	FB I	Slc50a1
Ddx17	0.00471495	0.250976	0.496	0.566	1	FB I	Ddx17
Nadk	0.00490149	0.257071	0.467	0.523	1	FB I	Nadk
A4galt	0.00492173	0.254538	0.265	0.257	1	FB I	A4galt
Ap3s1	0.00717936	0.299345	0.431	0.494	1	FB I	Ap3s1
Naxd	0.00732165	0.304176	0.382	0.422	1	FB I	Naxd
1700017B05Rik	0.00945279	0.260508	0.272	0.274	1	FB I	1700017B05Rik
Hmga2	7.82205e-77	1.0761	0.718	0.433	1.40726e-72	FB II	Hmga2
Tnc	7.96405e-62	0.664352	0.806	0.511	1.43281e-57	FB II	Tnc
Cck	1.19731e-47	1.3104	0.515	0.286	2.15408e-43	FB II	Cck
Mmp3	1.45264e-46	0.592665	0.998	0.967	2.61344e-42	FB II	Mmp3
Ctsk	2.51032e-46	0.974394	0.535	0.319	4.51632e-42	FB II	Ctsk
mt-Nd1	1.32628e-44	0.852624	0.956	0.911	2.38611e-40	FB II	mt-Nd1
Ptgs2	1.54378e-41	0.638371	0.751	0.537	2.77742e-37	FB II	Ptgs2
mt-Atp6	1.98083e-38	0.856789	0.987	0.967	3.5637e-34	FB II	mt-Atp6
Igfbp5	4.39554e-38	0.49757	0.71	0.481	7.90802e-34	FB II	Igfbp5
Cxcl2	5.01829e-38	0.984778	0.71	0.553	9.02841e-34	FB II	Cxcl2
Lgals1	2.23567e-36	0.543456	0.913	0.833	4.0222e-32	FB II	Lgals1
Vim	9.40578e-35	0.917078	0.871	0.812	1.69219e-30	FB II	Vim
mt-Co2	2.06201e-33	0.831388	0.979	0.948	3.70976e-29	FB II	mt-Co2
Ptges	2.60682e-32	0.577512	0.85	0.767	4.68992e-28	FB II	Ptges
Mmp10	5.8265e-32	1.12472	0.296	0.138	1.04824e-27	FB II	Mmp10
Il1rl1	3.30167e-30	0.842332	0.352	0.185	5.94003e-26	FB II	Il1rl1
Aebp1	7.75716e-25	0.578542	0.603	0.428	1.39559e-20	FB II	Aebp1
mt-Nd2	3.70881e-24	0.68326	0.941	0.923	6.67252e-20	FB II	mt-Nd2
Hspa5	4.58259e-24	0.657917	0.908	0.888	8.24454e-20	FB II	Hspa5
Cxcl1	9.09757e-23	0.454326	0.903	0.827	1.63674e-18	FB II	Cxcl1
mt-Co3	8.78297e-22	0.759213	0.985	0.962	1.58014e-17	FB II	mt-Co3
Twist2	9.91978e-22	0.445229	0.788	0.664	1.78467e-17	FB II	Twist2
Uap1l1	1.20091e-21	0.591118	0.441	0.305	2.16056e-17	FB II	Uap1l1
Dhrs3	1.2644e-21	0.548741	0.579	0.439	2.27477e-17	FB II	Dhrs3
Mmp2	1.65341e-21	0.417974	0.697	0.534	2.97465e-17	FB II	Mmp2
Spp1	4.41409e-21	0.512458	0.795	0.688	7.94139e-17	FB II	Spp1
Penk	6.89368e-21	0.367888	0.371	0.219	1.24024e-16	FB II	Penk
Plin2	9.91704e-21	0.474082	0.773	0.74	1.78418e-16	FB II	Plin2
Clic1	1.46018e-19	0.36479	0.823	0.816	2.62702e-15	FB II	Clic1
Pdpn	4.23976e-19	0.619787	0.365	0.227	7.62775e-15	FB II	Pdpn
Arg2	1.20613e-17	0.498062	0.499	0.367	2.16995e-13	FB II	Arg2
Emp3	1.42726e-17	0.508205	0.659	0.569	2.56778e-13	FB II	Emp3
Hsp90b1	1.28788e-16	0.459753	0.894	0.854	2.31702e-12	FB II	Hsp90b1
Cemip1	4.73999e-16	0.621973	0.596	0.476	8.52772e-12	FB II	Cemip
Manf	6.67698e-16	0.574185	0.756	0.747	1.20126e-11	FB II	Manf
Grem1	9.2638e-15	0.584252	0.573	0.46	1.66665e-10	FB II	Grem1
Anxa5	2.98008e-14	0.451287	0.716	0.667	5.36146e-10	FB II	Anxa5
Thbs2	3.00088e-14	0.616715	0.584	0.455	5.39888e-10	FB II	Thbs2
Psap	6.27267e-13	0.356438	0.845	0.779	1.12852e-08	FB II	Psap
Sod21	6.84722e-13	0.267228	0.938	0.899	1.23188e-08	FB II	Sod2
Rrbp1	9.98171e-13	0.368005	0.805	0.752	1.79581e-08	FB II	Rrbp1
Tubb5	1.01758e-12	0.352758	0.79	0.749	1.83072e-08	FB II	Tubb5
Plpp3	1.1102e-12	0.353282	0.646	0.525	1.99736e-08	FB II	Plpp3
Mmp13	1.81545e-12	0.824599	0.498	0.392	3.26617e-08	FB II	Mmp13
mt-Cytb	2.05933e-12	0.662259	0.959	0.937	3.70494e-08	FB II	mt-Cytb
Dab2	2.77881e-12	0.454435	0.34	0.238	4.99935e-08	FB II	Dab2
Prdx6	9.46474e-12	0.370966	0.737	0.701	1.7028e-07	FB II	Prdx6
Fermt2	1.66797e-11	0.353985	0.661	0.6	3.00084e-07	FB II	Fermt2
Por	3.52051e-11	0.393425	0.614	0.546	6.33375e-07	FB II	Por
Ctsb	3.81961e-11	0.307135	0.808	0.798	6.87186e-07	FB II	Ctsb
mt-Nd3	6.07164e-11	0.583977	0.443	0.365	1.09235e-06	FB II	mt-Nd3
Plaur	6.76784e-10	0.375159	0.364	0.275	1.2176e-05	FB II	Plaur
Mrpl52	8.16433e-10	0.398991	0.607	0.572	1.46885e-05	FB II	Mrpl52
Pdia3	1.10197e-09	0.348838	0.806	0.806	1.98255e-05	FB II	Pdia3
Serpinh1	1.33941e-09	0.256654	0.782	0.733	2.40974e-05	FB II	Serpinh1
Gpnmb	2.26943e-09	0.418589	0.43	0.34	4.08294e-05	FB II	Gpnmb
Nceh1	2.373e-09	0.388404	0.267	0.184	4.26927e-05	FB II	Nceh1
Creld2	2.49377e-09	0.499855	0.343	0.271	4.48654e-05	FB II	Creld2
Tgfbr31	2.74671e-09	0.305167	0.658	0.577	4.94161e-05	FB II	Tgfbr3
mt-Nd4	4.00972e-09	0.505144	0.947	0.932	7.21389e-05	FB II	mt-Nd4
Gm42418	4.33665e-09	0.282635	1	0.999	7.80206e-05	FB II	Gm42418
Odc1	7.5076e-09	0.359584	0.47	0.393	0.000135069	FB II	Odc1
Tm4sf1	9.48225e-09	0.475474	0.545	0.457	0.000170595	FB II	Tm4sf1
Mmp141	9.8537e-09	0.260915	0.76	0.718	0.000177278	FB II	Mmp14
Pmp221	1.65981e-08	0.274135	0.606	0.52	0.000298617	FB II	Pmp22
Tpm1	1.98864e-08	0.391833	0.601	0.552	0.000357777	FB II	Tpm1
Pdia6	2.34138e-08	0.384134	0.756	0.763	0.000421238	FB II	Pdia6
Camk1	3.89962e-08	0.392811	0.426	0.351	0.000701581	FB II	Camk1
Sec61b	4.94216e-08	0.362138	0.694	0.71	0.000889144	FB II	Sec61b
Adamts1	1.92271e-07	0.363985	0.295	0.219	0.00345915	FB II	Adamts1
Cmtm3	2.07762e-07	0.400901	0.413	0.34	0.00373784	FB II	Cmtm3
Nme1	2.07921e-07	0.401569	0.587	0.576	0.00374072	FB II	Nme1
Ctsz	2.19999e-07	0.301794	0.705	0.694	0.003958	FB II	Ctsz
mt-Nd5	2.32183e-07	0.452924	0.674	0.644	0.00417721	FB II	mt-Nd5
Fth1	2.46519e-07	0.312139	1	0.999	0.00443512	FB II	Fth1
Hsph1	4.92093e-07	0.405936	0.478	0.423	0.00885325	FB II	Hsph1
mt-Co1	4.99466e-07	0.499231	0.978	0.951	0.00898588	FB II	mt-Co1
Bax	9.86831e-07	0.344293	0.654	0.644	0.0177541	FB II	Bax
Arpc3	1.19927e-06	0.31425	0.735	0.775	0.021576	FB II	Arpc3
AY036118	1.29929e-06	0.521749	0.88	0.89	0.0233755	FB II	AY036118
Scpep1	2.2761e-06	0.300217	0.318	0.254	0.0409494	FB II	Scpep1
Wnt5a	2.39653e-06	0.341212	0.448	0.371	0.043116	FB II	Wnt5a
Actb	2.75922e-06	0.264077	0.964	0.976	0.0496412	FB II	Actb
Ctnnb1	2.93221e-06	0.313076	0.72	0.705	0.0527535	FB II	Ctnnb1
Ccl2	5.37294e-06	0.2969	0.501	0.446	0.0966645	FB II	Ccl2
Thbs1	6.28973e-06	0.347269	0.386	0.313	0.113159	FB II	Thbs1
Cdk4	7.54238e-06	0.301912	0.501	0.457	0.135695	FB II	Cdk4
Timp2	8.04876e-06	0.263262	0.72	0.687	0.144805	FB II	Timp2
Gla	1.04427e-05	0.355273	0.34	0.282	0.187874	FB II	Gla
Gja1	1.34704e-05	0.291947	0.63	0.591	0.242347	FB II	Gja1
Medag	1.60614e-05	0.291342	0.306	0.241	0.28896	FB II	Medag
Hexa	1.61127e-05	0.308082	0.398	0.345	0.289884	FB II	Hexa
Myof	2.11322e-05	0.268254	0.342	0.285	0.38019	FB II	Myof
Siva1	2.24666e-05	0.264982	0.441	0.389	0.404196	FB II	Siva1
Spry4	2.7233e-05	0.264554	0.262	0.203	0.489948	FB II	Spry4
Tbx3	2.76602e-05	0.371489	0.415	0.366	0.497635	FB II	Tbx3
Sec61g	2.87655e-05	0.274478	0.678	0.693	0.51752	FB II	Sec61g
Krtcap2	3.13867e-05	0.278918	0.672	0.688	0.564678	FB II	Krtcap2
Nus1	3.38772e-05	0.296666	0.539	0.513	0.609485	FB II	Nus1
Gm20186	3.4664e-05	0.282756	0.522	0.477	0.623639	FB II	Gm20186
Tpbg	5.22791e-05	0.263288	0.476	0.424	0.940554	FB II	Tpbg
Nav1	5.70529e-05	0.298771	0.265	0.214	1	FB II	Nav1
Mydgf	6.52361e-05	0.33456	0.556	0.545	1	FB II	Mydgf
Itgb3	0.000118214	0.288067	0.43	0.373	1	FB II	Itgb3
Dst	0.000167392	0.311223	0.624	0.6	1	FB II	Dst
Spcs2	0.000173297	0.303709	0.667	0.685	1	FB II	Spcs2
F2r	0.000178874	0.28211	0.306	0.255	1	FB II	F2r
Sdf2l1	0.000183578	0.472235	0.333	0.295	1	FB II	Sdf2l1
Ostc	0.000342022	0.260671	0.572	0.557	1	FB II	Ostc
Dnajc3	0.000376041	0.34413	0.58	0.582	1	FB II	Dnajc3
Myadm	0.000763847	0.293272	0.407	0.369	1	FB II	Myadm
Pla2g4a	0.000819248	0.294484	0.362	0.314	1	FB II	Pla2g4a
Grn	0.000824159	0.293107	0.58	0.555	1	FB II	Grn
Sox4	0.000828717	0.282199	0.604	0.579	1	FB II	Sox4
Kdelr2	0.000908432	0.27562	0.613	0.593	1	FB II	Kdelr2
Ssr2	0.00106634	0.307156	0.541	0.545	1	FB II	Ssr2
Pdia4	0.00137164	0.384036	0.428	0.407	1	FB II	Pdia4
Calu	0.00165931	0.263687	0.644	0.632	1	FB II	Calu
Hspd1	0.00169484	0.27199	0.561	0.546	1	FB II	Hspd1
Tead1	0.00181528	0.301042	0.512	0.493	1	FB II	Tead1
Hyou1	0.00195721	0.306289	0.269	0.236	1	FB II	Hyou1
Slc6a8	0.00197618	0.304033	0.38	0.355	1	FB II	Slc6a8
Denr	0.00260036	0.268914	0.533	0.518	1	FB II	Denr
Il1rap	0.00278842	0.26452	0.499	0.459	1	FB II	Il1rap
Tcim	0.00329752	0.371588	0.306	0.271	1	FB II	Tcim
Fkbp1a	0.00333214	0.263351	0.601	0.606	1	FB II	Fkbp1a
Tceal8	0.00335206	0.271204	0.42	0.389	1	FB II	Tceal8
Atp5g1	0.00349121	0.285566	0.576	0.566	1	FB II	Atp5g1
Tmem47	0.00617238	0.263075	0.26	0.225	1	FB II	Tmem47
Ctsa	0.00692338	0.313519	0.484	0.472	1	FB II	Ctsa
Selenos	0.00941016	0.274166	0.586	0.607	1	FB II	Selenos
Fibin	0	1.97974	0.647	0.063	0	FB III	Fibin
Kcnk2	0	1.17873	0.596	0.03	0	FB III	Kcnk2
Prkcb	5.23715e-288	0.723796	0.476	0.026	9.42216e-284	FB III	Prkcb
Tnc1	2.4915e-281	2.68776	0.998	0.5	4.48246e-277	FB III	Tnc
Hs3st1	4.71307e-258	1.47978	0.683	0.106	8.47928e-254	FB III	Hs3st1
Penk1	3.18576e-255	3.0686	0.776	0.167	5.73149e-251	FB III	Penk
Pdpn1	2.64294e-254	1.63646	0.812	0.168	4.75492e-250	FB III	Pdpn
Fabp4	2.29588e-252	2.55816	0.834	0.213	4.13052e-248	FB III	Fabp4
Dpep1	3.98696e-248	0.827957	0.486	0.04	7.17294e-244	FB III	Dpep1
Lif	6.95096e-235	1.84067	0.756	0.156	1.25055e-230	FB III	Lif
Ptgs21	2.43769e-228	2.39041	0.993	0.513	4.38564e-224	FB III	Ptgs2
Fn1	1.52359e-227	1.86121	0.831	0.197	2.74108e-223	FB III	Fn1
Tm4sf11	1.01717e-223	2.39001	0.939	0.403	1.83e-219	FB III	Tm4sf1
Acsl4	1.04638e-222	1.39573	0.863	0.239	1.88254e-218	FB III	Acsl4
Pla2g4a1	5.81619e-221	1.44568	0.862	0.242	1.04639e-216	FB III	Pla2g4a
Ptprn	1.22001e-203	0.857385	0.551	0.076	2.19492e-199	FB III	Ptprn
Mmp21	2.70419e-199	1.51829	0.995	0.499	4.86511e-195	FB III	Mmp2
Pcsk5	1.18234e-194	1.42926	0.761	0.192	2.12715e-190	FB III	Pcsk5
Id3	2.62984e-189	1.75635	0.951	0.424	4.73134e-185	FB III	Id3
Bcat1	1.2351e-181	0.511827	0.324	0.02	2.22207e-177	FB III	Bcat1
Dock4	1.9604e-179	0.939631	0.633	0.126	3.52696e-175	FB III	Dock4
Gxylt2	7.03986e-179	1.07028	0.683	0.155	1.26654e-174	FB III	Gxylt2
C3	1.64608e-176	1.12638	0.776	0.207	2.96146e-172	FB III	C3
Rarres2	8.80785e-175	1.78575	0.77	0.218	1.58462e-170	FB III	Rarres2
Grem2	7.01265e-172	0.949355	0.63	0.132	1.26165e-167	FB III	Grem2
Fst	1.84458e-171	1.71117	0.87	0.32	3.31859e-167	FB III	Fst
Grem11	2.31646e-167	1.59765	0.933	0.412	4.16754e-163	FB III	Grem1
Lpar1	1.45726e-163	0.844091	0.503	0.083	2.62175e-159	FB III	Lpar1
Pi15	2.23769e-162	0.953762	0.505	0.085	4.02584e-158	FB III	Pi15
Kcnk10	5.63186e-159	1.00717	0.49	0.081	1.01323e-154	FB III	Kcnk10
Plpp31	3.57353e-156	1.28056	0.966	0.484	6.42913e-152	FB III	Plpp3
Procr	5.22082e-156	0.91775	0.611	0.136	9.39278e-152	FB III	Procr
Olfml2b	4.8296e-155	0.953918	0.698	0.177	8.68892e-151	FB III	Olfml2b
Ccl7	1.8919e-154	1.57306	0.628	0.15	3.40373e-150	FB III	Ccl7
Prdx61	1.91743e-153	1.26875	0.978	0.667	3.44964e-149	FB III	Prdx6
Lrrk2	4.36068e-153	0.640906	0.44	0.064	7.84531e-149	FB III	Lrrk2
Il6	5.41419e-153	2.27527	0.638	0.174	9.74067e-149	FB III	Il6
Aebp11	1.797e-151	1.10494	0.959	0.385	3.23298e-147	FB III	Aebp1
Eml1	1.67115e-149	0.760039	0.565	0.118	3.00656e-145	FB III	Eml1
Tnfrsf26	1.30698e-148	0.632451	0.447	0.069	2.35138e-144	FB III	Tnfrsf26
Igfbp51	2.95123e-147	2.14989	0.911	0.465	5.30955e-143	FB III	Igfbp5
Ereg	2.95537e-144	1.01379	0.637	0.154	5.31701e-140	FB III	Ereg
Hgf	1.91323e-143	0.628397	0.329	0.034	3.44209e-139	FB III	Hgf
Masp1	1.38014e-142	0.813692	0.498	0.092	2.48301e-138	FB III	Masp1
Mllt11	3.06672e-140	0.703538	0.502	0.096	5.51733e-136	FB III	Mllt11
Slit2	1.71276e-137	0.975069	0.643	0.168	3.08143e-133	FB III	Slit2
Thbs11	2.90003e-136	1.68838	0.754	0.262	5.21745e-132	FB III	Thbs1
Nceh11	8.71489e-133	0.724866	0.59	0.14	1.5679e-128	FB III	Nceh1
Gsto1	1.37124e-132	1.21843	0.918	0.481	2.46699e-128	FB III	Gsto1
Armcx4	1.6489e-126	0.800295	0.48	0.098	2.96653e-122	FB III	Armcx4
Upp1	1.24495e-125	0.929847	0.573	0.145	2.2398e-121	FB III	Upp1
Jade1	1.77621e-125	0.800276	0.536	0.126	3.19557e-121	FB III	Jade1
Nr4a1	1.48564e-124	1.30398	0.671	0.213	2.67281e-120	FB III	Nr4a1
Ccnd2	4.82471e-123	0.79764	0.715	0.219	8.68014e-119	FB III	Ccnd2
Nrg1	2.1583e-122	0.47319	0.346	0.048	3.883e-118	FB III	Nrg1
Rgs7bp	2.80931e-122	0.864648	0.578	0.149	5.05424e-118	FB III	Rgs7bp
Aldh2	3.17986e-122	0.879588	0.889	0.397	5.72089e-118	FB III	Aldh2
Hsph11	5.39132e-122	1.02425	0.863	0.368	9.69953e-118	FB III	Hsph1
Lrig1	7.85262e-122	0.571711	0.497	0.108	1.41276e-117	FB III	Lrig1
Mtpn	1.96505e-121	0.973804	0.918	0.496	3.53533e-117	FB III	Mtpn
Lpl	1.91446e-118	1.91205	0.812	0.361	3.44431e-114	FB III	Lpl
Slc7a2	1.08787e-116	1.06727	0.478	0.105	1.95719e-112	FB III	Slc7a2
Thbd	3.25375e-114	0.850267	0.507	0.122	5.85382e-110	FB III	Thbd
Twist21	5.21423e-114	0.99334	0.973	0.644	9.38092e-110	FB III	Twist2
Ccno	1.53334e-111	0.490269	0.369	0.061	2.75862e-107	FB III	Ccno
Prelp	2.34365e-111	0.409592	0.299	0.037	4.21647e-107	FB III	Prelp
Sox11	3.47213e-111	1.35728	0.592	0.18	6.2467e-107	FB III	Sox11
Adam33	3.6122e-111	0.430187	0.392	0.069	6.49871e-107	FB III	Adam33
Qpct	6.97156e-111	0.518658	0.44	0.09	1.25425e-106	FB III	Qpct
Cyp26b1	9.47678e-111	1.34405	0.886	0.477	1.70497e-106	FB III	Cyp26b1
Ctsh	1.74318e-110	0.824858	0.896	0.398	3.13615e-106	FB III	Ctsh
Gaa	4.62516e-109	0.703567	0.73	0.247	8.32112e-105	FB III	Gaa
Glul	1.76252e-107	0.554276	0.539	0.137	3.17096e-103	FB III	Glul
Cadm2	3.39666e-106	0.595209	0.423	0.086	6.11093e-102	FB III	Cadm2
Slc27a1	1.04705e-105	0.492006	0.503	0.122	1.88375e-101	FB III	Slc27a1
Cdh6	2.80103e-105	0.80471	0.348	0.06	5.03933e-101	FB III	Cdh6
Cpd	1.61032e-104	0.817087	0.892	0.409	2.89712e-100	FB III	Cpd
Mlkl	7.49603e-103	0.320357	0.276	0.035	1.34861e-98	FB III	Mlkl
Dab21	2.6945e-102	0.609734	0.645	0.198	4.84767e-98	FB III	Dab2
Prdx5	2.75031e-101	0.88284	0.978	0.838	4.94808e-97	FB III	Prdx5
Ugdh	1.30301e-100	0.618416	0.677	0.228	2.34425e-96	FB III	Ugdh
Pde10a	2.56496e-100	0.657269	0.565	0.159	4.61462e-96	FB III	Pde10a
Blvrb	9.39966e-100	1.15804	0.828	0.415	1.69109e-95	FB III	Blvrb
Slc41a2	3.06426e-99	0.400089	0.375	0.072	5.5129e-95	FB III	Slc41a2
Dlg1	6.46317e-99	0.751758	0.829	0.355	1.16279e-94	FB III	Dlg1
Odc11	1.97552e-98	1.82837	0.771	0.352	3.55416e-94	FB III	Odc1
Akr1b3	2.52825e-97	0.859061	0.643	0.222	4.54857e-93	FB III	Akr1b3
Ell2	5.75535e-97	0.739228	0.795	0.331	1.03545e-92	FB III	Ell2
Id1	1.80949e-96	0.998136	0.543	0.158	3.25546e-92	FB III	Id1
Thbs21	7.52655e-96	1.2265	0.857	0.422	1.3541e-91	FB III	Thbs2
Cxcl21	2.05365e-95	2.1203	0.869	0.538	3.69473e-91	FB III	Cxcl2
Slc23a2	4.74957e-95	0.482044	0.558	0.161	8.54495e-91	FB III	Slc23a2
Gns	5.03977e-94	0.696668	0.848	0.368	9.06706e-90	FB III	Gns
Egfr	1.09428e-93	0.555095	0.596	0.187	1.96873e-89	FB III	Egfr
Slc4a4	1.4071e-93	0.490537	0.34	0.063	2.53151e-89	FB III	Slc4a4
Cpxm1	2.88379e-92	0.445144	0.251	0.033	5.18824e-88	FB III	Cpxm1
Asph	1.39144e-91	0.603158	0.474	0.128	2.50335e-87	FB III	Asph
Tmem184b	2.20345e-91	0.487445	0.539	0.156	3.96423e-87	FB III	Tmem184b
St3gal1	5.52564e-90	0.528966	0.698	0.241	9.94118e-86	FB III	St3gal1
Glrx	8.18087e-90	0.77962	0.925	0.536	1.47182e-85	FB III	Glrx
Tmem471	2.29599e-89	0.666215	0.568	0.18	4.13071e-85	FB III	Tmem47
Gmpr	4.55238e-89	0.560436	0.278	0.044	8.19019e-85	FB III	Gmpr
Hmga21	3.99672e-88	0.927937	0.874	0.427	7.19049e-84	FB III	Hmga2
Ccl21	1.26644e-87	1.59966	0.794	0.405	2.27846e-83	FB III	Ccl2
Bin1	6.10163e-87	0.579606	0.619	0.213	1.09774e-82	FB III	Bin1
Chrna1	1.10941e-86	0.389967	0.29	0.048	1.99595e-82	FB III	Chrna1
Arg21	2.67768e-85	0.686817	0.792	0.331	4.81741e-81	FB III	Arg2
Psap1	7.36834e-85	0.737382	0.997	0.76	1.32564e-80	FB III	Psap
Ddah1	2.18407e-84	0.610241	0.488	0.143	3.92935e-80	FB III	Ddah1
Galc	2.56516e-84	0.326465	0.29	0.049	4.61498e-80	FB III	Galc
Spry2	3.55426e-84	0.643725	0.684	0.259	6.39447e-80	FB III	Spry2
Dhrs31	1.32264e-83	0.65736	0.879	0.402	2.37957e-79	FB III	Dhrs3
Peak1	1.76295e-83	0.551962	0.706	0.265	3.17172e-79	FB III	Peak1
Lum	2.91686e-83	0.555241	0.505	0.145	5.24773e-79	FB III	Lum
Nrn1	7.44035e-83	0.6006	0.643	0.223	1.33859e-78	FB III	Nrn1
Prrx1	2.26346e-82	0.797145	0.995	0.758	4.07219e-78	FB III	Prrx1
Ercc1	3.02516e-82	0.766522	0.857	0.445	5.44256e-78	FB III	Ercc1
Camk2n1	3.55572e-82	0.886151	0.828	0.411	6.3971e-78	FB III	Camk2n1
Ppt1	1.83849e-81	0.565108	0.654	0.24	3.30762e-77	FB III	Ppt1
Dusp6	3.07035e-81	0.577816	0.534	0.17	5.52386e-77	FB III	Dusp6
Zfp462	4.58337e-81	0.396352	0.34	0.072	8.24594e-77	FB III	Zfp462
Adamts11	5.24416e-81	0.920791	0.553	0.184	9.43477e-77	FB III	Adamts1
Cxcl11	1.09554e-80	1.36135	0.983	0.82	1.97099e-76	FB III	Cxcl1
Plpp1	1.83217e-80	0.517449	0.466	0.131	3.29625e-76	FB III	Plpp1
H2-T22	2.70908e-80	0.797206	0.642	0.254	4.87391e-76	FB III	H2-T22
Vcan	3.5746e-79	0.617362	0.546	0.178	6.43106e-75	FB III	Vcan
Cd33	9.89592e-78	0.440437	0.251	0.041	1.78038e-73	FB III	Cd33
Sod1	2.02972e-77	0.513746	0.625	0.225	3.65167e-73	FB III	Sod1
Gm201861	2.73864e-77	0.626074	0.894	0.423	4.92709e-73	FB III	Gm20186
Srgap1	9.3987e-77	0.326907	0.338	0.077	1.69092e-72	FB III	Srgap1
Pfn2	9.99892e-77	0.433723	0.415	0.11	1.79891e-72	FB III	Pfn2
Slc25a37	1.62043e-75	0.578059	0.759	0.329	2.91532e-71	FB III	Slc25a37
5930430L01Rik	3.95848e-75	0.35922	0.418	0.111	7.12171e-71	FB III	5930430L01Rik
Cd81	8.69593e-75	0.744398	0.991	0.749	1.56449e-70	FB III	Cd81
Gramd1b	9.32447e-75	0.361436	0.295	0.059	1.67756e-70	FB III	Gramd1b
Insig1	1.18289e-74	0.42353	0.34	0.078	2.12814e-70	FB III	Insig1
Slfn2	1.67325e-74	0.30596	0.28	0.053	3.01034e-70	FB III	Slfn2
Sat1	4.39415e-74	0.893759	0.923	0.578	7.90551e-70	FB III	Sat1
Pi161	9.40119e-74	1.20112	0.877	0.534	1.69137e-69	FB III	Pi16
Impact	1.01062e-73	0.507011	0.572	0.199	1.81821e-69	FB III	Impact
Stom	9.29738e-73	0.533553	0.66	0.257	1.67269e-68	FB III	Stom
Zfp704	1.21693e-72	0.491926	0.553	0.188	2.18938e-68	FB III	Zfp704
Il1rl11	2.19131e-72	1.20612	0.502	0.173	3.94238e-68	FB III	Il1rl1
Itgb31	3.12634e-72	0.616005	0.758	0.327	5.6246e-68	FB III	Itgb3
Denr1	5.42273e-72	0.753733	0.865	0.468	9.75603e-68	FB III	Denr
Add3	6.03259e-72	0.422403	0.51	0.163	1.08532e-67	FB III	Add3
Scd2	1.22964e-71	0.633846	0.807	0.37	2.21224e-67	FB III	Scd2
Fah	1.42823e-71	0.422762	0.536	0.175	2.56953e-67	FB III	Fah
Rnase4	2.06361e-71	0.803934	0.618	0.261	3.71264e-67	FB III	Rnase4
Cacna2d1	2.50289e-71	0.4803	0.433	0.126	4.50296e-67	FB III	Cacna2d1
Lrrc32	3.61502e-71	0.368214	0.312	0.069	6.50378e-67	FB III	Lrrc32
Ctbp2	6.31712e-71	0.550328	0.63	0.245	1.13651e-66	FB III	Ctbp2
Ikbke	2.06557e-70	0.380926	0.374	0.098	3.71616e-66	FB III	Ikbke
Gpm6b	2.46812e-70	0.675887	1	0.777	4.44039e-66	FB III	Gpm6b
Scpep11	5.32018e-70	0.417947	0.601	0.215	9.57153e-66	FB III	Scpep1
Tecpr1	6.37994e-70	0.429399	0.452	0.136	1.14782e-65	FB III	Tecpr1
Rom1	1.39971e-69	0.344892	0.338	0.08	2.51823e-65	FB III	Rom1
Zmynd8	1.60586e-69	0.39073	0.461	0.144	2.8891e-65	FB III	Zmynd8
Gstm2	4.46919e-69	0.360466	0.34	0.083	8.04053e-65	FB III	Gstm2
Il11	7.44977e-69	2.01947	0.831	0.613	1.34029e-64	FB III	Il11
Plaur1	8.96013e-69	0.495775	0.626	0.241	1.61202e-64	FB III	Plaur
Il16	5.50924e-68	0.285568	0.273	0.054	9.91167e-64	FB III	Il16
Pitpnc1	5.81146e-68	0.487733	0.623	0.237	1.04554e-63	FB III	Pitpnc1
Nfia	1.86424e-67	0.397602	0.396	0.112	3.35395e-63	FB III	Nfia
Phlda1	2.13301e-67	0.694336	0.896	0.518	3.8375e-63	FB III	Phlda1
Parm1	2.56224e-67	0.583112	0.331	0.082	4.60972e-63	FB III	Parm1
Pgpep1	5.87038e-67	0.300868	0.323	0.077	1.05614e-62	FB III	Pgpep1
Ivns1abp	6.60632e-67	0.421171	0.625	0.245	1.18854e-62	FB III	Ivns1abp
Tmsb10	9.26679e-67	0.90868	0.92	0.664	1.66719e-62	FB III	Tmsb10
Foxp1	1.4423e-66	0.530618	0.561	0.21	2.59484e-62	FB III	Foxp1
Abcc1	2.13416e-66	0.501409	0.708	0.3	3.83956e-62	FB III	Abcc1
Akap13	2.56215e-66	0.589581	0.881	0.465	4.60957e-62	FB III	Akap13
Mmp19	2.32233e-65	0.561823	0.606	0.233	4.17811e-61	FB III	Mmp19
Etfrf1	8.68886e-65	0.335928	0.404	0.117	1.56321e-60	FB III	Etfrf1
Antxr2	1.01929e-64	0.413498	0.611	0.232	1.83381e-60	FB III	Antxr2
Dap	1.24907e-64	0.385539	0.695	0.283	2.2472e-60	FB III	Dap
Tlr2	2.94699e-64	0.548277	0.529	0.192	5.30193e-60	FB III	Tlr2
Eea1	5.71162e-64	0.560571	0.826	0.42	1.02758e-59	FB III	Eea1
Arpc31	6.41715e-64	0.762518	0.952	0.74	1.15451e-59	FB III	Arpc3
Fmn1	7.3357e-64	0.340632	0.331	0.084	1.31977e-59	FB III	Fmn1
Eaf1	1.13429e-63	0.391639	0.573	0.215	2.04071e-59	FB III	Eaf1
Timp21	1.40332e-63	0.619341	0.961	0.652	2.52471e-59	FB III	Timp2
Chst2	1.46782e-63	0.549048	0.43	0.136	2.64075e-59	FB III	Chst2
Gla1	2.30517e-63	0.442233	0.626	0.242	4.14723e-59	FB III	Gla
Nol3	3.3682e-63	0.28407	0.294	0.068	6.05973e-59	FB III	Nol3
Ttc39b	4.93451e-63	0.48794	0.631	0.255	8.87768e-59	FB III	Ttc39b
Zfp516	4.99976e-62	0.293497	0.358	0.097	8.99507e-58	FB III	Zfp516
Stox2	5.55957e-62	0.327821	0.435	0.134	1.00022e-57	FB III	Stox2
Cndp2	1.0233e-61	0.380638	0.459	0.156	1.84102e-57	FB III	Cndp2
H6pd	2.07975e-61	0.402467	0.558	0.201	3.74167e-57	FB III	H6pd
Cyp2j6	6.87884e-61	0.274388	0.28	0.064	1.23757e-56	FB III	Cyp2j6
AC160336.1	4.13181e-60	0.347384	0.387	0.117	7.43354e-56	FB III	AC160336.1
Prkacb	2.32171e-59	0.36156	0.546	0.2	4.177e-55	FB III	Prkacb
Itgav	3.25292e-59	0.597407	0.826	0.46	5.85232e-55	FB III	Itgav
Zfhx3	3.52468e-59	0.302628	0.266	0.06	6.34126e-55	FB III	Zfhx3
Tes	4.21946e-59	0.446981	0.628	0.26	7.59122e-55	FB III	Tes
Nnmt	4.69893e-59	0.274423	0.253	0.053	8.45384e-55	FB III	Nnmt
Loxl2	7.4037e-59	0.545064	0.735	0.338	1.332e-54	FB III	Loxl2
Cdh13	8.85124e-59	0.362069	0.404	0.124	1.59243e-54	FB III	Cdh13
Ifi207	1.34088e-58	0.330102	0.336	0.091	2.41238e-54	FB III	Ifi207
Casp3	1.46949e-58	0.382995	0.5	0.181	2.64377e-54	FB III	Casp3
Sh3pxd2b	5.57362e-58	0.488176	0.875	0.46	1.00275e-53	FB III	Sh3pxd2b
Ttc3	1.12543e-57	0.328509	0.474	0.164	2.02476e-53	FB III	Ttc3
Slc7a11	1.41219e-57	0.592265	0.369	0.111	2.54067e-53	FB III	Slc7a11
Fyn	2.05243e-57	0.315674	0.457	0.156	3.69252e-53	FB III	Fyn
Pnp	2.07407e-57	0.623244	0.84	0.485	3.73146e-53	FB III	Pnp
Map2k6	2.28583e-57	0.348379	0.377	0.11	4.11243e-53	FB III	Map2k6
Jam2	4.88592e-57	0.378197	0.466	0.161	8.79027e-53	FB III	Jam2
Zwint	1.00232e-56	0.535532	0.843	0.457	1.80327e-52	FB III	Zwint
Tcim1	1.11138e-56	0.499786	0.578	0.232	1.99948e-52	FB III	Tcim
Fads1	1.40116e-56	0.323335	0.411	0.13	2.52082e-52	FB III	Fads1
P2rx4	1.919e-56	0.437442	0.816	0.4	3.45248e-52	FB III	P2rx4
Rap2a	2.62611e-56	0.386425	0.608	0.248	4.72464e-52	FB III	Rap2a
Tcaf1	2.8782e-56	0.364677	0.507	0.186	5.17817e-52	FB III	Tcaf1
Smim14	2.93953e-56	0.544314	0.846	0.467	5.28851e-52	FB III	Smim14
Nt5e	4.79749e-56	0.595913	0.531	0.214	8.63116e-52	FB III	Nt5e
Tmem51	5.05933e-56	0.273283	0.311	0.084	9.10225e-52	FB III	Tmem51
Vcp	5.34729e-56	0.535462	0.889	0.529	9.62031e-52	FB III	Vcp
Cnih1	5.40703e-56	0.4421	0.669	0.305	9.72778e-52	FB III	Cnih1
Chpf2	6.1234e-56	0.379734	0.52	0.195	1.10166e-51	FB III	Chpf2
Slc6a81	6.23899e-56	0.4548	0.691	0.309	1.12246e-51	FB III	Slc6a8
Prr13	8.32814e-56	0.469073	0.785	0.388	1.49832e-51	FB III	Prr13
Cald1	8.36363e-56	0.531594	0.997	0.83	1.5047e-51	FB III	Cald1
Tnfaip8	8.6622e-56	0.346762	0.52	0.198	1.55842e-51	FB III	Tnfaip8
Acvrl1	1.68542e-55	0.251657	0.321	0.087	3.03223e-51	FB III	Acvrl1
Abhd17b	1.90442e-55	0.365129	0.546	0.21	3.42624e-51	FB III	Abhd17b
Uaca	3.79391e-55	0.469696	0.577	0.233	6.82563e-51	FB III	Uaca
Prdx2	5.43308e-55	0.570894	0.918	0.562	9.77465e-51	FB III	Prdx2
Idh1	5.58355e-55	0.286948	0.418	0.137	1.00454e-50	FB III	Idh1
Ppp2r1a	5.95144e-55	0.435415	0.77	0.387	1.07072e-50	FB III	Ppp2r1a
Calcrl	8.8125e-55	0.422106	0.384	0.121	1.58546e-50	FB III	Calcrl
Xylt1	3.3402e-54	0.332713	0.631	0.254	6.00935e-50	FB III	Xylt1
Lrrc58	4.20455e-54	0.79244	0.882	0.562	7.56441e-50	FB III	Lrrc58
Tceal81	4.54169e-54	0.428354	0.718	0.346	8.17095e-50	FB III	Tceal8
D10Wsu102e	9.15886e-54	0.392344	0.481	0.176	1.64777e-49	FB III	D10Wsu102e
Mmd	1.55485e-53	0.424066	0.464	0.169	2.79733e-49	FB III	Mmd
Elk3	3.1592e-53	0.35778	0.618	0.26	5.68372e-49	FB III	Elk3
Nucb1	4.22297e-53	0.48047	0.824	0.434	7.59754e-49	FB III	Nucb1
Por1	4.28795e-53	0.485165	0.884	0.509	7.71446e-49	FB III	Por
Cmtm31	8.3791e-53	0.414451	0.674	0.305	1.50748e-48	FB III	Cmtm3
Secisbp2l	9.18761e-53	0.499818	0.695	0.333	1.65294e-48	FB III	Secisbp2l
Sgip1	1.81956e-52	0.308746	0.416	0.136	3.27357e-48	FB III	Sgip1
Sod3	2.37469e-52	0.573303	0.834	0.431	4.27231e-48	FB III	Sod3
Tbcc	2.38861e-52	0.357072	0.614	0.259	4.29736e-48	FB III	Tbcc
Sirpa	3.2151e-52	0.474329	0.592	0.255	5.78429e-48	FB III	Sirpa
Irx5	3.50168e-52	0.270907	0.323	0.093	6.29988e-48	FB III	Irx5
Ppic	3.55542e-52	0.432791	0.72	0.338	6.39656e-48	FB III	Ppic
mt-Cytb1	3.82439e-52	0.443023	1	0.932	6.88046e-48	FB III	mt-Cytb
4930402H24Rik	4.57826e-52	0.253217	0.399	0.129	8.23674e-48	FB III	4930402H24Rik
Surf4	4.59386e-52	0.515044	0.886	0.512	8.26481e-48	FB III	Surf4
Grina	4.64162e-52	0.459876	0.747	0.372	8.35073e-48	FB III	Grina
Cd68	5.72619e-52	0.336478	0.271	0.07	1.0302e-47	FB III	Cd68
Smco4	5.79555e-52	0.340032	0.411	0.143	1.04268e-47	FB III	Smco4
Ly6e	7.1602e-52	0.367054	0.735	0.339	1.28819e-47	FB III	Ly6e
mt-Co31	8.87937e-52	0.450524	1	0.961	1.59749e-47	FB III	mt-Co3
BC028528	9.65065e-52	0.392975	0.502	0.191	1.73625e-47	FB III	BC028528
Epb41l3	2.00584e-51	0.352312	0.65	0.278	3.60871e-47	FB III	Epb41l3
Tcirg1	2.15078e-51	0.266084	0.346	0.107	3.86947e-47	FB III	Tcirg1
Adora2b	4.22195e-51	0.286061	0.3	0.084	7.59571e-47	FB III	Adora2b
Tmed3	4.53258e-51	0.515925	0.831	0.467	8.15456e-47	FB III	Tmed3
Slc20a1	4.95938e-51	0.379523	0.418	0.149	8.92241e-47	FB III	Slc20a1
Rrbp11	7.67864e-51	0.50102	0.986	0.728	1.38146e-46	FB III	Rrbp1
Apold1	9.76036e-51	0.935872	0.454	0.182	1.75599e-46	FB III	Apold1
Mmp101	1.75495e-50	1.21159	0.382	0.135	3.15732e-46	FB III	Mmp10
Cd14	2.21807e-50	0.563497	0.724	0.351	3.99053e-46	FB III	Cd14
Ajap1	2.37132e-50	0.468948	0.381	0.125	4.26625e-46	FB III	Ajap1
Nbeal1	2.60128e-50	0.341265	0.604	0.259	4.67995e-46	FB III	Nbeal1
Arhgdib	4.21862e-50	0.318582	0.307	0.088	7.58973e-46	FB III	Arhgdib
Psmd14	4.68891e-50	0.382143	0.703	0.323	8.43582e-46	FB III	Psmd14
Armcx1	5.07914e-50	0.26904	0.3	0.085	9.13788e-46	FB III	Armcx1
1110008P14Rik	9.88246e-50	0.627259	0.812	0.494	1.77795e-45	FB III	1110008P14Rik
Slpi	1.48692e-49	1.82141	0.828	0.625	2.67512e-45	FB III	Slpi
Slc12a2	2.89143e-49	0.752609	0.538	0.231	5.20197e-45	FB III	Slc12a2
Csgalnact1	4.88752e-49	0.308464	0.48	0.177	8.79314e-45	FB III	Csgalnact1
Ifi204	1.13509e-48	0.267826	0.375	0.121	2.04214e-44	FB III	Ifi204
Psmd2	1.51278e-48	0.500197	0.884	0.526	2.72164e-44	FB III	Psmd2
Pag1	2.7191e-48	0.301734	0.304	0.087	4.89194e-44	FB III	Pag1
Esd	5.58928e-48	0.538502	0.969	0.776	1.00557e-43	FB III	Esd
Mospd1	5.70772e-48	0.33035	0.543	0.222	1.02688e-43	FB III	Mospd1
Parp8	7.88691e-48	0.364708	0.59	0.253	1.41893e-43	FB III	Parp8
Myof1	9.19788e-48	0.374546	0.585	0.252	1.65479e-43	FB III	Myof
Pkd2	9.37797e-48	0.412686	0.841	0.442	1.68719e-43	FB III	Pkd2
Map1a	9.53076e-48	0.308057	0.403	0.14	1.71468e-43	FB III	Map1a
Fdps	1.18539e-47	0.379876	0.509	0.208	2.13264e-43	FB III	Fdps
Kirrel	2.10254e-47	0.310523	0.635	0.275	3.78268e-43	FB III	Kirrel
Sparc	2.50479e-47	0.354146	0.949	0.566	4.50636e-43	FB III	Sparc
Ppfibp1	2.90388e-47	0.380629	0.647	0.305	5.22437e-43	FB III	Ppfibp1
Il15ra	4.25786e-47	0.291984	0.282	0.079	7.66032e-43	FB III	Il15ra
Zfp608	4.85037e-47	0.297513	0.365	0.121	8.7263e-43	FB III	Zfp608
Stambpl1	5.47235e-47	0.376042	0.539	0.224	9.8453e-43	FB III	Stambpl1
Serpinb6a	9.52837e-47	0.439672	0.891	0.52	1.71425e-42	FB III	Serpinb6a
Afap1	1.0557e-46	0.266678	0.449	0.169	1.89931e-42	FB III	Afap1
Grn1	1.1951e-46	0.468292	0.877	0.511	2.1501e-42	FB III	Grn
Gsr	1.99901e-46	0.363397	0.474	0.186	3.59643e-42	FB III	Gsr
Pdzrn3	3.49219e-46	0.278018	0.464	0.178	6.28279e-42	FB III	Pdzrn3
Xdh	6.95872e-46	0.372867	0.666	0.311	1.25194e-41	FB III	Xdh
Nhlrc2	7.25477e-46	0.254285	0.309	0.094	1.30521e-41	FB III	Nhlrc2
Tceal9	2.0352e-45	0.546069	0.892	0.591	3.66152e-41	FB III	Tceal9
Irf2bp2	2.09279e-45	0.423235	0.807	0.45	3.76513e-41	FB III	Irf2bp2
Pi4k2b	2.69572e-45	0.272222	0.522	0.219	4.84987e-41	FB III	Pi4k2b
Msmo1	2.87629e-45	0.341559	0.406	0.151	5.17473e-41	FB III	Msmo1
Selenon	4.40221e-45	0.253798	0.491	0.192	7.92002e-41	FB III	Selenon
Mia2	1.58789e-44	0.354067	0.696	0.344	2.85678e-40	FB III	Mia2
Akr1b8	1.80964e-44	0.284924	0.541	0.23	3.25572e-40	FB III	Akr1b8
Rpl39l	3.34601e-44	0.34277	0.543	0.228	6.01981e-40	FB III	Rpl39l
Zdhhc20	3.97921e-44	0.310987	0.669	0.317	7.15899e-40	FB III	Zdhhc20
Nus11	4.66596e-44	0.420208	0.823	0.472	8.39452e-40	FB III	Nus1
Atp2a2	6.63848e-44	0.467056	0.942	0.625	1.19433e-39	FB III	Atp2a2
Itga5	7.07629e-44	0.297188	0.473	0.189	1.2731e-39	FB III	Itga5
Stard5	7.72415e-44	0.262664	0.391	0.14	1.38965e-39	FB III	Stard5
Ptges1	1.08917e-43	0.655648	0.978	0.753	1.95952e-39	FB III	Ptges
Gmfb	1.58037e-43	0.320851	0.625	0.297	2.84324e-39	FB III	Gmfb
Gpnmb1	1.88181e-43	0.457605	0.652	0.312	3.38556e-39	FB III	Gpnmb
Vegfa	2.36355e-43	0.464896	0.7	0.353	4.25227e-39	FB III	Vegfa
BC004004	2.69428e-43	0.280282	0.503	0.208	4.84727e-39	FB III	BC004004
Cpe	2.89417e-43	0.338541	0.444	0.174	5.2069e-39	FB III	Cpe
Atp6ap2	2.9506e-43	0.417112	0.775	0.409	5.30842e-39	FB III	Atp6ap2
Ptgfrn	3.73935e-43	0.306657	0.753	0.381	6.72747e-39	FB III	Ptgfrn
Prkcsh	5.06144e-43	0.359483	0.802	0.412	9.10603e-39	FB III	Prkcsh
Bmp2k	7.80305e-43	0.304885	0.474	0.192	1.40385e-38	FB III	Bmp2k
Maged2	1.00774e-42	0.305387	0.444	0.175	1.81302e-38	FB III	Maged2
Rgs16	1.64559e-42	0.479364	0.386	0.143	2.96059e-38	FB III	Rgs16
Pdia41	2.77927e-42	0.400362	0.717	0.365	5.00018e-38	FB III	Pdia4
Sema6d	4.50777e-42	0.267937	0.534	0.225	8.10993e-38	FB III	Sema6d
Itpripl2	5.13315e-42	0.283945	0.567	0.248	9.23504e-38	FB III	Itpripl2
Sympk	6.26644e-42	0.266383	0.611	0.278	1.1274e-37	FB III	Sympk
Serp1	1.09323e-41	0.472895	0.8	0.474	1.96683e-37	FB III	Serp1
Pam	1.33205e-41	0.300884	0.5	0.215	2.39649e-37	FB III	Pam
Wbp1l	1.6138e-41	0.25336	0.52	0.219	2.90339e-37	FB III	Wbp1l
Gstm5	2.11174e-41	0.329004	0.582	0.266	3.79922e-37	FB III	Gstm5
Tpt1	2.38026e-41	0.251982	0.995	0.99	4.28232e-37	FB III	Tpt1
Use1	3.77117e-41	0.384802	0.742	0.391	6.78472e-37	FB III	Use1
Slc38a10	9.56377e-41	0.294696	0.582	0.262	1.72062e-36	FB III	Slc38a10
Pbx1	1.05342e-40	0.432918	0.918	0.589	1.89522e-36	FB III	Pbx1
Pde4b	1.15624e-40	0.329375	0.662	0.314	2.0802e-36	FB III	Pde4b
Rassf8	1.37209e-40	0.26453	0.493	0.203	2.46853e-36	FB III	Rassf8
Cttn	1.43098e-40	0.282328	0.65	0.311	2.57447e-36	FB III	Cttn
Eif4g3	1.4887e-40	0.289224	0.611	0.285	2.67832e-36	FB III	Eif4g3
Atox1	2.09068e-40	0.492264	0.898	0.615	3.76134e-36	FB III	Atox1
Igf2r	2.33717e-40	0.292236	0.623	0.293	4.2048e-36	FB III	Igf2r
Abca11	3.89011e-40	0.433845	0.836	0.47	6.99869e-36	FB III	Abca1
P3h1	4.19374e-40	0.265039	0.505	0.208	7.54496e-36	FB III	P3h1
Scd1	5.20694e-40	0.383659	0.427	0.172	9.36781e-36	FB III	Scd1
Gda1	5.41514e-40	0.315885	0.519	0.221	9.74239e-36	FB III	Gda
Gm45716	6.48076e-40	0.36712	0.334	0.119	1.16595e-35	FB III	Gm45716
mt-Co21	8.60182e-40	0.364931	1	0.947	1.54755e-35	FB III	mt-Co2
Crem	1.02351e-39	0.29751	0.456	0.188	1.8414e-35	FB III	Crem
Sntb2	1.47649e-39	0.316095	0.739	0.377	2.65636e-35	FB III	Sntb2
Maged1	2.0798e-39	0.318949	0.73	0.365	3.74177e-35	FB III	Maged1
Mthfd2	3.938e-39	0.283985	0.343	0.124	7.08486e-35	FB III	Mthfd2
Hsd17b12	4.93192e-39	0.289976	0.688	0.345	8.87302e-35	FB III	Hsd17b12
Ctsb1	8.81056e-39	0.383772	0.981	0.773	1.58511e-34	FB III	Ctsb
Frrs1	9.2385e-39	0.278949	0.469	0.197	1.6621e-34	FB III	Frrs1
Derl2	9.60241e-39	0.259559	0.592	0.273	1.72757e-34	FB III	Derl2
Psmd3	9.70467e-39	0.326789	0.759	0.398	1.74597e-34	FB III	Psmd3
Ormdl3	2.14582e-38	0.267394	0.497	0.214	3.86055e-34	FB III	Ormdl3
Egr1	2.36719e-38	0.267682	0.597	0.297	4.25881e-34	FB III	Egr1
Cpm	2.63858e-38	0.734771	0.287	0.096	4.74707e-34	FB III	Cpm
Ctsk1	3.90316e-38	0.422108	0.642	0.317	7.02218e-34	FB III	Ctsk
Nradd	7.11303e-38	0.283079	0.57	0.261	1.2797e-33	FB III	Nradd
Ptgfr	1.26443e-37	0.301661	0.427	0.171	2.27483e-33	FB III	Ptgfr
Pold4	1.44112e-37	0.371438	0.724	0.385	2.59271e-33	FB III	Pold4
Bcap31	1.65714e-37	0.373419	0.862	0.513	2.98135e-33	FB III	Bcap31
Nr4a2	1.86226e-37	0.512352	0.619	0.311	3.35039e-33	FB III	Nr4a2
Ctsd	3.20024e-37	0.423667	0.98	0.779	5.75755e-33	FB III	Ctsd
Sec63	7.563e-37	0.273542	0.783	0.414	1.36066e-32	FB III	Sec63
Nmt1	1.08525e-36	0.262213	0.647	0.32	1.95248e-32	FB III	Nmt1
Tpbg1	1.1552e-36	0.463106	0.722	0.39	2.07832e-32	FB III	Tpbg
Mia3	1.39626e-36	0.26488	0.717	0.363	2.51202e-32	FB III	Mia3
Cxcl12	3.82746e-36	0.597754	0.353	0.138	6.88599e-32	FB III	Cxcl12
Ndufa4	5.27479e-36	0.394214	0.925	0.668	9.48988e-32	FB III	Ndufa4
Plin21	2.20685e-35	0.455446	0.951	0.715	3.97035e-31	FB III	Plin2
Tmem258	2.8138e-35	0.355201	0.792	0.45	5.06232e-31	FB III	Tmem258
Hsp90b11	3.85936e-35	0.510913	0.993	0.841	6.94338e-31	FB III	Hsp90b1
H13	4.89016e-35	0.307149	0.753	0.401	8.79788e-31	FB III	H13
Aff4	7.78111e-35	0.303616	0.814	0.461	1.3999e-30	FB III	Aff4
Creld21	1.09384e-34	0.308374	0.526	0.248	1.96793e-30	FB III	Creld2
Ssr1	1.12582e-34	0.281803	0.811	0.446	2.02547e-30	FB III	Ssr1
Thy1	1.13363e-34	0.590655	0.814	0.512	2.03951e-30	FB III	Thy1
Dnajb6	1.15557e-34	0.391742	0.87	0.573	2.07899e-30	FB III	Dnajb6
C1qtnf7	1.28935e-34	0.259001	0.386	0.153	2.31966e-30	FB III	C1qtnf7
Npc2	2.11846e-34	0.439193	0.964	0.72	3.81132e-30	FB III	Npc2
Mgst1	2.19218e-34	0.358977	0.587	0.291	3.94395e-30	FB III	Mgst1
1810058I24Rik	2.2736e-34	0.411583	0.874	0.557	4.09044e-30	FB III	1810058I24Rik
Sgpp1	3.60634e-34	0.27971	0.462	0.204	6.48817e-30	FB III	Sgpp1
Usp9x	3.81859e-34	0.285547	0.72	0.39	6.87002e-30	FB III	Usp9x
Gm26523	3.99917e-34	0.253866	0.517	0.23	7.19491e-30	FB III	Gm26523
Sec61g1	4.8278e-34	0.440355	0.908	0.658	8.68569e-30	FB III	Sec61g
Sec61b1	4.97163e-34	0.458579	0.918	0.675	8.94446e-30	FB III	Sec61b
Ass1	7.32454e-34	0.617509	0.918	0.673	1.31776e-29	FB III	Ass1
Psmd1	1.55173e-33	0.299485	0.713	0.386	2.79171e-29	FB III	Psmd1
Medag1	1.81295e-33	0.304295	0.485	0.218	3.26167e-29	FB III	Medag
Alcam	3.08722e-33	0.35856	0.396	0.169	5.55421e-29	FB III	Alcam
Prdx1	8.12831e-33	0.496748	0.978	0.834	1.46236e-28	FB III	Prdx1
Itm2c	9.83484e-33	0.347585	0.846	0.509	1.76939e-28	FB III	Itm2c
Sars	1.04272e-32	0.25349	0.732	0.384	1.87595e-28	FB III	Sars
Hspa4	1.22514e-32	0.31471	0.826	0.49	2.20415e-28	FB III	Hspa4
Adamts4	2.1594e-32	0.310205	0.476	0.217	3.88498e-28	FB III	Adamts4
Lrp10	2.47165e-32	0.285367	0.734	0.404	4.44674e-28	FB III	Lrp10
Gstp1	7.48275e-32	0.297458	0.747	0.419	1.34622e-27	FB III	Gstp1
Nap1l4	1.15564e-31	0.255356	0.648	0.336	2.07911e-27	FB III	Nap1l4
Fmo2	1.72137e-31	0.476087	0.28	0.103	3.09692e-27	FB III	Fmo2
Gtf2b	3.26213e-31	0.253237	0.688	0.363	5.8689e-27	FB III	Gtf2b
Adrm1	5.36035e-31	0.29444	0.708	0.384	9.64381e-27	FB III	Adrm1
Taldo1	5.74441e-31	0.39264	0.785	0.47	1.03348e-26	FB III	Taldo1
Map4k4	5.96921e-31	0.383872	0.882	0.57	1.07392e-26	FB III	Map4k4
Cxcl5	6.37761e-31	0.963864	0.498	0.266	1.14739e-26	FB III	Cxcl5
Tubb6	7.46369e-31	0.328704	0.77	0.438	1.34279e-26	FB III	Tubb6
Chchd10	1.20998e-30	0.510382	0.608	0.35	2.17688e-26	FB III	Chchd10
Irak3	1.21213e-30	0.271667	0.717	0.387	2.18074e-26	FB III	Irak3
Ganab	1.53416e-30	0.257215	0.58	0.29	2.76011e-26	FB III	Ganab
Tmsb4x	6.23557e-30	0.905801	0.986	0.951	1.12184e-25	FB III	Tmsb4x
Col18a1	1.10363e-29	0.26068	0.807	0.467	1.98554e-25	FB III	Col18a1
mt-Atp61	1.22917e-29	0.2782	1	0.966	2.2114e-25	FB III	mt-Atp6
Glmp	1.44492e-29	0.263705	0.773	0.437	2.59955e-25	FB III	Glmp
Slc48a1	1.61961e-29	0.310826	0.792	0.467	2.91384e-25	FB III	Slc48a1
Asns	1.90669e-29	0.310701	0.423	0.198	3.43033e-25	FB III	Asns
Psma5	1.10046e-28	0.381137	0.881	0.609	1.97984e-24	FB III	Psma5
Rnf1491	1.58393e-28	0.429784	0.973	0.743	2.84965e-24	FB III	Rnf149
Il1rap1	1.72899e-28	0.334292	0.72	0.428	3.11063e-24	FB III	Il1rap
Mmp31	2.43333e-28	0.417214	0.997	0.969	4.37781e-24	FB III	Mmp3
Ifi27	3.97243e-28	0.318142	0.713	0.419	7.14679e-24	FB III	Ifi27
Adamts2	5.69155e-28	0.253964	0.58	0.291	1.02397e-23	FB III	Adamts2
Anxa51	1.49798e-27	0.359745	0.908	0.641	2.69502e-23	FB III	Anxa5
Manf1	2.1327e-27	0.442094	0.94	0.72	3.83695e-23	FB III	Manf
Tead11	2.50618e-27	0.264225	0.778	0.453	4.50887e-23	FB III	Tead1
Mtdh	3.0393e-27	0.331296	0.959	0.709	5.468e-23	FB III	Mtdh
Gclm	4.46859e-27	0.300564	0.614	0.339	8.03944e-23	FB III	Gclm
Cyb5a	1.26815e-26	0.362576	0.824	0.545	2.28152e-22	FB III	Cyb5a
Dcn1	1.50856e-26	0.325534	0.981	0.793	2.71405e-22	FB III	Dcn
Canx	2.67195e-26	0.282378	0.956	0.695	4.8071e-22	FB III	Canx
Fstl11	4.21465e-26	0.340135	0.957	0.696	7.58258e-22	FB III	Fstl1
Cdk41	4.63572e-26	0.250772	0.746	0.422	8.34013e-22	FB III	Cdk4
Tpm3-rs7	4.82428e-26	0.284059	0.599	0.331	8.67935e-22	FB III	Tpm3-rs7
Olfm11	5.15597e-26	0.29218	0.705	0.399	9.27611e-22	FB III	Olfm1
Gja11	7.04325e-26	0.323228	0.862	0.558	1.26715e-21	FB III	Gja1
Psmb5	8.75595e-26	0.388379	0.927	0.717	1.57528e-21	FB III	Psmb5
Sqstm1	1.08743e-25	0.295917	0.85	0.545	1.95639e-21	FB III	Sqstm1
Psmd11	2.72291e-25	0.271672	0.828	0.527	4.89879e-21	FB III	Psmd11
Ftl1	5.90791e-25	0.360016	0.991	0.958	1.06289e-20	FB III	Ftl1
Pdia31	9.05636e-25	0.334792	0.969	0.781	1.62933e-20	FB III	Pdia3
Gnas	1.80329e-24	0.297685	0.98	0.893	3.2443e-20	FB III	Gnas
Nfkbiz	2.3766e-24	0.2594	0.77	0.467	4.27575e-20	FB III	Nfkbiz
Antxr11	2.62326e-24	0.303604	0.973	0.707	4.71951e-20	FB III	Antxr1
Mmp131	1.77412e-23	0.937659	0.611	0.382	3.19182e-19	FB III	Mmp13
Arpc1b	1.93241e-23	0.311259	0.945	0.755	3.4766e-19	FB III	Arpc1b
Sod22	4.12789e-23	0.327562	0.998	0.892	7.42648e-19	FB III	Sod2
1110008F13Rik	4.92162e-23	0.296231	0.906	0.634	8.85449e-19	FB III	1110008F13Rik
Calr	5.14304e-23	0.34176	0.995	0.87	9.25283e-19	FB III	Calr
Psmc5	5.38108e-23	0.25695	0.795	0.483	9.68111e-19	FB III	Psmc5
Pdia61	7.57575e-23	0.299079	0.969	0.73	1.36295e-18	FB III	Pdia6
Htra31	7.86097e-23	0.38633	0.391	0.193	1.41427e-18	FB III	Htra3
Psmb4	1.14289e-22	0.357542	0.927	0.701	2.05617e-18	FB III	Psmb4
Dnajc31	2.01961e-22	0.26905	0.84	0.543	3.63349e-18	FB III	Dnajc3
Psma7	6.86809e-22	0.359367	0.933	0.725	1.23564e-17	FB III	Psma7
Ostc1	7.15729e-22	0.27095	0.819	0.52	1.28767e-17	FB III	Ostc
Slc25a3	9.86394e-22	0.252733	0.954	0.749	1.77462e-17	FB III	Slc25a3
Selenos1	1.98291e-21	0.260834	0.853	0.566	3.56745e-17	FB III	Selenos
Ctnnb11	2.22685e-21	0.268311	0.918	0.676	4.00633e-17	FB III	Ctnnb1
Cox6c	2.36528e-21	0.29898	0.923	0.691	4.25537e-17	FB III	Cox6c
Hspa8	2.37064e-21	0.271886	0.98	0.882	4.26501e-17	FB III	Hspa8
Tubb51	3.81504e-21	0.300692	0.957	0.726	6.86363e-17	FB III	Tubb5
Eef2	1.24893e-20	0.280203	0.966	0.833	2.24696e-16	FB III	Eef2
Ier3	1.42619e-20	0.283926	0.998	0.915	2.56586e-16	FB III	Ier3
Inhba	3.48463e-20	0.435349	0.918	0.681	6.2692e-16	FB III	Inhba
Ctsz1	4.87987e-20	0.256443	0.932	0.66	8.77938e-16	FB III	Ctsz
Spcs21	8.37459e-20	0.278588	0.92	0.645	1.50667e-15	FB III	Spcs2
Cd47	2.19608e-19	0.287097	0.959	0.702	3.95097e-15	FB III	Cd47
Psmd4	1.29308e-18	0.264065	0.867	0.616	2.32638e-14	FB III	Psmd4
Psma4	1.54151e-18	0.274295	0.875	0.6	2.77334e-14	FB III	Psma4
Fam162a	2.18537e-18	0.358859	0.833	0.573	3.9317e-14	FB III	Fam162a
Rpl28	3.84473e-18	0.432581	0.986	0.943	6.91706e-14	FB III	Rpl28
Psmb1	1.91017e-17	0.287163	0.933	0.764	3.43659e-13	FB III	Psmb1
Hilpda	1.73941e-13	0.256851	0.531	0.334	3.12937e-09	FB III	Hilpda
Crabp1	5.03413e-13	0.358942	0.845	0.632	9.0569e-09	FB III	Crabp1
Crispld21	1.01102e-11	0.380056	0.771	0.528	1.81893e-07	FB III	Crispld2
Psmb3	1.52606e-11	0.268589	0.915	0.694	2.74553e-07	FB III	Psmb3
Hint1	2.83312e-11	0.259827	0.951	0.79	5.09707e-07	FB III	Hint1
Neat1	5.08531e-07	0.320743	0.925	0.832	0.00914898	FB III	Neat1
Cck1	5.16695e-07	0.364915	0.423	0.314	0.00929585	FB III	Cck
Col6a2	7.4944e-109	1.24061	0.751	0.265	1.34832e-104	FB IV	Col6a2
Sparc1	7.78857e-104	1.58257	0.962	0.578	1.40124e-99	FB IV	Sparc
Col6a11	1.94591e-100	1.3111	0.891	0.441	3.5009e-96	FB IV	Col6a1
Serpinf1	1.89749e-96	1.31566	0.829	0.405	3.41377e-92	FB IV	Serpinf1
Col6a3	2.44388e-94	1.61982	0.924	0.537	4.39679e-90	FB IV	Col6a3
Igfbp71	2.84175e-93	1.24821	0.984	0.789	5.11259e-89	FB IV	Igfbp7
Col7a1	2.21911e-90	1.2307	0.686	0.257	3.9924e-86	FB IV	Col7a1
Col12a11	1.19128e-88	1.73551	0.846	0.426	2.14323e-84	FB IV	Col12a1
Pla1a	8.50824e-88	1.02595	0.633	0.211	1.53072e-83	FB IV	Pla1a
Thy11	3.04524e-82	1.18064	0.909	0.512	5.4787e-78	FB IV	Thy1
Dkk3	5.51254e-81	0.762974	0.47	0.127	9.91762e-77	FB IV	Dkk3
Lgals11	2.25484e-79	0.990441	0.989	0.832	4.05669e-75	FB IV	Lgals1
Col1a1	2.2476e-78	2.36116	0.548	0.194	4.04366e-74	FB IV	Col1a1
Fbln21	6.94733e-76	1.05134	0.955	0.59	1.24989e-71	FB IV	Fbln2
Wisp1	1.70357e-75	0.827932	0.396	0.097	3.06489e-71	FB IV	Wisp1
Wnt5a1	7.48176e-75	1.00519	0.746	0.345	1.34604e-70	FB IV	Wnt5a
Bgn	4.72557e-74	1.42421	0.757	0.36	8.50178e-70	FB IV	Bgn
Adamts21	3.89515e-72	1.06924	0.682	0.29	7.00777e-68	FB IV	Adamts2
Mfge8	3.39658e-67	0.831732	0.844	0.445	6.11079e-63	FB IV	Mfge8
Sod31	4.58631e-65	0.916524	0.829	0.446	8.25124e-61	FB IV	Sod3
Cdh11	3.7912e-64	0.807539	0.682	0.295	6.82074e-60	FB IV	Cdh11
Loxl1	2.16474e-59	0.757323	0.532	0.203	3.89458e-55	FB IV	Loxl1
Col1a2	7.14759e-58	1.73198	0.49	0.184	1.28592e-53	FB IV	Col1a2
Serpine21	9.33578e-58	1.23011	0.953	0.763	1.6796e-53	FB IV	Serpine2
Srpx2	1.78708e-57	0.636574	0.501	0.177	3.21513e-53	FB IV	Srpx2
Cav1	2.25376e-57	0.900947	0.555	0.229	4.05474e-53	FB IV	Cav1
S100a41	3.86112e-56	1.01756	0.88	0.556	6.94655e-52	FB IV	S100a4
Col5a2	9.6389e-53	1.28061	0.824	0.545	1.73413e-48	FB IV	Col5a2
Rcn3	3.19868e-52	0.600729	0.561	0.23	5.75475e-48	FB IV	Rcn3
Col5a3	2.85367e-51	1.19802	0.501	0.203	5.13404e-47	FB IV	Col5a3
Mtss1l	3.24211e-51	0.542995	0.432	0.143	5.83288e-47	FB IV	Mtss1l
Ppic1	3.15772e-49	0.761362	0.679	0.355	5.68106e-45	FB IV	Ppic
Gm2115	8.14936e-49	0.606698	0.272	0.067	1.46615e-44	FB IV	Gm2115
Serpinh11	1.5419e-48	0.720096	0.944	0.719	2.77404e-44	FB IV	Serpinh1
Ptk71	3.12577e-47	0.687597	0.641	0.321	5.62357e-43	FB IV	Ptk7
Eva1b1	3.56185e-47	0.677646	0.922	0.634	6.40812e-43	FB IV	Eva1b
Col4a11	1.07407e-46	0.829482	0.884	0.568	1.93236e-42	FB IV	Col4a1
Pdgfrb1	9.45113e-46	0.621612	0.944	0.64	1.70035e-41	FB IV	Pdgfrb
Nid1	1.24258e-45	0.571333	0.572	0.255	2.23553e-41	FB IV	Nid1
Col5a1	2.33719e-45	0.857012	0.566	0.263	4.20484e-41	FB IV	Col5a1
Col3a1	3.8981e-45	1.1704	0.392	0.137	7.01308e-41	FB IV	Col3a1
Pdgfra1	6.74937e-44	0.673275	0.909	0.601	1.21428e-39	FB IV	Pdgfra
Syne1	7.74507e-44	0.508564	0.33	0.102	1.39341e-39	FB IV	Syne1
Dio2	1.63874e-42	1.04887	0.421	0.16	2.94826e-38	FB IV	Dio2
Htra1	2.31534e-42	0.74306	0.552	0.259	4.16554e-38	FB IV	Htra1
Cemip2	3.00984e-42	0.878935	0.775	0.467	5.415e-38	FB IV	Cemip
Thbs22	3.3632e-42	0.751761	0.771	0.446	6.05073e-38	FB IV	Thbs2
Fbn1	4.99095e-42	0.849394	0.541	0.26	8.97923e-38	FB IV	Fbn1
Col18a11	1.09636e-41	0.664641	0.806	0.479	1.97246e-37	FB IV	Col18a1
Ecm1	2.36649e-41	0.867376	0.668	0.364	4.25756e-37	FB IV	Ecm1
Pcolce	4.52536e-41	0.586169	0.715	0.383	8.14158e-37	FB IV	Pcolce
Cnn2	1.54307e-40	0.622936	0.637	0.327	2.77614e-36	FB IV	Cnn2
Slit3	8.02734e-40	0.578243	0.782	0.462	1.4442e-35	FB IV	Slit3
Egflam	1.08724e-39	0.414203	0.321	0.102	1.95605e-35	FB IV	Egflam
Igfbp31	7.83578e-39	0.970639	0.855	0.544	1.40973e-34	FB IV	Igfbp3
Tspan111	9.56386e-39	0.506165	0.646	0.324	1.72063e-34	FB IV	Tspan11
Crabp11	1.16296e-38	1.05311	0.853	0.639	2.09227e-34	FB IV	Crabp1
Nkd2	6.32345e-38	0.619725	0.682	0.371	1.13765e-33	FB IV	Nkd2
Tln2	9.36812e-38	0.467672	0.321	0.107	1.68542e-33	FB IV	Tln2
Sdc2	9.55295e-38	0.540099	0.537	0.261	1.71867e-33	FB IV	Sdc2
Smoc2	1.10374e-37	0.714196	0.43	0.173	1.98574e-33	FB IV	Smoc2
Lamc1	1.28324e-37	0.579912	0.555	0.267	2.30868e-33	FB IV	Lamc1
Bpgm	1.72007e-37	0.684493	0.321	0.113	3.09458e-33	FB IV	Bpgm
Axl1	2.16741e-37	0.562123	0.817	0.514	3.89939e-33	FB IV	Axl
Ptgs1	4.90916e-36	0.587534	0.773	0.468	8.83206e-32	FB IV	Ptgs1
Col16a1	1.37076e-35	0.456114	0.457	0.199	2.46613e-31	FB IV	Col16a1
Cspg4	1.68995e-35	0.41613	0.258	0.075	3.04039e-31	FB IV	Cspg4
Crispld22	3.25986e-35	0.594588	0.849	0.528	5.86481e-31	FB IV	Crispld2
Spats2l	4.81008e-35	0.445475	0.269	0.084	8.65381e-31	FB IV	Spats2l
Postn	2.45798e-34	1.61072	0.301	0.108	4.42215e-30	FB IV	Postn
F2r1	2.46912e-34	0.49699	0.503	0.238	4.44219e-30	FB IV	F2r
Mmp9	2.52084e-34	1.95882	0.35	0.14	4.53524e-30	FB IV	Mmp9
Serping11	2.5664e-34	0.525518	0.84	0.53	4.61721e-30	FB IV	Serping1
Fkbp9	3.21783e-34	0.462478	0.548	0.278	5.78921e-30	FB IV	Fkbp9
Cst3	5.40709e-34	0.969808	0.955	0.826	9.72789e-30	FB IV	Cst3
Pmepa1	1.28127e-33	0.596296	0.927	0.729	2.30513e-29	FB IV	Pmepa1
Mmp191	2.29181e-33	0.534364	0.523	0.255	4.1232e-29	FB IV	Mmp19
Maf	3.84094e-33	0.653797	0.379	0.158	6.91024e-29	FB IV	Maf
Pde3a	3.90214e-33	0.40068	0.345	0.124	7.02034e-29	FB IV	Pde3a
Lamc31	1.20896e-32	0.391301	0.579	0.258	2.17504e-28	FB IV	Lamc3
Igsf10	2.01105e-32	0.476339	0.269	0.089	3.61808e-28	FB IV	Igsf10
Hmcn1	2.7147e-32	0.472417	0.287	0.097	4.88402e-28	FB IV	Hmcn1
Ifitm31	4.59105e-32	0.509312	0.993	0.911	8.25975e-28	FB IV	Ifitm3
Rflnb	5.89836e-32	0.506016	0.296	0.107	1.06117e-27	FB IV	Rflnb
Fxyd51	9.85802e-32	0.478802	0.931	0.683	1.77356e-27	FB IV	Fxyd5
Col4a21	1.33048e-31	0.551414	0.788	0.5	2.39366e-27	FB IV	Col4a2
Vim1	5.28537e-31	0.680475	0.942	0.81	9.50891e-27	FB IV	Vim
Pxdn	1.23402e-30	0.472597	0.43	0.2	2.22012e-26	FB IV	Pxdn
Cyp26b11	5.41625e-30	0.792061	0.788	0.502	9.74437e-26	FB IV	Cyp26b1
Fbln11	5.82181e-30	0.500602	0.461	0.21	1.0474e-25	FB IV	Fbln1
Fat4	1.14584e-29	0.384642	0.263	0.087	2.06148e-25	FB IV	Fat4
Cped1	1.42094e-29	0.474278	0.512	0.258	2.55641e-25	FB IV	Cped1
Tbx31	5.83707e-29	0.511785	0.63	0.346	1.05015e-24	FB IV	Tbx3
Tpbg2	3.19035e-28	0.436797	0.673	0.407	5.73977e-24	FB IV	Tpbg
Dclk1	5.21675e-28	0.54342	0.494	0.253	9.38545e-24	FB IV	Dclk1
Tmem591	9.25502e-28	0.40114	0.971	0.806	1.66507e-23	FB IV	Tmem59
Rbpms2	1.38975e-27	0.396315	0.383	0.169	2.5003e-23	FB IV	Rbpms2
Fgfr11	1.89736e-27	0.417125	0.895	0.648	3.41353e-23	FB IV	Fgfr1
Emp31	2.33774e-27	0.496724	0.833	0.558	4.20583e-23	FB IV	Emp3
Lamb11	2.44259e-27	0.494781	0.699	0.431	4.39447e-23	FB IV	Lamb1
Unc5b1	6.75062e-27	0.394997	0.539	0.28	1.2145e-22	FB IV	Unc5b
Tsc22d11	6.88001e-27	0.427791	0.739	0.46	1.23778e-22	FB IV	Tsc22d1
Mgst3	8.26091e-27	0.385959	0.336	0.141	1.48622e-22	FB IV	Mgst3
Gas11	8.82089e-27	0.488971	0.748	0.482	1.58697e-22	FB IV	Gas1
Mfap2	3.98156e-26	0.408908	0.314	0.128	7.16323e-22	FB IV	Mfap2
Adcy3	9.27566e-26	0.368879	0.379	0.171	1.66878e-21	FB IV	Adcy3
Oaf	1.12341e-25	0.480458	0.702	0.441	2.02113e-21	FB IV	Oaf
Calu1	1.44861e-25	0.446802	0.844	0.611	2.6062e-21	FB IV	Calu
Prdm11	1.68151e-25	0.373491	0.575	0.312	3.0252e-21	FB IV	Prdm1
Fbxl71	2.55331e-25	0.33184	0.443	0.214	4.59366e-21	FB IV	Fbxl7
Fam46a	2.6369e-25	0.494398	0.479	0.254	4.74404e-21	FB IV	Fam46a
Npc21	4.30477e-25	0.481736	0.931	0.732	7.74472e-21	FB IV	Npc2
Tgfbr2	5.20228e-25	0.411229	0.595	0.345	9.35942e-21	FB IV	Tgfbr2
Cyb5r31	1.46808e-24	0.449683	0.882	0.678	2.64122e-20	FB IV	Cyb5r3
Loxl21	1.70578e-24	0.520799	0.617	0.364	3.06886e-20	FB IV	Loxl2
Myadm1	1.97614e-24	0.406804	0.599	0.351	3.55527e-20	FB IV	Myadm
Fmo21	1.98046e-24	0.641396	0.278	0.109	3.56304e-20	FB IV	Fmo2
Adamts71	2.29498e-24	0.434896	0.659	0.398	4.1289e-20	FB IV	Adamts7
Adgre5	2.3668e-24	0.413452	0.506	0.27	4.25812e-20	FB IV	Adgre5
Bmp11	2.5049e-24	0.500077	0.786	0.538	4.50657e-20	FB IV	Bmp1
C1qtnf6	5.39181e-24	0.342031	0.285	0.116	9.70041e-20	FB IV	C1qtnf6
Tns31	1.24924e-23	0.366543	0.441	0.222	2.24751e-19	FB IV	Tns3
Itm2c1	2.01387e-23	0.37386	0.808	0.525	3.62315e-19	FB IV	Itm2c
Tmed31	2.52981e-23	0.435511	0.735	0.49	4.55138e-19	FB IV	Tmed3
Cmtm7	3.14819e-23	0.377745	0.519	0.285	5.66391e-19	FB IV	Cmtm7
Lgals3bp	3.17598e-23	0.462704	0.423	0.217	5.7139e-19	FB IV	Lgals3bp
Fah1	3.24249e-23	0.374533	0.408	0.202	5.83357e-19	FB IV	Fah
Hspg2	3.5995e-23	0.35408	0.443	0.229	6.47585e-19	FB IV	Hspg2
Spp11	3.99519e-23	0.739599	0.855	0.691	7.18775e-19	FB IV	Spp1
P3h4	5.73997e-23	0.398292	0.465	0.251	1.03268e-18	FB IV	P3h4
Tuba1a1	7.3999e-23	0.558647	0.802	0.607	1.33132e-18	FB IV	Tuba1a
Wipi11	8.17968e-23	0.38981	0.806	0.545	1.47161e-18	FB IV	Wipi1
Asap11	8.46393e-23	0.351909	0.686	0.423	1.52275e-18	FB IV	Asap1
Lhfpl2	8.78732e-23	0.405211	0.543	0.31	1.58093e-18	FB IV	Lhfpl2
Cck2	9.82024e-23	1.09786	0.517	0.308	1.76676e-18	FB IV	Cck
Slc25a41	1.16046e-22	0.388126	0.882	0.662	2.08778e-18	FB IV	Slc25a4
Tcim2	1.32428e-22	0.460782	0.468	0.257	2.38252e-18	FB IV	Tcim
Twist22	1.43285e-22	0.394748	0.931	0.66	2.57783e-18	FB IV	Twist2
Nfatc41	3.44052e-22	0.364317	0.506	0.275	6.18983e-18	FB IV	Nfatc4
Mmp32	3.89982e-22	0.435642	1	0.97	7.01617e-18	FB IV	Mmp3
Tagln21	5.6028e-22	0.412461	0.931	0.753	1.008e-17	FB IV	Tagln2
Lhfp	6.36355e-22	0.322231	0.535	0.297	1.14487e-17	FB IV	Lhfp
Mxra8	8.24344e-22	0.440903	0.682	0.429	1.48308e-17	FB IV	Mxra8
Cald11	9.24811e-22	0.410326	0.978	0.837	1.66383e-17	FB IV	Cald1
Aebp12	9.35798e-22	0.505719	0.695	0.434	1.68359e-17	FB IV	Aebp1
Prrx11	1.34491e-21	0.404695	0.976	0.768	2.41963e-17	FB IV	Prrx1
Itgb32	1.52857e-21	0.370968	0.612	0.358	2.75006e-17	FB IV	Itgb3
Gng81	1.55601e-21	0.386897	0.508	0.281	2.79941e-17	FB IV	Gng8
Ctsk2	1.80347e-21	0.544374	0.57	0.336	3.24462e-17	FB IV	Ctsk
Tpm11	2.18147e-21	0.451821	0.764	0.538	3.92469e-17	FB IV	Tpm1
Angptl21	2.50146e-21	0.402738	0.661	0.406	4.50038e-17	FB IV	Angptl2
Pdlim21	2.75926e-21	0.343758	0.499	0.274	4.96418e-17	FB IV	Pdlim2
Spon11	3.62142e-21	0.314025	0.684	0.401	6.5153e-17	FB IV	Spon1
Ptgfrn1	4.81389e-21	0.368759	0.644	0.406	8.66066e-17	FB IV	Ptgfrn
Pmp222	5.25422e-21	0.447901	0.744	0.513	9.45286e-17	FB IV	Pmp22
Cdc42bpa	7.10758e-21	0.369555	0.488	0.276	1.27872e-16	FB IV	Cdc42bpa
Camk11	7.68733e-21	0.41484	0.568	0.342	1.38303e-16	FB IV	Camk1
Apbb2	7.91399e-21	0.392085	0.49	0.279	1.42381e-16	FB IV	Apbb2
Gng11	8.34421e-21	0.578712	0.287	0.128	1.50121e-16	FB IV	Gng11
Bmp41	9.19654e-21	0.430658	0.499	0.275	1.65455e-16	FB IV	Bmp4
Tgfb1i1	1.40799e-20	0.274191	0.356	0.17	2.53312e-16	FB IV	Tgfb1i1
P3h11	1.54271e-20	0.324002	0.428	0.227	2.77548e-16	FB IV	P3h1
Boc	2.23133e-20	0.338903	0.437	0.233	4.01439e-16	FB IV	Boc
Tmem1191	2.34204e-20	0.259364	0.59	0.337	4.21356e-16	FB IV	Tmem119
Adgrl1	2.37896e-20	0.264374	0.31	0.139	4.27999e-16	FB IV	Adgrl1
Fstl12	2.78351e-20	0.457107	0.918	0.709	5.00781e-16	FB IV	Fstl1
Gm13305	3.05772e-20	0.353805	0.537	0.322	5.50115e-16	FB IV	Gm13305
Rspo4	3.24258e-20	0.288181	0.258	0.105	5.83373e-16	FB IV	Rspo4
Tanc11	3.2751e-20	0.32519	0.644	0.397	5.89223e-16	FB IV	Tanc1
Gm14005	3.393e-20	0.288991	0.318	0.147	6.10435e-16	FB IV	Gm14005
Plec	3.76397e-20	0.398134	0.822	0.59	6.77176e-16	FB IV	Plec
Itga9	4.02043e-20	0.2844	0.354	0.17	7.23315e-16	FB IV	Itga9
Tbx18	5.40794e-20	0.337648	0.29	0.128	9.72942e-16	FB IV	Tbx18
Gpnmb2	7.25052e-20	0.478486	0.552	0.334	1.30444e-15	FB IV	Gpnmb
Rassf81	9.25697e-20	0.342768	0.416	0.222	1.66542e-15	FB IV	Rassf8
Bicc11	1.00102e-19	0.381127	0.563	0.332	1.80093e-15	FB IV	Bicc1
Tns1	1.40345e-19	0.313847	0.296	0.135	2.52495e-15	FB IV	Tns1
Colec121	1.49039e-19	0.306548	0.575	0.335	2.68137e-15	FB IV	Colec12
Ass11	2.61119e-19	0.395879	0.922	0.68	4.69779e-15	FB IV	Ass1
Idh2	2.71779e-19	0.288048	0.416	0.224	4.88957e-15	FB IV	Idh2
Slc16a2	3.06983e-19	0.273499	0.452	0.249	5.52294e-15	FB IV	Slc16a2
Smad7	3.70816e-19	0.327576	0.831	0.598	6.67134e-15	FB IV	Smad7
Emilin11	3.7501e-19	0.295058	0.63	0.385	6.7468e-15	FB IV	Emilin1
Maged21	3.75749e-19	0.28675	0.372	0.193	6.7601e-15	FB IV	Maged2
Il1rap2	3.91367e-19	0.287083	0.693	0.441	7.04108e-15	FB IV	Il1rap
Nav2	4.2093e-19	0.252683	0.354	0.173	7.57294e-15	FB IV	Nav2
Fam212a	4.32023e-19	0.346716	0.43	0.232	7.77252e-15	FB IV	Fam212a
Fkbp10	4.32316e-19	0.303641	0.385	0.201	7.77779e-15	FB IV	Fkbp10
Serpina3g	5.09165e-19	0.486229	0.314	0.151	9.16038e-15	FB IV	Serpina3g
Ly6e1	5.11312e-19	0.364378	0.592	0.368	9.19902e-15	FB IV	Ly6e
Aqp1	6.79351e-19	0.437422	0.283	0.128	1.22222e-14	FB IV	Aqp1
Pbx11	7.58433e-19	0.378582	0.833	0.61	1.3645e-14	FB IV	Pbx1
Selenom1	1.32402e-18	0.334439	0.735	0.495	2.38204e-14	FB IV	Selenom
Rnf24	1.35608e-18	0.33168	0.379	0.195	2.43972e-14	FB IV	Rnf24
Il1r11	1.43131e-18	0.316784	0.766	0.518	2.57507e-14	FB IV	Il1r1
Mrc2	1.82839e-18	0.31445	0.461	0.257	3.28946e-14	FB IV	Mrc2
Crtap	1.90087e-18	0.319263	0.381	0.205	3.41986e-14	FB IV	Crtap
Txndc5	2.27131e-18	0.319071	0.55	0.345	4.08631e-14	FB IV	Txndc5
Tspan41	2.7166e-18	0.349125	0.788	0.555	4.88744e-14	FB IV	Tspan4
Rdh10	2.9754e-18	0.31236	0.294	0.137	5.35305e-14	FB IV	Rdh10
Itgb51	4.10928e-18	0.377896	0.646	0.419	7.393e-14	FB IV	Itgb5
Atxn10	5.01593e-18	0.323474	0.499	0.302	9.02416e-14	FB IV	Atxn10
Gpr1531	5.91846e-18	0.303094	0.437	0.24	1.06479e-13	FB IV	Gpr153
Nrp21	6.87191e-18	0.310416	0.871	0.641	1.23632e-13	FB IV	Nrp2
Flna	7.6957e-18	0.381209	0.735	0.515	1.38453e-13	FB IV	Flna
Pebp11	8.64069e-18	0.344768	0.918	0.747	1.55455e-13	FB IV	Pebp1
Cd82	9.53876e-18	0.279379	0.37	0.192	1.71612e-13	FB IV	Cd82
Mtch11	9.69557e-18	0.33725	0.844	0.669	1.74433e-13	FB IV	Mtch1
Lix1l1	1.0971e-17	0.304355	0.635	0.398	1.9738e-13	FB IV	Lix1l
Cyr61	1.32654e-17	0.270433	0.512	0.31	2.38659e-13	FB IV	Cyr61
Tcf41	1.56774e-17	0.363142	0.873	0.628	2.82052e-13	FB IV	Tcf4
Hmga22	1.68166e-17	0.454145	0.699	0.462	3.02547e-13	FB IV	Hmga2
Fcgrt1	1.7094e-17	0.268943	0.563	0.338	3.07539e-13	FB IV	Fcgrt
Tgfb1	2.31201e-17	0.37121	0.637	0.424	4.15953e-13	FB IV	Tgfb1
Slc12a21	3.41814e-17	0.482923	0.432	0.253	6.14958e-13	FB IV	Slc12a2
Ext1	3.67585e-17	0.337865	0.506	0.303	6.61322e-13	FB IV	Ext1
Gnai21	4.01766e-17	0.324083	0.866	0.672	7.22817e-13	FB IV	Gnai2
Tpm4	4.82835e-17	0.348987	0.895	0.699	8.68668e-13	FB IV	Tpm4
Myof2	6.01318e-17	0.372862	0.459	0.277	1.08183e-12	FB IV	Myof
Ppm1l	6.47333e-17	0.329554	0.35	0.181	1.16462e-12	FB IV	Ppm1l
Zcchc241	6.63676e-17	0.294369	0.555	0.338	1.19402e-12	FB IV	Zcchc24
Tcn2	6.86368e-17	0.269088	0.396	0.22	1.23484e-12	FB IV	Tcn2
Creb3l1	7.81233e-17	0.362201	0.252	0.116	1.40552e-12	FB IV	Creb3l1
Mxd41	8.62263e-17	0.263916	0.51	0.303	1.5513e-12	FB IV	Mxd4
Vcan1	9.80597e-17	0.337586	0.385	0.208	1.76419e-12	FB IV	Vcan
Itga11	1.07734e-16	0.26793	0.401	0.211	1.93825e-12	FB IV	Itga1
Slc29a11	1.43878e-16	0.351663	0.359	0.188	2.5885e-12	FB IV	Slc29a1
Arhgap42	1.55554e-16	0.31546	0.332	0.172	2.79858e-12	FB IV	Arhgap42
Ryk	1.83141e-16	0.30681	0.661	0.45	3.29489e-12	FB IV	Ryk
Wipf3	1.90275e-16	0.315529	0.301	0.147	3.42323e-12	FB IV	Wipf3
Ckap4	2.50823e-16	0.389635	0.641	0.439	4.51255e-12	FB IV	Ckap4
Nav11	2.58972e-16	0.406286	0.363	0.207	4.65916e-12	FB IV	Nav1
Inhbb1	2.86495e-16	0.293783	0.403	0.216	5.15433e-12	FB IV	Inhbb
Enc1	3.7319e-16	0.288751	0.292	0.144	6.71406e-12	FB IV	Enc1
Cyba1	4.85136e-16	0.267627	0.84	0.614	8.72807e-12	FB IV	Cyba
Glg1	4.99482e-16	0.265525	0.78	0.548	8.98617e-12	FB IV	Glg1
Anxa6	5.13773e-16	0.269274	0.33	0.173	9.2433e-12	FB IV	Anxa6
Sema6d1	6.32533e-16	0.315706	0.428	0.247	1.13799e-11	FB IV	Sema6d
Dram11	6.49831e-16	0.250626	0.755	0.516	1.16911e-11	FB IV	Dram1
4921524J17Rik	6.53627e-16	0.25204	0.517	0.324	1.17594e-11	FB IV	4921524J17Rik
Sptbn1	7.49209e-16	0.313331	0.786	0.576	1.3479e-11	FB IV	Sptbn1
Sesn31	8.25146e-16	0.324037	0.392	0.215	1.48452e-11	FB IV	Sesn3
Gpx8	8.35926e-16	0.256338	0.421	0.245	1.50391e-11	FB IV	Gpx8
Shox21	1.06616e-15	0.292548	0.472	0.278	1.91814e-11	FB IV	Shox2
Ssr4	1.40998e-15	0.339754	0.882	0.718	2.5367e-11	FB IV	Ssr4
Ntn1	1.51577e-15	0.329414	0.298	0.153	2.72702e-11	FB IV	Ntn1
Ctsc	1.61476e-15	0.413051	0.301	0.153	2.90511e-11	FB IV	Ctsc
Antxr21	1.9371e-15	0.26264	0.448	0.264	3.48504e-11	FB IV	Antxr2
Lmna	1.955e-15	0.347805	0.906	0.736	3.51723e-11	FB IV	Lmna
Rbms31	1.96375e-15	0.27207	0.657	0.434	3.53298e-11	FB IV	Rbms3
Npdc1	1.99241e-15	0.303815	0.568	0.382	3.58454e-11	FB IV	Npdc1
Fads3	2.02517e-15	0.300454	0.281	0.14	3.64348e-11	FB IV	Fads3
Sept111	2.09942e-15	0.343783	0.688	0.495	3.77706e-11	FB IV	Sept11
Sri1	2.24406e-15	0.287969	0.646	0.441	4.03729e-11	FB IV	Sri
Ap1s2	2.62906e-15	0.304387	0.298	0.154	4.72994e-11	FB IV	Ap1s2
Lrp11	2.78671e-15	0.293245	0.964	0.772	5.01357e-11	FB IV	Lrp1
Nr4a21	2.7972e-15	0.442693	0.519	0.333	5.03243e-11	FB IV	Nr4a2
Sec31a	2.86681e-15	0.306958	0.557	0.375	5.15767e-11	FB IV	Sec31a
Tpst1	3.21129e-15	0.26697	0.296	0.152	5.77744e-11	FB IV	Tpst1
Lima1	3.22682e-15	0.268639	0.575	0.373	5.80537e-11	FB IV	Lima1
Atpif11	4.01999e-15	0.310471	0.804	0.636	7.23236e-11	FB IV	Atpif1
Slc6a61	4.15574e-15	0.256047	0.686	0.476	7.47659e-11	FB IV	Slc6a6
Pbxip11	4.16732e-15	0.294627	0.541	0.346	7.49743e-11	FB IV	Pbxip1
Cavin31	5.15616e-15	0.30033	0.512	0.323	9.27645e-11	FB IV	Cavin3
Hdlbp	5.6224e-15	0.313898	0.813	0.629	1.01153e-10	FB IV	Hdlbp
D17Wsu92e	6.0216e-15	0.291736	0.606	0.416	1.08335e-10	FB IV	D17Wsu92e
Cnpy2	6.19614e-15	0.292848	0.724	0.52	1.11475e-10	FB IV	Cnpy2
Limd2	6.98999e-15	0.307301	0.403	0.238	1.25757e-10	FB IV	Limd2
Hacd1	9.33933e-15	0.304705	0.423	0.257	1.68024e-10	FB IV	Hacd1
Ssbp31	9.4679e-15	0.266918	0.61	0.408	1.70337e-10	FB IV	Ssbp3
Ncor2	1.03323e-14	0.260832	0.454	0.277	1.85889e-10	FB IV	Ncor2
Ikbip	1.11742e-14	0.303012	0.401	0.231	2.01035e-10	FB IV	Ikbip
Rock2	1.17788e-14	0.297009	0.755	0.568	2.11913e-10	FB IV	Rock2
Timp22	1.2635e-14	0.283614	0.904	0.669	2.27317e-10	FB IV	Timp2
Inhba1	1.7578e-14	0.351186	0.884	0.693	3.16246e-10	FB IV	Inhba
Ghr	1.89046e-14	0.28927	0.352	0.191	3.40113e-10	FB IV	Ghr
Fermt21	2.07261e-14	0.303101	0.813	0.588	3.72884e-10	FB IV	Fermt2
Prkar1a	2.1883e-14	0.280254	0.9	0.722	3.93697e-10	FB IV	Prkar1a
Lxn	2.33142e-14	0.279466	0.33	0.185	4.19445e-10	FB IV	Lxn
Mmp22	3.43965e-14	0.369063	0.797	0.538	6.18828e-10	FB IV	Mmp2
Zbtb201	3.69966e-14	0.330477	0.604	0.404	6.65606e-10	FB IV	Zbtb20
Masp11	3.70788e-14	0.485625	0.261	0.132	6.67085e-10	FB IV	Masp1
Laptm4a1	3.87005e-14	0.256345	0.951	0.814	6.96262e-10	FB IV	Laptm4a
Marveld1	4.83846e-14	0.270944	0.339	0.188	8.70487e-10	FB IV	Marveld1
Cd631	6.35855e-14	0.274756	0.998	0.95	1.14397e-09	FB IV	Cd63
Ctsb2	6.86712e-14	0.321008	0.951	0.783	1.23546e-09	FB IV	Ctsb
Serf2	7.18986e-14	0.292992	0.949	0.848	1.29353e-09	FB IV	Serf2
Csrp1	7.24898e-14	0.310706	0.421	0.254	1.30416e-09	FB IV	Csrp1
Cdc42ep3	7.6312e-14	0.301166	0.263	0.134	1.37293e-09	FB IV	Cdc42ep3
Grn2	1.0482e-13	0.286878	0.744	0.539	1.88581e-09	FB IV	Grn
P4hb	1.52259e-13	0.311897	0.884	0.699	2.73929e-09	FB IV	P4hb
Ppib	1.52628e-13	0.291324	0.971	0.835	2.74593e-09	FB IV	Ppib
Stk38l	1.6221e-13	0.321401	0.325	0.187	2.91831e-09	FB IV	Stk38l
Dbn1	1.64913e-13	0.264349	0.272	0.144	2.96696e-09	FB IV	Dbn1
Rrbp12	1.68316e-13	0.301149	0.911	0.745	3.02816e-09	FB IV	Rrbp1
Mgat1	1.71394e-13	0.264444	0.414	0.254	3.08354e-09	FB IV	Mgat1
Cyth3	1.89962e-13	0.318807	0.512	0.343	3.4176e-09	FB IV	Cyth3
Dnm3os1	2.24018e-13	0.337227	0.599	0.406	4.03032e-09	FB IV	Dnm3os
Cnn31	2.31738e-13	0.250315	0.706	0.509	4.16919e-09	FB IV	Cnn3
Irf2bpl1	2.95929e-13	0.258103	0.635	0.442	5.32406e-09	FB IV	Irf2bpl
Tmem204	2.96971e-13	0.253457	0.265	0.135	5.34281e-09	FB IV	Tmem204
Myh91	2.98785e-13	0.376279	0.759	0.596	5.37544e-09	FB IV	Myh9
Pitpnc11	3.00067e-13	0.267989	0.443	0.27	5.39851e-09	FB IV	Pitpnc1
Man2a1	3.33521e-13	0.298426	0.537	0.357	6.00038e-09	FB IV	Man2a1
Dusp7	3.82236e-13	0.25983	0.448	0.273	6.87681e-09	FB IV	Dusp7
Gxylt21	3.88068e-13	0.256185	0.372	0.208	6.98173e-09	FB IV	Gxylt2
Selenof	5.19648e-13	0.26427	0.915	0.752	9.34898e-09	FB IV	Selenof
Crip1	8.13014e-13	0.527507	0.374	0.229	1.46269e-08	FB IV	Crip1
Fat1	9.97405e-13	0.25405	0.327	0.187	1.79443e-08	FB IV	Fat1
Eid11	1.00802e-12	0.276463	0.706	0.508	1.81352e-08	FB IV	Eid1
Rhoc1	1.46283e-12	0.288129	0.895	0.699	2.63178e-08	FB IV	Rhoc
Uaca1	1.54825e-12	0.264817	0.423	0.262	2.78546e-08	FB IV	Uaca
Fam43a	1.59719e-12	0.257702	0.327	0.187	2.8735e-08	FB IV	Fam43a
Antxr12	1.70679e-12	0.260678	0.938	0.72	3.07069e-08	FB IV	Antxr1
Dhrs32	1.90058e-12	0.274493	0.653	0.444	3.41933e-08	FB IV	Dhrs3
Rasa3	1.98005e-12	0.250206	0.341	0.195	3.5623e-08	FB IV	Rasa3
Erlec1	2.04771e-12	0.270754	0.454	0.294	3.68404e-08	FB IV	Erlec1
Kdelr1	2.17726e-12	0.257976	0.621	0.443	3.91711e-08	FB IV	Kdelr1
Sept9	2.75567e-12	0.267648	0.579	0.396	4.95772e-08	FB IV	Sept9
Mdfic	3.65216e-12	0.2504	0.323	0.187	6.5706e-08	FB IV	Mdfic
Mmp132	3.82697e-12	0.521405	0.559	0.395	6.8851e-08	FB IV	Mmp13
Kdelr3	4.43543e-12	0.310134	0.385	0.243	7.97978e-08	FB IV	Kdelr3
Maged11	6.98962e-12	0.296591	0.561	0.396	1.2575e-07	FB IV	Maged1
Frmd6	1.10777e-11	0.256043	0.472	0.319	1.99299e-07	FB IV	Frmd6
Parva1	1.54357e-11	0.305714	0.508	0.354	2.77703e-07	FB IV	Parva
Snx9	1.81723e-11	0.281183	0.606	0.435	3.26938e-07	FB IV	Snx9
Adamts41	2.34398e-11	0.328981	0.381	0.237	4.21706e-07	FB IV	Adamts4
Akr1b81	5.92832e-11	0.466474	0.385	0.258	1.06656e-06	FB IV	Akr1b8
Gem1	6.8388e-11	0.4129	0.552	0.381	1.23037e-06	FB IV	Gem
Tubb61	6.99413e-11	0.258676	0.646	0.463	1.25831e-06	FB IV	Tubb6
Gja12	7.15321e-11	0.253837	0.771	0.579	1.28693e-06	FB IV	Gja1
Ptgfr1	8.71729e-11	0.264811	0.325	0.191	1.56833e-06	FB IV	Ptgfr
Cd91	1.48265e-10	0.250127	0.984	0.886	2.66743e-06	FB IV	Cd9
1500009L16Rik	1.50794e-10	0.268824	0.486	0.328	2.71294e-06	FB IV	1500009L16Rik
Rnase41	1.62154e-10	0.527432	0.441	0.293	2.91732e-06	FB IV	Rnase4
Rpl39l1	1.65341e-10	0.250142	0.401	0.254	2.97465e-06	FB IV	Rpl39l
Rgs161	2.50612e-10	0.289945	0.283	0.163	4.50876e-06	FB IV	Rgs16
Fam3c	3.42157e-10	0.259318	0.41	0.27	6.15574e-06	FB IV	Fam3c
Ppfibp11	4.9766e-10	0.275898	0.472	0.336	8.95341e-06	FB IV	Ppfibp1
Ctnnb12	1.18331e-09	0.255411	0.846	0.692	2.1289e-05	FB IV	Ctnnb1
Atp1a11	1.39907e-09	0.284302	0.791	0.632	2.51708e-05	FB IV	Atp1a1
Bst21	1.83011e-09	0.252171	0.359	0.229	3.29255e-05	FB IV	Bst2
Pdia42	1.99699e-09	0.260935	0.552	0.395	3.59279e-05	FB IV	Pdia4
Psap2	2.55281e-09	0.252823	0.938	0.775	4.59275e-05	FB IV	Psap
Mmp11	4.71797e-09	0.338783	0.276	0.167	8.4881e-05	FB IV	Mmp11
Gm201862	5.67904e-09	0.265505	0.63	0.469	0.000102172	FB IV	Gm20186
Apold11	4.02531e-07	0.280492	0.314	0.207	0.00724193	FB IV	Apold1
Stc11	0.00335814	0.375126	0.486	0.415	1	FB IV	Stc1
Epcam	3.87885e-261	2.63291	0.689	0.08	6.97844e-257	EPI I	Epcam
Dmkn	1.8123e-147	1.53885	0.674	0.141	3.26052e-143	EPI I	Dmkn
S100a14	1.16793e-146	2.28305	0.632	0.131	2.10122e-142	EPI I	S100a14
Atf3	1.65182e-145	2.60718	0.518	0.091	2.97179e-141	EPI I	Atf3
Plk2	7.26111e-142	2.55639	0.587	0.127	1.30635e-137	EPI I	Plk2
Ppp1r15a	1.22735e-134	3.29052	0.747	0.296	2.20813e-130	EPI I	Ppp1r15a
Epha2	1.34434e-132	1.79966	0.429	0.064	2.4186e-128	EPI I	Epha2
Ifrd1	7.45416e-131	3.33418	0.892	0.59	1.34108e-126	EPI I	Ifrd1
Eif5	1.2206e-129	2.31889	0.903	0.759	2.19598e-125	EPI I	Eif5
Hsp90aa1	1.81716e-127	2.26473	0.963	0.894	3.26925e-123	EPI I	Hsp90aa1
Gadd45b	1.27647e-123	3.82034	0.763	0.338	2.2965e-119	EPI I	Gadd45b
Gm47283	8.59973e-118	2.86985	0.847	0.555	1.54718e-113	EPI I	Gm47283
Cpa4	1.43022e-115	1.49697	0.282	0.025	2.57311e-111	EPI I	Cpa4
Snhg12	2.2203e-111	2.6337	0.595	0.184	3.99454e-107	EPI I	Snhg12
F11r	1.55854e-107	1.55151	0.426	0.079	2.80397e-103	EPI I	F11r
Serpinb5	2.14998e-106	1.53497	0.45	0.081	3.86802e-102	EPI I	Serpinb5
Oser1	2.53354e-106	2.1672	0.653	0.236	4.55809e-102	EPI I	Oser1
Nop58	6.71711e-103	2.37409	0.668	0.27	1.20848e-98	EPI I	Nop58
Myc	1.57402e-102	2.12233	0.411	0.08	2.83182e-98	EPI I	Myc
Tacstd2	2.83826e-102	2.54092	0.418	0.077	5.10631e-98	EPI I	Tacstd2
Slc19a2	1.54073e-101	1.47528	0.305	0.039	2.77193e-97	EPI I	Slc19a2
Gnl3	9.00856e-99	2.6092	0.695	0.319	1.62073e-94	EPI I	Gnl3
Sfn	9.72976e-98	1.67805	0.579	0.156	1.75048e-93	EPI I	Sfn
Atf4	1.67681e-97	2.20927	0.882	0.74	3.01674e-93	EPI I	Atf4
Rnf223	2.21704e-97	1.61149	0.25	0.024	3.98867e-93	EPI I	Rnf223
5430416N02Rik	8.63001e-97	1.99157	0.439	0.099	1.55262e-92	EPI I	5430416N02Rik
Ubc	6.54491e-94	2.17722	0.929	0.861	1.17749e-89	EPI I	Ubc
Sox9	5.3883e-93	2.08658	0.387	0.073	9.69409e-89	EPI I	Sox9
Klf6	2.47815e-91	2.45752	0.713	0.366	4.45843e-87	EPI I	Klf6
Brd2	4.68949e-91	2.25355	0.818	0.586	8.43686e-87	EPI I	Brd2
Dennd2c	4.39789e-89	1.60611	0.347	0.062	7.91225e-85	EPI I	Dennd2c
Cnksr1	2.27835e-88	1.18572	0.25	0.028	4.09897e-84	EPI I	Cnksr1
Ccnl1	3.25787e-87	2.63039	0.758	0.463	5.86123e-83	EPI I	Ccnl1
Casz1	1.39326e-86	1.38601	0.334	0.056	2.50662e-82	EPI I	Casz1
Hspa1a	4.29977e-85	2.85067	0.405	0.093	7.73572e-81	EPI I	Hspa1a
Csrnp1	6.03621e-85	2.07258	0.416	0.1	1.08597e-80	EPI I	Csrnp1
Ripk4	3.52191e-84	1.21437	0.261	0.034	6.33627e-80	EPI I	Ripk4
Hspa1b	1.20603e-83	2.61196	0.447	0.118	2.16976e-79	EPI I	Hspa1b
Cdkn1a	7.64531e-82	2.42099	0.811	0.616	1.37547e-77	EPI I	Cdkn1a
Eif1	1.23412e-80	1.38213	0.955	0.964	2.22031e-76	EPI I	Eif1
Fam107b	1.59214e-80	1.58903	0.297	0.049	2.86442e-76	EPI I	Fam107b
Ppif	2.5956e-80	1.78457	0.429	0.109	4.66974e-76	EPI I	Ppif
Srsf7	1.03035e-79	2.46147	0.695	0.384	1.85371e-75	EPI I	Srsf7
Tnfrsf12a	1.13614e-77	2.25833	0.808	0.593	2.04404e-73	EPI I	Tnfrsf12a
1810032O08Rik	2.42684e-77	1.39294	0.297	0.051	4.36613e-73	EPI I	1810032O08Rik
Perp	8.04363e-77	0.875256	0.505	0.131	1.44713e-72	EPI I	Perp
Pkp3	5.92343e-75	1.22932	0.358	0.074	1.06569e-70	EPI I	Pkp3
Slc38a2	6.86859e-74	1.98529	0.842	0.708	1.23573e-69	EPI I	Slc38a2
Ptpn14	1.57408e-72	1.4189	0.358	0.083	2.83193e-68	EPI I	Ptpn14
Plet1	5.14789e-72	1.32842	0.334	0.064	9.26156e-68	EPI I	Plet1
Eif4a2	2.74967e-71	1.86435	0.742	0.498	4.94694e-67	EPI I	Eif4a2
Sowahc	1.21348e-70	1.89163	0.366	0.089	2.18318e-66	EPI I	Sowahc
Sirt1	1.0317e-67	1.84149	0.434	0.135	1.85612e-63	EPI I	Sirt1
Pmaip1	8.44167e-66	1.28563	0.253	0.042	1.51874e-61	EPI I	Pmaip1
Pcf11	3.57411e-65	2.00986	0.532	0.223	6.43018e-61	EPI I	Pcf11
Tsc22d2	3.57858e-65	1.86417	0.508	0.199	6.43822e-61	EPI I	Tsc22d2
Krt14	1.20246e-63	0.5362	0.679	0.338	2.16334e-59	EPI I	Krt14
Tra2b	1.30937e-62	2.15515	0.668	0.401	2.35569e-58	EPI I	Tra2b
Cdh1	1.49379e-62	1.02304	0.292	0.057	2.68748e-58	EPI I	Cdh1
Ppp2r2a	3.51891e-62	1.82349	0.658	0.383	6.33087e-58	EPI I	Ppp2r2a
Sertad1	6.73458e-62	2.31578	0.576	0.279	1.21162e-57	EPI I	Sertad1
Map7	1.23047e-61	0.952482	0.263	0.049	2.21375e-57	EPI I	Map7
Pabpc1	1.86497e-61	1.29945	0.837	0.755	3.35528e-57	EPI I	Pabpc1
Epop	4.4392e-61	1.27683	0.297	0.065	7.98657e-57	EPI I	Epop
Ncl	1.74606e-60	1.53895	0.792	0.715	3.14134e-56	EPI I	Ncl
Rbm39	1.28876e-59	1.3902	0.85	0.816	2.3186e-55	EPI I	Rbm39
Epb41l4aos	1.5024e-58	1.2941	0.326	0.083	2.70296e-54	EPI I	Epb41l4aos
Crb3	6.73017e-58	1.09483	0.284	0.061	1.21082e-53	EPI I	Crb3
Spint2	2.20825e-57	1.01403	0.324	0.079	3.97286e-53	EPI I	Spint2
Trp53inp1	2.95705e-57	2.13066	0.418	0.141	5.32004e-53	EPI I	Trp53inp1
Cdv3	3.38654e-57	1.67304	0.695	0.506	6.09272e-53	EPI I	Cdv3
Hspa9	3.50052e-57	1.72292	0.761	0.645	6.29779e-53	EPI I	Hspa9
Serpinb2	4.19997e-57	1.98993	0.284	0.06	7.55617e-53	EPI I	Serpinb2
Eif5b	2.67664e-56	1.65834	0.739	0.562	4.81554e-52	EPI I	Eif5b
Srsf11	3.15514e-56	1.70879	0.742	0.583	5.67641e-52	EPI I	Srsf11
Dnajb9	6.84194e-55	2.08937	0.663	0.42	1.23093e-50	EPI I	Dnajb9
S100a10	2.43051e-54	1.85649	0.779	0.656	4.37274e-50	EPI I	S100a10
Rap2b	3.0837e-54	1.45852	0.363	0.11	5.54789e-50	EPI I	Rap2b
Wsb1	1.26919e-53	2.45855	0.568	0.305	2.28339e-49	EPI I	Wsb1
Spty2d1	2.79898e-53	1.74476	0.5	0.224	5.03564e-49	EPI I	Spty2d1
Arap2	7.24936e-53	1.1119	0.25	0.051	1.30423e-48	EPI I	Arap2
Trmt10c	4.21782e-52	1.5356	0.413	0.148	7.58828e-48	EPI I	Trmt10c
Tob1	5.81516e-52	2.08552	0.463	0.193	1.04621e-47	EPI I	Tob1
Zfp36	8.5855e-52	2.20524	0.521	0.251	1.54462e-47	EPI I	Zfp36
Cxadr	1.50236e-51	1.46136	0.353	0.108	2.7029e-47	EPI I	Cxadr
Lamc2	2.10269e-51	0.867014	0.255	0.052	3.78295e-47	EPI I	Lamc2
Taf7	5.8257e-51	1.5242	0.395	0.135	1.0481e-46	EPI I	Taf7
Mdm2	9.7113e-51	2.08599	0.6	0.355	1.74716e-46	EPI I	Mdm2
Phlda3	1.29293e-50	2.06315	0.497	0.226	2.3261e-46	EPI I	Phlda3
Sbsn	9.56117e-50	1.127	0.461	0.17	1.72015e-45	EPI I	Sbsn
Ccdc71l	5.00798e-49	2.74725	0.5	0.24	9.00987e-45	EPI I	Ccdc71l
Nabp1	6.1237e-49	1.5863	0.361	0.118	1.10172e-44	EPI I	Nabp1
Sf3b1	9.30556e-49	1.75216	0.753	0.651	1.67416e-44	EPI I	Sf3b1
Jund	9.5473e-49	1.89356	0.742	0.615	1.71766e-44	EPI I	Jund
Brix1	1.2467e-48	1.56748	0.547	0.289	2.24295e-44	EPI I	Brix1
Eif2s2	4.25494e-48	1.36868	0.805	0.759	7.65506e-44	EPI I	Eif2s2
Slc25a25	4.44171e-48	1.63189	0.366	0.125	7.99108e-44	EPI I	Slc25a25
Srsf2	4.89534e-48	1.83841	0.621	0.4	8.80721e-44	EPI I	Srsf2
Btg2	5.8953e-48	2.24939	0.579	0.328	1.06062e-43	EPI I	Btg2
Son	1.2226e-47	1.42071	0.787	0.728	2.19958e-43	EPI I	Son
Cldn1	2.31846e-47	1.33904	0.25	0.056	4.17114e-43	EPI I	Cldn1
Ube2d3	7.71605e-47	1.09436	0.858	0.816	1.3882e-42	EPI I	Ube2d3
Itpkc	9.58733e-47	1.11537	0.292	0.079	1.72486e-42	EPI I	Itpkc
Srsf3	1.2276e-46	1.66324	0.776	0.716	2.20858e-42	EPI I	Srsf3
Tubb4b	1.51069e-46	1.60252	0.739	0.646	2.71788e-42	EPI I	Tubb4b
Amd1	3.98502e-46	1.37635	0.4	0.153	7.16945e-42	EPI I	Amd1
Hnrnpc	5.49491e-46	1.58599	0.716	0.588	9.88588e-42	EPI I	Hnrnpc
Npm1	1.26045e-45	1.28586	0.847	0.85	2.26767e-41	EPI I	Npm1
Fst1	1.44744e-45	2.22924	0.634	0.37	2.60408e-41	EPI I	Fst
Jun	3.27237e-44	2.51714	0.774	0.694	5.88733e-40	EPI I	Jun
Ythdc1	6.11571e-44	1.53369	0.568	0.337	1.10028e-39	EPI I	Ythdc1
Tra2a	1.46437e-43	1.87977	0.634	0.438	2.63455e-39	EPI I	Tra2a
Azin1	1.63679e-43	1.59179	0.439	0.198	2.94474e-39	EPI I	Azin1
Klf4	2.34503e-43	1.95806	0.547	0.294	4.21894e-39	EPI I	Klf4
Lgals3	2.90408e-43	1.34431	0.874	0.804	5.22472e-39	EPI I	Lgals3
Hat1	3.39656e-43	1.34454	0.374	0.14	6.11075e-39	EPI I	Hat1
Coq10b	8.2299e-43	1.68953	0.563	0.335	1.48064e-38	EPI I	Coq10b
Dsc3	4.15582e-42	0.882259	0.258	0.062	7.47673e-38	EPI I	Dsc3
Nedd4l	5.77374e-42	1.39503	0.366	0.136	1.03875e-37	EPI I	Nedd4l
Abl2	1.18205e-41	1.38845	0.392	0.157	2.12662e-37	EPI I	Abl2
Cpeb4	1.39195e-41	1.75982	0.468	0.231	2.50425e-37	EPI I	Cpeb4
Rcan1	1.41412e-41	1.39816	0.271	0.076	2.54414e-37	EPI I	Rcan1
Krt17	3.7813e-41	0.261162	0.624	0.365	6.80293e-37	EPI I	Krt17
Rsrc2	5.59896e-41	1.79561	0.674	0.534	1.00731e-36	EPI I	Rsrc2
Rbm25	8.08141e-41	1.49754	0.689	0.563	1.45393e-36	EPI I	Rbm25
Serbp1	8.72731e-41	1.09251	0.789	0.772	1.57013e-36	EPI I	Serbp1
Btg1	8.87718e-41	1.33934	0.797	0.784	1.59709e-36	EPI I	Btg1
Sprr1a	2.70716e-40	0.667799	0.376	0.137	4.87046e-36	EPI I	Sprr1a
Cystm1	2.88356e-40	1.22644	0.316	0.104	5.18781e-36	EPI I	Cystm1
Sgk1	3.11945e-40	2.44501	0.579	0.359	5.6122e-36	EPI I	Sgk1
Rpl41	5.58553e-40	1.1791	0.908	0.938	1.00489e-35	EPI I	Rpl41
Nol8	1.09549e-39	1.23061	0.334	0.117	1.97089e-35	EPI I	Nol8
Taf1d	2.07456e-39	1.64359	0.5	0.27	3.73233e-35	EPI I	Taf1d
Smc4	5.12429e-39	1.26816	0.332	0.117	9.21911e-35	EPI I	Smc4
Hnrnpdl	9.67194e-39	1.53025	0.603	0.417	1.74008e-34	EPI I	Hnrnpdl
Cd24a	3.07224e-38	1.45671	0.408	0.168	5.52727e-34	EPI I	Cd24a
Gtpbp4	3.09374e-38	1.37771	0.555	0.349	5.56595e-34	EPI I	Gtpbp4
Eif1a	3.54606e-38	1.67608	0.584	0.391	6.37972e-34	EPI I	Eif1a
Ptp4a1	4.50378e-38	1.6386	0.566	0.359	8.10275e-34	EPI I	Ptp4a1
Chka	5.59024e-38	1.41936	0.361	0.141	1.00574e-33	EPI I	Chka
Suco	7.27865e-38	1.6984	0.482	0.253	1.3095e-33	EPI I	Suco
Pvr	1.37895e-37	1.22359	0.35	0.135	2.48087e-33	EPI I	Pvr
Ddx21	1.58159e-37	1.49816	0.513	0.295	2.84543e-33	EPI I	Ddx21
H3f3b	2.9339e-37	1.48314	0.953	0.966	5.27839e-33	EPI I	H3f3b
Nup153	4.32775e-37	1.33838	0.379	0.161	7.78606e-33	EPI I	Nup153
Rpl4	5.90812e-37	0.983396	0.8	0.817	1.06293e-32	EPI I	Rpl4
Gpbp1	1.83523e-36	1.45356	0.563	0.362	3.30175e-32	EPI I	Gpbp1
Eif4e	5.4171e-36	1.62384	0.568	0.379	9.74591e-32	EPI I	Eif4e
Cited2	9.74999e-36	1.8378	0.35	0.141	1.75412e-31	EPI I	Cited2
Urah	2.02405e-35	0.658564	0.35	0.117	3.64148e-31	EPI I	Urah
Wdr43	4.63134e-35	1.30449	0.408	0.189	8.33225e-31	EPI I	Wdr43
Clk1	4.66143e-35	1.67564	0.547	0.357	8.38638e-31	EPI I	Clk1
Junb	5.15268e-35	1.54603	0.795	0.803	9.27018e-31	EPI I	Junb
Nop56	9.01798e-35	1.6505	0.482	0.271	1.62242e-30	EPI I	Nop56
Baz1a	1.18274e-34	1.46587	0.503	0.295	2.12787e-30	EPI I	Baz1a
Top1	2.25818e-34	1.47326	0.739	0.672	4.0627e-30	EPI I	Top1
Zfp622	2.86215e-34	1.46751	0.434	0.219	5.14929e-30	EPI I	Zfp622
Strap	7.2448e-34	1.20837	0.587	0.418	1.30341e-29	EPI I	Strap
Zfp131	1.32637e-33	1.38571	0.466	0.254	2.38628e-29	EPI I	Zfp131
1500015A07Rik	2.17347e-33	1.26598	0.332	0.133	3.91028e-29	EPI I	1500015A07Rik
Rplp1	8.61529e-33	1.11494	0.879	0.941	1.54998e-28	EPI I	Rplp1
Zbtb11	1.29219e-32	1.20419	0.347	0.146	2.32477e-28	EPI I	Zbtb11
Aen	1.60176e-32	1.2174	0.355	0.153	2.88172e-28	EPI I	Aen
Chd3os	4.32061e-32	1.31141	0.255	0.082	7.7732e-28	EPI I	Chd3os
Naa50	4.3475e-32	1.25013	0.589	0.426	7.82158e-28	EPI I	Naa50
Ddit3	8.83903e-32	1.43128	0.479	0.276	1.59023e-27	EPI I	Ddit3
Atl2	1.27411e-31	1.18441	0.347	0.148	2.29226e-27	EPI I	Atl2
Eif4a1	7.32722e-31	0.948668	0.811	0.861	1.31824e-26	EPI I	Eif4a1
Dusp10	7.86883e-31	1.06003	0.253	0.083	1.41568e-26	EPI I	Dusp10
Jup	9.48687e-31	0.82764	0.366	0.15	1.70678e-26	EPI I	Jup
Sfr1	2.2197e-30	1.29295	0.732	0.719	3.99347e-26	EPI I	Sfr1
Ppp1r10	3.15753e-30	1.63246	0.434	0.236	5.68072e-26	EPI I	Ppp1r10
Ythdf2	8.183e-30	1.17131	0.463	0.262	1.4722e-25	EPI I	Ythdf2
Rps2	1.12437e-29	1.01275	0.918	0.958	2.02285e-25	EPI I	Rps2
Ddx5	2.03397e-29	0.970332	0.855	0.917	3.65931e-25	EPI I	Ddx5
Rtn4	2.03851e-29	1.14469	0.721	0.685	3.66749e-25	EPI I	Rtn4
Btf3	3.23096e-29	0.859011	0.811	0.875	5.81283e-25	EPI I	Btf3
Fip1l1	3.65435e-29	1.5984	0.558	0.389	6.57454e-25	EPI I	Fip1l1
Mafk	5.81935e-29	1.06547	0.274	0.101	1.04696e-24	EPI I	Mafk
Cxcl16	7.95388e-29	1.40123	0.487	0.301	1.43098e-24	EPI I	Cxcl16
Klf5	9.77036e-29	1.13109	0.334	0.143	1.75779e-24	EPI I	Klf5
Llph	1.37863e-28	1.32779	0.574	0.45	2.4803e-24	EPI I	Llph
Frat2	2.49631e-28	1.30843	0.261	0.093	4.49112e-24	EPI I	Frat2
Naa15	3.02768e-28	1.24439	0.508	0.331	5.44709e-24	EPI I	Naa15
Oaz1	3.36448e-28	1.37633	0.842	0.869	6.05303e-24	EPI I	Oaz1
Dnajb1	3.46606e-28	1.44233	0.45	0.259	6.23578e-24	EPI I	Dnajb1
Stx3	3.82332e-28	1.0195	0.361	0.167	6.87853e-24	EPI I	Stx3
Fos	8.97111e-28	1.81812	0.313	0.133	1.61399e-23	EPI I	Fos
Nasp	8.98008e-28	1.57861	0.458	0.275	1.61561e-23	EPI I	Nasp
Ccdc86	1.09913e-27	1.04976	0.326	0.143	1.97745e-23	EPI I	Ccdc86
Mrgbp	2.03482e-27	1.34558	0.311	0.133	3.66085e-23	EPI I	Mrgbp
Cdkn2aip	2.20743e-27	1.17136	0.318	0.137	3.97139e-23	EPI I	Cdkn2aip
Hist1h2bc	2.27957e-27	1.4886	0.25	0.089	4.10117e-23	EPI I	Hist1h2bc
Hbegf	2.67842e-27	1.37425	0.279	0.107	4.81874e-23	EPI I	Hbegf
Rrs1	2.80458e-27	1.16302	0.342	0.158	5.04572e-23	EPI I	Rrs1
Mpp5	4.68072e-27	1.25782	0.358	0.174	8.42109e-23	EPI I	Mpp5
Akirin1	4.90001e-27	1.4544	0.487	0.311	8.81561e-23	EPI I	Akirin1
Bzw1	5.86952e-27	1.01591	0.676	0.641	1.05599e-22	EPI I	Bzw1
Rpl12	9.76916e-27	0.868376	0.908	0.931	1.75757e-22	EPI I	Rpl12
Btbd10	1.16366e-26	1.15091	0.268	0.105	2.09353e-22	EPI I	Btbd10
Cnbp	1.39011e-26	1.06166	0.684	0.676	2.50094e-22	EPI I	Cnbp
Hspb1	2.13196e-26	2.6472	0.695	0.611	3.8356e-22	EPI I	Hspb1
Ppp1cb	2.72636e-26	1.2158	0.616	0.492	4.905e-22	EPI I	Ppp1cb
Hmgb2	3.65473e-26	1.69081	0.437	0.254	6.57523e-22	EPI I	Hmgb2
Lgals7	3.69438e-26	0.356851	0.426	0.208	6.64656e-22	EPI I	Lgals7
Eif3a	3.77553e-26	0.932367	0.724	0.708	6.79255e-22	EPI I	Eif3a
Nfkbia	6.94645e-26	1.59598	0.845	0.883	1.24974e-21	EPI I	Nfkbia
Efna5	7.38101e-26	0.990094	0.268	0.103	1.32792e-21	EPI I	Efna5
Ssb	9.75158e-26	1.19391	0.689	0.633	1.75441e-21	EPI I	Ssb
Cd44	1.44083e-25	1.28585	0.503	0.322	2.59219e-21	EPI I	Cd44
Pfdn2	1.63124e-25	1.20964	0.618	0.55	2.93476e-21	EPI I	Pfdn2
Yrdc	3.34344e-25	1.29928	0.497	0.341	6.01518e-21	EPI I	Yrdc
Hnrnph1	3.41499e-25	1.45118	0.618	0.526	6.14392e-21	EPI I	Hnrnph1
Nup54	4.4605e-25	1.00313	0.318	0.142	8.02488e-21	EPI I	Nup54
Rabggtb	4.92824e-25	1.23667	0.429	0.254	8.86639e-21	EPI I	Rabggtb
Ptpn2	4.98746e-25	1.31054	0.429	0.255	8.97294e-21	EPI I	Ptpn2
Map3k8	6.00627e-25	1.08429	0.25	0.094	1.08059e-20	EPI I	Map3k8
Ier5	8.1737e-25	1.69638	0.589	0.477	1.47053e-20	EPI I	Ier5
Csnk1d	9.01314e-25	1.30501	0.521	0.363	1.62155e-20	EPI I	Csnk1d
Ddr1	1.05943e-24	1.18708	0.258	0.101	1.90602e-20	EPI I	Ddr1
Epc1	1.15096e-24	1.04074	0.332	0.158	2.07069e-20	EPI I	Epc1
Polr1d	1.2678e-24	1.04166	0.682	0.658	2.2809e-20	EPI I	Polr1d
Gar1	2.00044e-24	0.972316	0.363	0.183	3.59899e-20	EPI I	Gar1
Pum2	3.6147e-24	1.14712	0.547	0.404	6.5032e-20	EPI I	Pum2
Rel	4.1232e-24	1.2649	0.282	0.122	7.41804e-20	EPI I	Rel
Rrp9	6.43998e-24	0.827931	0.255	0.1	1.15862e-19	EPI I	Rrp9
Anxa2	7.1471e-24	1.14801	0.579	0.427	1.28583e-19	EPI I	Anxa2
Tiparp	9.50065e-24	1.36663	0.358	0.184	1.70926e-19	EPI I	Tiparp
Slc25a31	1.00602e-23	0.80489	0.782	0.775	1.80994e-19	EPI I	Slc25a3
Eif6	1.24914e-23	0.924821	0.703	0.696	2.24733e-19	EPI I	Eif6
Tardbp	1.91594e-23	1.17716	0.529	0.4	3.44697e-19	EPI I	Tardbp
Vps37b	3.45304e-23	1.16671	0.324	0.158	6.21237e-19	EPI I	Vps37b
Yy1	3.51953e-23	1.29347	0.592	0.49	6.33199e-19	EPI I	Yy1
Arhgef5	3.66775e-23	1.03474	0.279	0.119	6.59866e-19	EPI I	Arhgef5
Emp1	3.90824e-23	1.27158	0.555	0.431	7.03131e-19	EPI I	Emp1
Sde2	7.07931e-23	1.24833	0.558	0.454	1.27364e-18	EPI I	Sde2
Ezr	9.49012e-23	0.956687	0.337	0.163	1.70737e-18	EPI I	Ezr
AU019823	1.48338e-22	0.981021	0.311	0.147	2.66876e-18	EPI I	AU019823
Nmd3	1.54161e-22	1.05207	0.353	0.184	2.77352e-18	EPI I	Nmd3
Rps6	3.6287e-22	0.677755	0.845	0.92	6.52839e-18	EPI I	Rps6
Ctps	5.9768e-22	1.09206	0.305	0.147	1.07529e-17	EPI I	Ctps
Pnrc11	6.02347e-22	1.14952	0.737	0.763	1.08368e-17	EPI I	Pnrc1
Esf1	1.10393e-21	1.10936	0.487	0.34	1.98607e-17	EPI I	Esf1
Plekhf2	1.18599e-21	1.12631	0.268	0.117	2.13372e-17	EPI I	Plekhf2
Pdlim1	2.6606e-21	1.18407	0.303	0.145	4.78669e-17	EPI I	Pdlim1
Rybp	5.45901e-21	1.22902	0.326	0.171	9.82131e-17	EPI I	Rybp
Ybx3	5.6613e-21	0.993918	0.629	0.597	1.01853e-16	EPI I	Ybx3
Senp6	6.23113e-21	1.26654	0.542	0.438	1.12104e-16	EPI I	Senp6
Ywhae	6.40101e-21	0.92863	0.724	0.751	1.1516e-16	EPI I	Ywhae
Fbl	6.97311e-21	1.15095	0.479	0.336	1.25453e-16	EPI I	Fbl
Dsp	7.39118e-21	0.447089	0.261	0.098	1.32975e-16	EPI I	Dsp
Ubap1	8.62743e-21	1.0146	0.382	0.222	1.55216e-16	EPI I	Ubap1
Zfp36l2	1.29241e-20	2.63302	0.55	0.442	2.32517e-16	EPI I	Zfp36l2
Pttg1ip	5.09504e-20	1.26985	0.534	0.441	9.16649e-16	EPI I	Pttg1ip
Eif3c	5.96223e-20	0.926258	0.703	0.703	1.07267e-15	EPI I	Eif3c
Hnrnpa0	5.97419e-20	0.946824	0.689	0.709	1.07482e-15	EPI I	Hnrnpa0
Amotl2	9.54017e-20	1.01606	0.253	0.11	1.71637e-15	EPI I	Amotl2
Rps12	1.65882e-19	0.877211	0.868	0.933	2.98439e-15	EPI I	Rps12
Crct1	1.69038e-19	0.597597	0.382	0.219	3.04116e-15	EPI I	Crct1
Dusp11	2.89562e-19	1.07202	0.489	0.358	5.20951e-15	EPI I	Dusp11
Grpel2	3.5118e-19	0.953905	0.35	0.197	6.31809e-15	EPI I	Grpel2
Rps14	3.59153e-19	0.893141	0.903	0.954	6.46153e-15	EPI I	Rps14
Pip5k1a	5.12909e-19	1.26638	0.463	0.335	9.22775e-15	EPI I	Pip5k1a
Ppp4r2	5.91943e-19	1.16882	0.611	0.56	1.06496e-14	EPI I	Ppp4r2
Pole4	6.0638e-19	1.14451	0.429	0.292	1.09094e-14	EPI I	Pole4
Cebpz	6.62945e-19	1.17732	0.387	0.24	1.1927e-14	EPI I	Cebpz
Naca	1.00268e-18	0.765512	0.832	0.923	1.80393e-14	EPI I	Naca
Ppan	1.11785e-18	0.876109	0.289	0.141	2.01113e-14	EPI I	Ppan
Ndfip2	1.61389e-18	1.16109	0.532	0.44	2.90355e-14	EPI I	Ndfip2
Rpl8	2.30446e-18	0.643425	0.939	0.96	4.14596e-14	EPI I	Rpl8
Hnrnpf	2.8427e-18	0.751777	0.703	0.777	5.1143e-14	EPI I	Hnrnpf
Rpl18	3.61586e-18	0.556998	0.924	0.966	6.5053e-14	EPI I	Rpl18
S100a16	3.85117e-18	0.910811	0.395	0.234	6.92865e-14	EPI I	S100a16
Rnh1	5.06612e-18	1.16757	0.579	0.503	9.11446e-14	EPI I	Rnh1
Usp1	5.97822e-18	1.61879	0.324	0.183	1.07554e-13	EPI I	Usp1
Rnf19a	7.14358e-18	1.14967	0.337	0.195	1.2852e-13	EPI I	Rnf19a
Ran	1.02333e-17	0.796655	0.734	0.762	1.84107e-13	EPI I	Ran
Rpl24	1.08621e-17	0.653864	0.9	0.954	1.95421e-13	EPI I	Rpl24
Cyr611	2.08558e-17	2.05016	0.463	0.318	3.75217e-13	EPI I	Cyr61
Nip7	2.41879e-17	0.978596	0.389	0.251	4.35164e-13	EPI I	Nip7
Eif4g2	2.45949e-17	0.887006	0.768	0.817	4.42487e-13	EPI I	Eif4g2
Cct2	2.64485e-17	0.831565	0.65	0.653	4.75835e-13	EPI I	Cct2
Nup50	2.69567e-17	1.03083	0.382	0.243	4.84977e-13	EPI I	Nup50
Timm10	7.30176e-17	0.919546	0.379	0.241	1.31366e-12	EPI I	Timm10
Hmox1	7.99568e-17	1.66777	0.534	0.438	1.4385e-12	EPI I	Hmox1
Irs2	8.37417e-17	1.04484	0.292	0.152	1.5066e-12	EPI I	Irs2
Mybbp1a	1.32523e-16	1.1439	0.371	0.237	2.38423e-12	EPI I	Mybbp1a
Etf1	1.6812e-16	1.05298	0.574	0.519	3.02464e-12	EPI I	Etf1
Arl4a	1.68387e-16	1.50024	0.332	0.195	3.02945e-12	EPI I	Arl4a
Kpna4	1.87224e-16	0.984959	0.397	0.264	3.36835e-12	EPI I	Kpna4
Eif2s1	2.10547e-16	1.03696	0.513	0.423	3.78795e-12	EPI I	Eif2s1
Rsrp1	2.75774e-16	1.22485	0.682	0.683	4.96146e-12	EPI I	Rsrp1
Ddx39	3.97796e-16	1.13934	0.453	0.335	7.15674e-12	EPI I	Ddx39
Crip2	7.8015e-16	1.14799	0.384	0.251	1.40357e-11	EPI I	Crip2
Ppp1r2	8.25809e-16	1.13654	0.592	0.557	1.48571e-11	EPI I	Ppp1r2
Rab5a	9.74613e-16	1.07229	0.458	0.34	1.75343e-11	EPI I	Rab5a
Sfpq	1.05064e-15	0.937769	0.613	0.57	1.89021e-11	EPI I	Sfpq
Tpd52	1.08721e-15	0.753203	0.318	0.182	1.956e-11	EPI I	Tpd52
Ubb	1.09765e-15	1.07588	0.816	0.89	1.97478e-11	EPI I	Ubb
Rpl15	1.17266e-15	0.51726	0.911	0.96	2.10973e-11	EPI I	Rpl15
Nifk	1.3341e-15	0.990396	0.324	0.191	2.40017e-11	EPI I	Nifk
Arid5b	1.69089e-15	1.08915	0.734	0.736	3.04209e-11	EPI I	Arid5b
Rpl6	1.84604e-15	0.561633	0.858	0.933	3.32122e-11	EPI I	Rpl6
Cks2	1.87253e-15	1.51305	0.463	0.347	3.36887e-11	EPI I	Cks2
Nufip2	1.97552e-15	1.01471	0.482	0.383	3.55415e-11	EPI I	Nufip2
Arid4b	2.06105e-15	1.17455	0.561	0.5	3.70804e-11	EPI I	Arid4b
Arrdc4	4.6928e-15	0.836333	0.253	0.125	8.44282e-11	EPI I	Arrdc4
Tax1bp1	7.19164e-15	0.820371	0.716	0.762	1.29385e-10	EPI I	Tax1bp1
Ndrg1	8.00537e-15	0.976522	0.568	0.48	1.44025e-10	EPI I	Ndrg1
Rps26	9.05171e-15	0.711761	0.789	0.881	1.62849e-10	EPI I	Rps26
Snrnp48	1.02141e-14	0.96974	0.429	0.313	1.83761e-10	EPI I	Snrnp48
Mapre1	1.17243e-14	0.959791	0.576	0.524	2.10931e-10	EPI I	Mapre1
Prpf39	1.23559e-14	1.22837	0.379	0.256	2.22294e-10	EPI I	Prpf39
Cct5	1.33317e-14	0.972512	0.576	0.557	2.39851e-10	EPI I	Cct5
Tmem11	1.50495e-14	1.07122	0.392	0.272	2.70756e-10	EPI I	Tmem11
Srrm1	1.83193e-14	0.943042	0.561	0.489	3.29582e-10	EPI I	Srrm1
Ndel1	1.83731e-14	1.04775	0.45	0.346	3.30551e-10	EPI I	Ndel1
Wapl	1.83863e-14	1.13386	0.505	0.424	3.30789e-10	EPI I	Wapl
Sec62	2.13357e-14	1.0945	0.697	0.739	3.83851e-10	EPI I	Sec62
Mettl16	2.53104e-14	0.80605	0.279	0.154	4.5536e-10	EPI I	Mettl16
Jmjd1c	3.22321e-14	1.31636	0.479	0.392	5.79887e-10	EPI I	Jmjd1c
Rpl22l1	6.17614e-14	1.11455	0.642	0.616	1.11115e-09	EPI I	Rpl22l1
Tuba4a	6.23165e-14	1.08236	0.411	0.29	1.12114e-09	EPI I	Tuba4a
Gnl2	8.3172e-14	0.958179	0.429	0.313	1.49635e-09	EPI I	Gnl2
U2surp	9.04757e-14	1.00825	0.489	0.398	1.62775e-09	EPI I	U2surp
Nr1d2	9.77998e-14	0.993378	0.337	0.215	1.75952e-09	EPI I	Nr1d2
Zfp593	1.18286e-13	0.825864	0.305	0.182	2.12808e-09	EPI I	Zfp593
U2af1	1.29538e-13	0.940118	0.537	0.502	2.33052e-09	EPI I	U2af1
Snrpb	1.33216e-13	0.709198	0.687	0.74	2.39669e-09	EPI I	Snrpb
Chd2	1.51966e-13	0.918851	0.339	0.217	2.73403e-09	EPI I	Chd2
Rps13	1.93732e-13	0.672059	0.837	0.927	3.48544e-09	EPI I	Rps13
Fnbp1l	2.00514e-13	0.876375	0.261	0.141	3.60746e-09	EPI I	Fnbp1l
Pum1	2.03278e-13	1.00252	0.503	0.418	3.65718e-09	EPI I	Pum1
Srsf5	2.18338e-13	0.951019	0.682	0.735	3.92812e-09	EPI I	Srsf5
Smg7	2.93118e-13	0.90084	0.282	0.162	5.27349e-09	EPI I	Smg7
Polr2h	3.38082e-13	0.883824	0.347	0.224	6.08243e-09	EPI I	Polr2h
Sdad1	6.26772e-13	0.918499	0.274	0.157	1.12763e-08	EPI I	Sdad1
Usp24	7.08333e-13	0.87492	0.289	0.171	1.27436e-08	EPI I	Usp24
Pcnp	8.45061e-13	0.896849	0.571	0.532	1.52035e-08	EPI I	Pcnp
Nr1d1	8.58348e-13	1.18881	0.276	0.162	1.54425e-08	EPI I	Nr1d1
Maff	9.30193e-13	1.1195	0.445	0.345	1.67351e-08	EPI I	Maff
Fus	9.75784e-13	1.26323	0.558	0.52	1.75553e-08	EPI I	Fus
Brd8	1.01244e-12	0.927745	0.324	0.204	1.82149e-08	EPI I	Brd8
Rap1b	1.08471e-12	1.00888	0.576	0.589	1.9515e-08	EPI I	Rap1b
Ncoa4	1.09688e-12	1.09895	0.284	0.172	1.97339e-08	EPI I	Ncoa4
Hnrnpa1	1.23897e-12	1.18653	0.582	0.575	2.22903e-08	EPI I	Hnrnpa1
Ranbp9	1.27091e-12	0.899143	0.311	0.194	2.2865e-08	EPI I	Ranbp9
Smndc1	1.29907e-12	0.83028	0.363	0.248	2.33716e-08	EPI I	Smndc1
Clk4	1.52546e-12	0.89164	0.355	0.241	2.74446e-08	EPI I	Clk4
Anxa1	1.93562e-12	0.79383	0.484	0.369	3.48238e-08	EPI I	Anxa1
Cul3	2.36062e-12	0.914615	0.545	0.507	4.24699e-08	EPI I	Cul3
Ptbp2	2.39746e-12	0.949116	0.263	0.152	4.31327e-08	EPI I	Ptbp2
Rpl10a	2.58493e-12	0.637096	0.829	0.919	4.65055e-08	EPI I	Rpl10a
Bcl10	2.94076e-12	1.06566	0.521	0.468	5.29072e-08	EPI I	Bcl10
Larp4	2.95431e-12	1.10071	0.429	0.341	5.31511e-08	EPI I	Larp4
Zfp655	3.33065e-12	0.754176	0.324	0.203	5.99217e-08	EPI I	Zfp655
Nras	3.48034e-12	0.934715	0.395	0.299	6.26148e-08	EPI I	Nras
Rlf	4.03662e-12	0.905378	0.379	0.272	7.26229e-08	EPI I	Rlf
Kif5b	6.94297e-12	0.723473	0.671	0.7	1.24911e-07	EPI I	Kif5b
Nop14	7.76206e-12	0.964815	0.326	0.217	1.39647e-07	EPI I	Nop14
Ghitm	8.30614e-12	0.873122	0.508	0.462	1.49436e-07	EPI I	Ghitm
Hivep2	9.13527e-12	0.923112	0.271	0.161	1.64353e-07	EPI I	Hivep2
Tuba1c	9.4581e-12	0.874766	0.484	0.402	1.70161e-07	EPI I	Tuba1c
Tbc1d15	1.00104e-11	0.959403	0.466	0.394	1.80097e-07	EPI I	Tbc1d15
Rpl26	1.19351e-11	0.762871	0.755	0.861	2.14724e-07	EPI I	Rpl26
Ube2n	1.42681e-11	0.835594	0.492	0.432	2.56697e-07	EPI I	Ube2n
Kcmf1	1.49207e-11	0.816261	0.545	0.504	2.68438e-07	EPI I	Kcmf1
Katna1	2.19874e-11	0.863404	0.276	0.171	3.95575e-07	EPI I	Katna1
Rbm8a	2.27113e-11	0.988299	0.574	0.585	4.086e-07	EPI I	Rbm8a
Adss	2.58974e-11	0.75837	0.268	0.159	4.6592e-07	EPI I	Adss
Rpl9	2.85429e-11	0.56356	0.916	0.967	5.13515e-07	EPI I	Rpl9
Hnrnpk	2.92612e-11	0.737001	0.724	0.771	5.26438e-07	EPI I	Hnrnpk
Snrpa1	3.02634e-11	0.899426	0.429	0.35	5.44469e-07	EPI I	Snrpa1
Alyref	3.38993e-11	0.932845	0.408	0.324	6.09883e-07	EPI I	Alyref
Mrps18b	3.51434e-11	0.869238	0.337	0.236	6.32265e-07	EPI I	Mrps18b
Cast	3.86581e-11	1.04847	0.545	0.524	6.95498e-07	EPI I	Cast
Mast4	3.89348e-11	1.17654	0.376	0.28	7.00475e-07	EPI I	Mast4
Ppp2ca	5.9073e-11	0.766404	0.624	0.632	1.06278e-06	EPI I	Ppp2ca
Fubp1	5.96514e-11	0.907485	0.534	0.51	1.07319e-06	EPI I	Fubp1
Ccng1	7.20637e-11	1.03239	0.287	0.184	1.2965e-06	EPI I	Ccng1
Trim33	1.0787e-10	0.891076	0.318	0.215	1.9407e-06	EPI I	Trim33
Kdm6b	1.26329e-10	1.15406	0.421	0.344	2.27279e-06	EPI I	Kdm6b
Rps7	1.37307e-10	0.642239	0.855	0.944	2.47028e-06	EPI I	Rps7
Arf6	1.49584e-10	0.825839	0.366	0.268	2.69117e-06	EPI I	Arf6
Akirin2	1.51987e-10	0.96192	0.453	0.384	2.7344e-06	EPI I	Akirin2
Ube2i	1.63082e-10	0.704194	0.611	0.651	2.93401e-06	EPI I	Ube2i
Aebp2	2.31711e-10	0.849882	0.374	0.277	4.16872e-06	EPI I	Aebp2
Map2k3	2.77252e-10	1.01172	0.455	0.387	4.98804e-06	EPI I	Map2k3
Eif3j1	3.89975e-10	0.811371	0.347	0.248	7.01605e-06	EPI I	Eif3j1
Ranbp2	5.11073e-10	1.02986	0.442	0.375	9.19472e-06	EPI I	Ranbp2
Cwc25	6.18507e-10	0.998356	0.289	0.191	1.11276e-05	EPI I	Cwc25
Ccnt2	6.8126e-10	0.865408	0.326	0.228	1.22566e-05	EPI I	Ccnt2
Rnf4	7.44075e-10	0.880276	0.413	0.33	1.33867e-05	EPI I	Rnf4
Hbp1	8.2662e-10	1.04038	0.503	0.468	1.48717e-05	EPI I	Hbp1
Npepps	8.29897e-10	0.839802	0.447	0.377	1.49307e-05	EPI I	Npepps
Nup62	9.02757e-10	0.907714	0.347	0.255	1.62415e-05	EPI I	Nup62
Rps5	9.45723e-10	0.645452	0.861	0.948	1.70145e-05	EPI I	Rps5
Wipi2	9.62079e-10	0.892506	0.458	0.387	1.73088e-05	EPI I	Wipi2
Sltm	1.05375e-09	0.908929	0.487	0.439	1.8958e-05	EPI I	Sltm
Capza2	1.34453e-09	0.874165	0.566	0.597	2.41895e-05	EPI I	Capza2
Dek	1.92527e-09	0.953881	0.534	0.491	3.46376e-05	EPI I	Dek
Kpna1	2.01499e-09	0.869115	0.271	0.177	3.62517e-05	EPI I	Kpna1
Cdk9	2.59644e-09	0.916423	0.374	0.289	4.67126e-05	EPI I	Cdk9
Ccdc59	3.03938e-09	0.79602	0.405	0.333	5.46815e-05	EPI I	Ccdc59
Ier2	3.41377e-09	1.11967	0.574	0.579	6.14172e-05	EPI I	Ier2
Nop53	3.9292e-09	0.835027	0.445	0.39	7.06903e-05	EPI I	Nop53
Calm1	4.34052e-09	0.702457	0.782	0.866	7.80903e-05	EPI I	Calm1
Egr11	4.54843e-09	1.44855	0.411	0.33	8.18309e-05	EPI I	Egr1
Chic2	4.91312e-09	0.787528	0.613	0.65	8.8392e-05	EPI I	Chic2
Ivns1abp1	6.21068e-09	0.910876	0.371	0.288	0.000111736	EPI I	Ivns1abp
Rabgef1	6.32289e-09	0.770566	0.253	0.162	0.000113755	EPI I	Rabgef1
Atp13a3	7.01059e-09	0.830849	0.403	0.328	0.000126127	EPI I	Atp13a3
Bclaf1	7.05081e-09	0.815326	0.484	0.438	0.000126851	EPI I	Bclaf1
Ubxn4	7.73203e-09	0.859369	0.534	0.528	0.000139107	EPI I	Ubxn4
Slc20a11	9.19737e-09	0.740579	0.271	0.176	0.00016547	EPI I	Slc20a1
Prpf38b	9.88895e-09	0.867402	0.426	0.36	0.000177912	EPI I	Prpf38b
Mgea5	1.06825e-08	0.834344	0.311	0.222	0.000192189	EPI I	Mgea5
Uchl3	1.1339e-08	0.656988	0.284	0.184	0.000204	EPI I	Uchl3
Nup98	1.17759e-08	0.921793	0.337	0.26	0.000211861	EPI I	Nup98
Slbp	1.35694e-08	0.90159	0.345	0.261	0.000244127	EPI I	Slbp
Luc7l	1.44331e-08	0.776652	0.313	0.228	0.000259666	EPI I	Luc7l
Pdcd6	1.73021e-08	1.05122	0.547	0.56	0.000311283	EPI I	Pdcd6
Cdk12	1.89403e-08	0.926613	0.361	0.286	0.000340754	EPI I	Cdk12
Chd1	2.03033e-08	1.01259	0.397	0.333	0.000365276	EPI I	Chd1
Rsf1	2.11294e-08	0.995638	0.395	0.325	0.000380139	EPI I	Rsf1
Calm2	2.50541e-08	0.726101	0.679	0.748	0.000450748	EPI I	Calm2
Med13	2.70075e-08	0.917845	0.413	0.354	0.000485891	EPI I	Med13
Atg101	2.99935e-08	0.845527	0.342	0.267	0.000539613	EPI I	Atg101
Rnps1	3.09442e-08	0.764019	0.408	0.344	0.000556718	EPI I	Rnps1
Cnot4	3.17055e-08	0.921035	0.334	0.256	0.000570413	EPI I	Cnot4
Vps26a	3.59944e-08	0.814908	0.382	0.311	0.000647575	EPI I	Vps26a
Atg12	4.25159e-08	0.808522	0.3	0.213	0.000764904	EPI I	Atg12
Emc6	4.6143e-08	0.666374	0.45	0.415	0.000830159	EPI I	Emc6
Zranb1	4.62766e-08	0.854489	0.363	0.284	0.000832563	EPI I	Zranb1
Mapk6	4.76056e-08	0.834683	0.347	0.27	0.000856472	EPI I	Mapk6
Gm8797	6.50727e-08	1.03378	0.611	0.679	0.00117072	EPI I	Gm8797
Srsf6	6.63159e-08	0.956101	0.484	0.468	0.00119309	EPI I	Srsf6
Cryab	6.86762e-08	1.63122	0.279	0.187	0.00123555	EPI I	Cryab
Cpne8	7.11109e-08	0.871442	0.274	0.192	0.00127936	EPI I	Cpne8
Maea	7.22308e-08	1.03358	0.332	0.262	0.0012995	EPI I	Maea
Nolc1	7.23679e-08	0.834731	0.342	0.263	0.00130197	EPI I	Nolc1
Gtf2h1	7.84931e-08	0.739175	0.289	0.206	0.00141217	EPI I	Gtf2h1
U2af2	7.99039e-08	0.852379	0.326	0.25	0.00143755	EPI I	U2af2
Rps17	8.67554e-08	0.568185	0.732	0.867	0.00156082	EPI I	Rps17
Chtop	9.7205e-08	0.831731	0.411	0.353	0.00174881	EPI I	Chtop
Utp18	1.04859e-07	0.61045	0.255	0.17	0.00188651	EPI I	Utp18
Ets1	1.09258e-07	1.07472	0.361	0.29	0.00196567	EPI I	Ets1
Txnip	1.10023e-07	1.27435	0.332	0.25	0.00197943	EPI I	Txnip
Snx5	1.32284e-07	0.747961	0.284	0.203	0.00237992	EPI I	Snx5
2810474O19Rik	1.49151e-07	1.63559	0.405	0.363	0.00268338	EPI I	2810474O19Rik
Dyrk1a	1.54603e-07	0.764909	0.276	0.195	0.00278146	EPI I	Dyrk1a
2810403A07Rik	1.57642e-07	0.825089	0.292	0.214	0.00283615	EPI I	2810403A07Rik
Ahctf1	1.64614e-07	0.786684	0.353	0.278	0.00296157	EPI I	Ahctf1
Smg1	1.70685e-07	0.818521	0.358	0.287	0.00307079	EPI I	Smg1
Eif1ad	1.7973e-07	0.704162	0.311	0.23	0.00323352	EPI I	Eif1ad
Dhx15	1.8861e-07	0.914592	0.442	0.401	0.00339328	EPI I	Dhx15
Tcerg1	2.07779e-07	0.854077	0.342	0.273	0.00373815	EPI I	Tcerg1
Tfrc	2.32733e-07	0.704355	0.258	0.178	0.00418709	EPI I	Tfrc
Rpl34	2.36376e-07	0.525494	0.834	0.916	0.00425264	EPI I	Rpl34
Larp1b	3.03594e-07	0.723746	0.253	0.173	0.00546196	EPI I	Larp1b
Supt4a	3.08699e-07	0.819913	0.537	0.548	0.00555381	EPI I	Supt4a
Ppp2cb	3.1269e-07	0.66021	0.289	0.208	0.00562561	EPI I	Ppp2cb
Ddx3x	3.25708e-07	0.818972	0.6	0.641	0.00585981	EPI I	Ddx3x
Rab10	3.31176e-07	0.725053	0.537	0.559	0.00595819	EPI I	Rab10
Tomm20	3.52879e-07	0.614295	0.626	0.725	0.00634864	EPI I	Tomm20
Lrrfip1	3.76392e-07	0.805988	0.403	0.348	0.00677167	EPI I	Lrrfip1
Polr2m	4.46393e-07	0.729143	0.461	0.417	0.00803106	EPI I	Polr2m
Sf3b3	4.68662e-07	0.939607	0.437	0.394	0.0084317	EPI I	Sf3b3
Rpl35	5.0924e-07	0.636141	0.689	0.821	0.00916174	EPI I	Rpl35
Orc4	5.45015e-07	0.684003	0.266	0.189	0.00980537	EPI I	Orc4
Mfsd14a	5.70061e-07	0.753061	0.318	0.244	0.010256	EPI I	Mfsd14a
Gpx11	6.81925e-07	0.497154	0.384	0.626	0.0122685	EPI I	Gpx1
Cnot7	7.28258e-07	0.757971	0.332	0.262	0.0131021	EPI I	Cnot7
Afdn	8.15303e-07	0.658929	0.342	0.274	0.0146681	EPI I	Afdn
Pkn2	8.4603e-07	0.834592	0.424	0.383	0.0152209	EPI I	Pkn2
Ptpn12	8.5649e-07	0.854446	0.353	0.293	0.0154091	EPI I	Ptpn12
Med4	8.9628e-07	0.726514	0.3	0.228	0.016125	EPI I	Med4
Ccnt1	9.60564e-07	0.870299	0.387	0.334	0.0172815	EPI I	Ccnt1
Rasa2	1.01523e-06	0.80407	0.284	0.208	0.018265	EPI I	Rasa2
Cct7	1.038e-06	0.701737	0.55	0.601	0.0186746	EPI I	Cct7
Rpl21	1.10442e-06	0.457314	0.813	0.923	0.0198697	EPI I	Rpl21
2023-03-07	1.18781e-06	0.910354	0.453	0.423	0.0213699	EPI I	2023-03-07
Siah1a	1.2387e-06	0.615305	0.276	0.199	0.0222855	EPI I	Siah1a
Fbrsl1	1.36469e-06	0.660702	0.266	0.191	0.0245522	EPI I	Fbrsl1
Eef1e1	1.62346e-06	0.668325	0.297	0.228	0.0292078	EPI I	Eef1e1
Pa2g4	1.6704e-06	0.674523	0.376	0.32	0.0300521	EPI I	Pa2g4
Rassf1	1.89949e-06	0.815031	0.468	0.45	0.0341737	EPI I	Rassf1
Rplp0	1.91213e-06	0.531662	0.924	0.966	0.0344011	EPI I	Rplp0
Set	1.95535e-06	0.705505	0.597	0.689	0.0351787	EPI I	Set
Cpsf7	1.9717e-06	0.74769	0.255	0.184	0.0354728	EPI I	Cpsf7
Rps25	2.11969e-06	0.396104	0.779	0.879	0.0381353	EPI I	Rps25
Eif3d	2.39214e-06	0.727921	0.442	0.424	0.043037	EPI I	Eif3d
Hdgf	2.39775e-06	0.609737	0.611	0.67	0.0431379	EPI I	Hdgf
Ist1	2.50896e-06	0.701746	0.258	0.186	0.0451388	EPI I	Ist1
Rps3a1	2.6071e-06	0.455941	0.837	0.931	0.0469044	EPI I	Rps3a1
Wac	2.78663e-06	0.756457	0.442	0.425	0.0501343	EPI I	Wac
Cul1	3.06819e-06	0.851924	0.487	0.479	0.0551997	EPI I	Cul1
Rsbn1l	3.222e-06	0.786037	0.366	0.312	0.0579669	EPI I	Rsbn1l
Gabpa	3.47984e-06	0.746407	0.279	0.211	0.0626059	EPI I	Gabpa
1810013L24Rik	4.37378e-06	0.882892	0.268	0.202	0.0786887	EPI I	1810013L24Rik
Taf13	4.95936e-06	0.819937	0.261	0.191	0.0892239	EPI I	Taf13
Twistnb	4.98277e-06	0.929556	0.363	0.315	0.0896449	EPI I	Twistnb
Rps3	5.15502e-06	0.463712	0.916	0.96	0.092744	EPI I	Rps3
Thrap3	5.311e-06	0.756972	0.461	0.439	0.0955502	EPI I	Thrap3
Rad23b	5.37482e-06	0.936071	0.413	0.38	0.0966984	EPI I	Rad23b
Rpl32	5.56145e-06	0.44665	0.876	0.948	0.100056	EPI I	Rpl32
Rpl17	6.52886e-06	0.526205	0.895	0.958	0.117461	EPI I	Rpl17
Zfp706	6.62945e-06	0.742206	0.508	0.539	0.11927	EPI I	Zfp706
Lyar	6.65569e-06	0.727694	0.289	0.222	0.119743	EPI I	Lyar
Rab7	7.97028e-06	0.796811	0.545	0.591	0.143393	EPI I	Rab7
Rbm27	8.27836e-06	0.796365	0.313	0.253	0.148936	EPI I	Rbm27
Pdlim5	9.0807e-06	0.708556	0.25	0.185	0.163371	EPI I	Pdlim5
1810037I17Rik	9.16899e-06	0.992512	0.539	0.569	0.164959	EPI I	1810037I17Rik
Rictor	9.40203e-06	0.772162	0.324	0.265	0.169152	EPI I	Rictor
Sertad2	9.70451e-06	0.820808	0.295	0.236	0.174594	EPI I	Sertad2
Rsl1d1	9.74366e-06	0.73485	0.453	0.436	0.175298	EPI I	Rsl1d1
Srsf10	9.98722e-06	0.779103	0.411	0.376	0.17968	EPI I	Srsf10
Ipo7	1.03402e-05	0.735112	0.303	0.24	0.18603	EPI I	Ipo7
Cct8	1.06203e-05	0.584187	0.566	0.602	0.19107	EPI I	Cct8
Odc12	1.15662e-05	0.396116	0.461	0.402	0.208087	EPI I	Odc1
Mak16	1.21401e-05	0.608693	0.266	0.2	0.218412	EPI I	Mak16
Ewsr1	1.23057e-05	0.787618	0.439	0.428	0.221393	EPI I	Ewsr1
Qk	1.23492e-05	0.665403	0.511	0.522	0.222175	EPI I	Qk
Rpl27a	1.30293e-05	0.468364	0.871	0.949	0.23441	EPI I	Rpl27a
Anp32b	1.35363e-05	0.5527	0.621	0.714	0.243531	EPI I	Anp32b
Ankrd10	1.41855e-05	0.741992	0.263	0.2	0.255211	EPI I	Ankrd10
Rps27a	1.41915e-05	0.423973	0.905	0.962	0.255319	EPI I	Rps27a
Zfx	1.47284e-05	0.869202	0.297	0.242	0.264979	EPI I	Zfx
Appbp2	1.57768e-05	0.930774	0.332	0.287	0.28384	EPI I	Appbp2
Eif5a	1.61309e-05	0.484549	0.716	0.821	0.290212	EPI I	Eif5a
Elf1	1.66291e-05	0.810303	0.326	0.27	0.299174	EPI I	Elf1
Rpl19	1.68319e-05	0.368947	0.913	0.973	0.302822	EPI I	Rpl19
Pdcd10	1.71648e-05	0.611355	0.487	0.477	0.308812	EPI I	Pdcd10
Pim3	1.80805e-05	0.977896	0.403	0.38	0.325286	EPI I	Pim3
Rpl35a	1.83415e-05	0.582076	0.771	0.912	0.329982	EPI I	Rpl35a
Zc3h15	1.89441e-05	0.648731	0.487	0.491	0.340823	EPI I	Zc3h15
Smarca5	1.92804e-05	0.744985	0.542	0.564	0.346874	EPI I	Smarca5
Magoh	1.98536e-05	0.78085	0.453	0.463	0.357185	EPI I	Magoh
Cct4	1.9898e-05	0.700325	0.489	0.518	0.357984	EPI I	Cct4
Wbp11	2.02637e-05	0.79155	0.384	0.344	0.364564	EPI I	Wbp11
Epc2	2.06779e-05	0.758716	0.311	0.252	0.372016	EPI I	Epc2
Rlim	2.14606e-05	0.756718	0.305	0.252	0.386097	EPI I	Rlim
Bdp1	2.18107e-05	0.702685	0.324	0.269	0.392396	EPI I	Bdp1
Ppp4r3a	2.19922e-05	0.734359	0.303	0.246	0.395661	EPI I	Ppp4r3a
Kansl3	2.27635e-05	0.613301	0.253	0.186	0.409538	EPI I	Kansl3
Bloc1s2	2.82435e-05	0.760733	0.3	0.249	0.508129	EPI I	Bloc1s2
Mt2	2.88043e-05	1.45506	0.35	0.313	0.518219	EPI I	Mt2
Ak6	3.01828e-05	0.725072	0.371	0.331	0.543019	EPI I	Ak6
Rbbp6	3.31096e-05	0.859687	0.503	0.539	0.595675	EPI I	Rbbp6
Rbm18	3.50515e-05	0.677584	0.289	0.234	0.630612	EPI I	Rbm18
Tlk2	3.54425e-05	0.634423	0.276	0.215	0.637647	EPI I	Tlk2
Sf1	3.64189e-05	0.688112	0.353	0.308	0.655213	EPI I	Sf1
Taf15	3.89099e-05	0.783717	0.339	0.292	0.700028	EPI I	Taf15
Brd1	3.92239e-05	0.753865	0.434	0.422	0.705677	EPI I	Brd1
Zfp330	4.03362e-05	0.676241	0.303	0.251	0.725688	EPI I	Zfp330
Dusp1	4.156e-05	1.69887	0.526	0.576	0.747706	EPI I	Dusp1
Kpnb1	4.95421e-05	0.734469	0.368	0.331	0.891312	EPI I	Kpnb1
2023-03-05	5.57299e-05	0.707685	0.424	0.417	1	EPI I	2023-03-05
Luzp1	5.7489e-05	0.816841	0.526	0.559	1	EPI I	Luzp1
Ccdc186	5.83737e-05	0.765808	0.358	0.317	1	EPI I	Ccdc186
Timm8a1	6.48443e-05	0.67237	0.263	0.207	1	EPI I	Timm8a1
Zrsr2	6.62996e-05	0.66435	0.316	0.264	1	EPI I	Zrsr2
Arih1	6.93643e-05	0.742418	0.368	0.333	1	EPI I	Arih1
Cggbp1	7.07893e-05	0.740712	0.447	0.452	1	EPI I	Cggbp1
BC100530	7.15327e-05	0.267853	0.334	0.268	1	EPI I	BC100530
Matr3	7.91835e-05	0.659676	0.461	0.468	1	EPI I	Matr3
Nop10	8.10563e-05	0.839836	0.463	0.47	1	EPI I	Nop10
Hspa51	9.05115e-05	0.766052	0.829	0.898	1	EPI I	Hspa5
Rbmxl1	9.35523e-05	0.739831	0.308	0.262	1	EPI I	Rbmxl1
Kansl1	9.36052e-05	0.859886	0.332	0.297	1	EPI I	Kansl1
Pak1ip1	9.49459e-05	0.58095	0.371	0.345	1	EPI I	Pak1ip1
Ythdf1	9.82084e-05	0.728334	0.313	0.269	1	EPI I	Ythdf1
Rpl37	0.000102007	0.470064	0.782	0.906	1	EPI I	Rpl37
Fxr1	0.000106729	0.682298	0.397	0.385	1	EPI I	Fxr1
Kdm6a	0.000108512	0.748138	0.268	0.216	1	EPI I	Kdm6a
Rps18	0.000115207	0.441121	0.8	0.911	1	EPI I	Rps18
Nfat5	0.000117961	0.936721	0.461	0.475	1	EPI I	Nfat5
Snu13	0.000128505	0.729833	0.539	0.619	1	EPI I	Snu13
Sap18	0.00013713	0.88225	0.445	0.447	1	EPI I	Sap18
Ddx39b	0.000141449	0.790489	0.4	0.392	1	EPI I	Ddx39b
Vapa	0.000150803	0.524036	0.618	0.694	1	EPI I	Vapa
Zfp326	0.000152663	0.839032	0.339	0.309	1	EPI I	Zfp326
Hspb8	0.00015301	0.887411	0.297	0.26	1	EPI I	Hspb8
Gna13	0.000155985	0.682001	0.368	0.338	1	EPI I	Gna13
Tor1aip2	0.00015853	0.734578	0.332	0.299	1	EPI I	Tor1aip2
Xrn2	0.000158771	0.695043	0.4	0.378	1	EPI I	Xrn2
Ino80d	0.000174801	0.677852	0.266	0.213	1	EPI I	Ino80d
Ptpn23	0.000187186	0.729248	0.258	0.212	1	EPI I	Ptpn23
Tgif1	0.000191778	0.704071	0.458	0.468	1	EPI I	Tgif1
Rheb	0.000210786	0.647851	0.571	0.662	1	EPI I	Rheb
Rtf1	0.000214782	0.844733	0.405	0.397	1	EPI I	Rtf1
Plpbp	0.0002185	0.721597	0.266	0.213	1	EPI I	Plpbp
S100a11	0.000230052	0.552592	0.616	0.707	1	EPI I	S100a11
Ubr5	0.000250203	0.758835	0.384	0.371	1	EPI I	Ubr5
Rps28	0.000286896	0.604552	0.658	0.786	1	EPI I	Rps28
Sumo1	0.000301698	0.705343	0.566	0.659	1	EPI I	Sumo1
Ipo5	0.000302188	0.615259	0.311	0.272	1	EPI I	Ipo5
Purb	0.000312068	0.592923	0.526	0.585	1	EPI I	Purb
Utp3	0.000313656	0.670866	0.413	0.402	1	EPI I	Utp3
Atf1	0.000317183	0.643697	0.329	0.292	1	EPI I	Atf1
Ddx24	0.000321884	0.641336	0.455	0.448	1	EPI I	Ddx24
Snrpd1	0.000344297	0.652852	0.479	0.522	1	EPI I	Snrpd1
Hnrnph3	0.000348494	0.741712	0.311	0.271	1	EPI I	Hnrnph3
Psmb7	0.000408993	0.581232	0.471	0.503	1	EPI I	Psmb7
Fam104a	0.000421949	0.718262	0.505	0.562	1	EPI I	Fam104a
Dnttip2	0.000427786	0.585558	0.371	0.349	1	EPI I	Dnttip2
Pnn	0.000477509	0.683928	0.392	0.378	1	EPI I	Pnn
Rpl11	0.000579783	0.397121	0.839	0.952	1	EPI I	Rpl11
Lsm14a	0.000580664	0.571865	0.339	0.303	1	EPI I	Lsm14a
[truncated: 1,322 more rows]

## Sheet: Adult D4 Rstored
	p_val	avg_log2FC	pct.1	pct.2	p_val_adj	cluster	gene
Chchd10	0	1.75219	0.915	0.612	0	FB II	Chchd10
Col6a1	0	1.44845	0.996	0.721	0	FB II	Col6a1
Col6a2	0	1.44314	0.983	0.65	0	FB II	Col6a2
Col6a3	0	1.24965	0.999	0.769	0	FB II	Col6a3
Col4a2	1.79155e-298	1.28802	0.936	0.578	3.18932e-294	FB II	Col4a2
Col4a1	1.34173e-294	1.22555	0.974	0.676	2.38854e-290	FB II	Col4a1
Mmp11	8.96002e-287	1.39196	0.946	0.565	1.59506e-282	FB II	Mmp11
Col23a1	3.76363e-236	1.20714	0.706	0.271	6.70002e-232	FB II	Col23a1
Vim	4.36854e-236	1.09881	0.989	0.884	7.77687e-232	FB II	Vim
Tnfrsf21	4.25162e-220	1.20588	0.626	0.227	7.56873e-216	FB II	Tnfrsf21
Aspn	1.23747e-204	1.06894	0.782	0.347	2.20294e-200	FB II	Aspn
Tns3	1.26582e-183	0.998654	0.747	0.375	2.25342e-179	FB II	Tns3
Itgb5	3.09178e-180	0.912519	0.899	0.688	5.50399e-176	FB II	Itgb5
Cdh11	9.64303e-176	0.938316	0.891	0.547	1.71665e-171	FB II	Cdh11
Heyl	4.02789e-173	1.02741	0.502	0.154	7.17045e-169	FB II	Heyl
Adamts2	1.04962e-168	0.928104	0.876	0.532	1.86854e-164	FB II	Adamts2
Igfbp3	3.50958e-165	1.17131	0.801	0.463	6.24775e-161	FB II	Igfbp3
Myh9	3.50197e-162	0.874416	0.929	0.826	6.2342e-158	FB II	Myh9
Unc5b	2.4294e-161	0.978134	0.644	0.3	4.32482e-157	FB II	Unc5b
Ctnnb1	7.04686e-157	0.733152	0.946	0.927	1.25448e-152	FB II	Ctnnb1
Ednrb	1.6455e-155	1.09443	0.485	0.162	2.92932e-151	FB II	Ednrb
Nox4	4.74243e-149	0.9657	0.435	0.137	8.44247e-145	FB II	Nox4
Sparc	8.92061e-147	0.707633	0.993	0.776	1.58805e-142	FB II	Sparc
Twist1	8.92333e-143	0.816856	0.877	0.566	1.58853e-138	FB II	Twist1
Laptm4a	2.66911e-142	0.581188	0.974	0.937	4.75154e-138	FB II	Laptm4a
Ttc28	4.96947e-140	0.910225	0.702	0.386	8.84665e-136	FB II	Ttc28
Fbn1	5.79563e-140	0.826167	0.826	0.488	1.03174e-135	FB II	Fbn1
Serpinh1	3.41333e-138	0.696576	0.962	0.808	6.07641e-134	FB II	Serpinh1
Fgfr1	5.9205e-138	0.738854	0.922	0.797	1.05397e-133	FB II	Fgfr1
Col1a1	1.32127e-137	0.65906	0.971	0.658	2.35212e-133	FB II	Col1a1
Itga1	1.54866e-128	0.996772	0.409	0.134	2.75692e-124	FB II	Itga1
Nrn1	5.02698e-127	0.856095	0.772	0.482	8.94904e-123	FB II	Nrn1
Pgrmc1	1.71233e-122	0.890285	0.794	0.612	3.04829e-118	FB II	Pgrmc1
Ndnf	5.49462e-122	0.861312	0.545	0.234	9.78152e-118	FB II	Ndnf
Lamc3	7.07684e-122	0.764014	0.597	0.261	1.25982e-117	FB II	Lamc3
Cd63	2.09544e-118	0.551285	0.988	0.957	3.7303e-114	FB II	Cd63
Crabp1	1.17991e-112	0.59545	0.871	0.567	2.10047e-108	FB II	Crabp1
Ctdspl	9.96041e-112	0.776725	0.718	0.489	1.77315e-107	FB II	Ctdspl
Bcl2	3.16824e-108	0.710684	0.7	0.417	5.6401e-104	FB II	Bcl2
Jak2	5.40634e-107	0.79233	0.593	0.327	9.62436e-103	FB II	Jak2
Col5a3	1.67231e-104	0.838776	0.659	0.363	2.97704e-100	FB II	Col5a3
Serpinf1	2.34507e-104	0.63654	0.885	0.583	4.1747e-100	FB II	Serpinf1
Lgals1	1.11926e-103	0.572052	0.964	0.788	1.99251e-99	FB II	Lgals1
Spon1	1.71347e-103	0.510449	0.893	0.548	3.05032e-99	FB II	Spon1
Tgfbr2	5.86426e-103	0.769406	0.774	0.58	1.04395e-98	FB II	Tgfbr2
Cbfa2t3	1.24865e-100	0.73206	0.373	0.133	2.22285e-96	FB II	Cbfa2t3
Ccdc80	8.17035e-100	0.685803	0.75	0.45	1.45449e-95	FB II	Ccdc80
Itgav	1.23224e-99	0.707606	0.8	0.623	2.19363e-95	FB II	Itgav
Ctsk	8.59953e-96	0.268751	0.964	0.605	1.53089e-91	FB II	Ctsk
Marcks	3.58066e-94	0.551582	0.956	0.916	6.37429e-90	FB II	Marcks
Spock1	2.52027e-93	0.596812	0.32	0.1	4.48658e-89	FB II	Spock1
Smoc2	3.34933e-93	0.98061	0.565	0.343	5.96247e-89	FB II	Smoc2
Selenom	5.47924e-92	0.610396	0.711	0.46	9.75414e-88	FB II	Selenom
Dpp4	1.41458e-91	0.637492	0.441	0.176	2.51824e-87	FB II	Dpp4
Gabarap	5.11314e-91	0.439355	0.952	0.948	9.10242e-87	FB II	Gabarap
Col1a2	4.96652e-90	0.347322	0.978	0.718	8.84139e-86	FB II	Col1a2
Runx3	3.11353e-89	0.656515	0.497	0.237	5.5427e-85	FB II	Runx3
Lama2	1.80059e-88	0.772729	0.513	0.262	3.20541e-84	FB II	Lama2
Antxr1	1.83105e-87	0.566696	0.893	0.704	3.25963e-83	FB II	Antxr1
Sgpl1	2.69698e-86	0.731015	0.748	0.575	4.80116e-82	FB II	Sgpl1
Mtss1l	1.02969e-85	0.631594	0.471	0.224	1.83305e-81	FB II	Mtss1l
Lpl	3.51865e-85	0.755036	0.566	0.311	6.26391e-81	FB II	Lpl
Emp3	2.70953e-80	0.578131	0.793	0.553	4.82351e-76	FB II	Emp3
Stat5a	7.33711e-80	0.696321	0.5	0.259	1.30615e-75	FB II	Stat5a
Pde3a	1.81709e-79	0.593081	0.416	0.18	3.23478e-75	FB II	Pde3a
Nkd2	2.70352e-79	0.6299	0.634	0.379	4.81281e-75	FB II	Nkd2
Ramp3	9.17505e-79	1.08174	0.437	0.209	1.63334e-74	FB II	Ramp3
Gadd45g	2.38875e-78	0.813722	0.561	0.329	4.25245e-74	FB II	Gadd45g
Hspa5	5.75481e-77	0.591657	0.871	0.783	1.02447e-72	FB II	Hspa5
Prrx1	1.51178e-75	0.481836	0.867	0.575	2.69128e-71	FB II	Prrx1
Pdgfrb	1.66774e-75	0.589847	0.775	0.499	2.9689e-71	FB II	Pdgfrb
Zbtb20	2.14892e-75	0.532125	0.85	0.653	3.82551e-71	FB II	Zbtb20
Qpct	3.49523e-74	0.705408	0.519	0.306	6.22221e-70	FB II	Qpct
Gas6	1.61103e-73	0.712971	0.802	0.675	2.86796e-69	FB II	Gas6
Tnfaip2	2.8961e-71	0.565142	0.486	0.253	5.15564e-67	FB II	Tnfaip2
Col16a1	3.06803e-71	0.722853	0.63	0.419	5.46171e-67	FB II	Col16a1
Plxnd1	1.55562e-69	0.571948	0.513	0.288	2.76932e-65	FB II	Plxnd1
Hmcn1	2.30856e-69	0.709848	0.402	0.2	4.1097e-65	FB II	Hmcn1
Gnas	3.00746e-69	0.360196	0.959	0.951	5.35388e-65	FB II	Gnas
Nupr1	1.73735e-68	0.659621	0.696	0.517	3.09284e-64	FB II	Nupr1
Hsp90b1	5.90485e-68	0.497826	0.923	0.834	1.05118e-63	FB II	Hsp90b1
Tmem176b	1.13888e-67	0.405442	0.693	0.46	2.02744e-63	FB II	Tmem176b
Fxyd5	5.27402e-67	0.622012	0.535	0.316	9.38881e-63	FB II	Fxyd5
Mmp14	8.62573e-67	0.403169	0.913	0.712	1.53555e-62	FB II	Mmp14
Slc25a4	2.04053e-66	0.519129	0.839	0.774	3.63255e-62	FB II	Slc25a4
Ptger3	9.81902e-66	0.577998	0.309	0.125	1.74798e-61	FB II	Ptger3
Lef1	1.90101e-65	0.458643	0.479	0.243	3.38417e-61	FB II	Lef1
Col18a1	6.00799e-65	0.649357	0.788	0.668	1.06954e-60	FB II	Col18a1
Lamb1	1.09427e-64	0.597519	0.644	0.45	1.94801e-60	FB II	Lamb1
Ppib	3.80825e-64	0.38977	0.942	0.923	6.77945e-60	FB II	Ppib
Cald1	2.76317e-63	0.436122	0.949	0.804	4.919e-59	FB II	Cald1
Prss23	2.87297e-63	0.712066	0.606	0.411	5.11445e-59	FB II	Prss23
Sec11c	4.03961e-63	0.660496	0.489	0.307	7.19131e-59	FB II	Sec11c
Atf5	4.58013e-63	0.637654	0.711	0.541	8.15355e-59	FB II	Atf5
Mfge8	1.89052e-62	0.526265	0.701	0.523	3.36551e-58	FB II	Mfge8
Mxra7	6.36784e-62	0.510963	0.529	0.311	1.1336e-57	FB II	Mxra7
Col5a2	1.45009e-60	0.332547	0.924	0.639	2.58146e-56	FB II	Col5a2
St3gal5	3.64995e-59	0.67868	0.366	0.185	6.49765e-55	FB II	St3gal5
Ier5	7.79518e-58	0.703512	0.556	0.408	1.3877e-53	FB II	Ier5
Calr	8.2919e-58	0.475113	0.921	0.856	1.47612e-53	FB II	Calr
Nbl1	1.71057e-57	0.35281	0.836	0.63	3.04516e-53	FB II	Nbl1
Srgn	2.05632e-57	0.561262	0.338	0.151	3.66065e-53	FB II	Srgn
Egflam	1.03984e-56	0.445707	0.336	0.15	1.85113e-52	FB II	Egflam
Sept8	3.32886e-56	0.520443	0.644	0.46	5.92603e-52	FB II	Sept8
Pten	4.37858e-56	0.519895	0.795	0.721	7.79475e-52	FB II	Pten
Fam105a	5.85512e-56	0.534374	0.343	0.163	1.04233e-51	FB II	Fam105a
Col5a1	8.26395e-56	0.563072	0.635	0.42	1.47115e-51	FB II	Col5a1
Thrb	7.94847e-55	0.468211	0.465	0.262	1.41499e-50	FB II	Thrb
Bst2	1.96388e-54	0.506563	0.672	0.465	3.49611e-50	FB II	Bst2
Ebf1	3.5424e-54	0.365468	0.704	0.472	6.30619e-50	FB II	Ebf1
Olfm2	1.10306e-53	0.55152	0.291	0.13	1.96366e-49	FB II	Olfm2
Cspg4	1.53268e-53	0.628092	0.358	0.183	2.72848e-49	FB II	Cspg4
Igfbp7	1.6531e-53	0.399921	0.944	0.779	2.94285e-49	FB II	Igfbp7
Eva1b	1.66266e-53	0.558129	0.599	0.422	2.95986e-49	FB II	Eva1b
Ak3	1.68423e-53	0.495312	0.356	0.182	2.99827e-49	FB II	Ak3
Pdia3	1.75935e-53	0.475726	0.838	0.767	3.13199e-49	FB II	Pdia3
Apod	2.38638e-53	0.442228	0.673	0.46	4.24824e-49	FB II	Apod
Trps1	7.51163e-53	0.347679	0.721	0.529	1.33722e-48	FB II	Trps1
Tgfb2	7.8044e-53	0.587185	0.594	0.401	1.38934e-48	FB II	Tgfb2
Cnn2	1.03982e-52	0.607488	0.589	0.422	1.85109e-48	FB II	Cnn2
Lgi2	1.22426e-52	0.545383	0.25	0.103	2.17943e-48	FB II	Lgi2
Flrt2	1.60915e-52	0.572082	0.708	0.565	2.86461e-48	FB II	Flrt2
Tmem47	1.75643e-52	0.500355	0.428	0.237	3.1268e-48	FB II	Tmem47
Agap1	4.10674e-52	0.576389	0.503	0.331	7.31081e-48	FB II	Agap1
C2	4.62237e-51	0.495613	0.482	0.285	8.22874e-47	FB II	C2
Chst15	7.8953e-51	0.528094	0.304	0.145	1.40552e-46	FB II	Chst15
Loxl1	8.03052e-51	0.554456	0.477	0.28	1.42959e-46	FB II	Loxl1
Dkk2	1.63194e-50	0.455274	0.487	0.277	2.90517e-46	FB II	Dkk2
Sobp	6.00283e-50	0.387908	0.334	0.157	1.06862e-45	FB II	Sobp
Scd2	1.31165e-49	0.640251	0.785	0.678	2.335e-45	FB II	Scd2
Col3a1	1.41724e-49	0.321692	0.901	0.711	2.52296e-45	FB II	Col3a1
Sgk1	1.47321e-49	0.694817	0.652	0.538	2.6226e-45	FB II	Sgk1
Gdf10	1.05676e-48	0.276992	0.352	0.163	1.88125e-44	FB II	Gdf10
Nrep	1.81386e-48	0.670105	0.354	0.192	3.22904e-44	FB II	Nrep
Prdm1	2.79263e-48	0.429403	0.385	0.199	4.97144e-44	FB II	Prdm1
Timp2	1.08961e-47	0.298533	0.904	0.756	1.93972e-43	FB II	Timp2
Gng2	1.53298e-47	0.40812	0.326	0.159	2.72901e-43	FB II	Gng2
Runx1t1	2.71246e-47	0.433201	0.518	0.321	4.82873e-43	FB II	Runx1t1
Rftn2	3.04416e-47	0.433608	0.328	0.165	5.41921e-43	FB II	Rftn2
Tcf4	1.02885e-46	0.357736	0.88	0.735	1.83156e-42	FB II	Tcf4
Lix1l	1.73029e-46	0.429493	0.553	0.36	3.08026e-42	FB II	Lix1l
Pmepa1	3.55889e-46	0.38872	0.942	0.904	6.33554e-42	FB II	Pmepa1
Ptma	1.44546e-45	0.293461	0.964	0.978	2.5732e-41	FB II	Ptma
Adgre5	1.79459e-45	0.46333	0.423	0.248	3.19473e-41	FB II	Adgre5
Crip1	1.88639e-45	0.876709	0.471	0.317	3.35814e-41	FB II	Crip1
Manf	4.90749e-45	0.502398	0.71	0.625	8.73631e-41	FB II	Manf
Ssr3	5.05681e-45	0.450143	0.772	0.703	9.00214e-41	FB II	Ssr3
Fap	5.2986e-45	0.409574	0.294	0.133	9.43257e-41	FB II	Fap
Dnm3os	1.62834e-44	0.483043	0.642	0.443	2.89877e-40	FB II	Dnm3os
Snx9	4.11979e-44	0.494107	0.587	0.44	7.33405e-40	FB II	Snx9
Rasa3	1.78092e-43	0.431599	0.44	0.276	3.17039e-39	FB II	Rasa3
Krtcap2	5.61143e-43	0.443875	0.788	0.734	9.98946e-39	FB II	Krtcap2
Abhd2	6.7961e-43	0.462711	0.403	0.241	1.20984e-38	FB II	Abhd2
Pla1a	9.35696e-43	0.499854	0.391	0.222	1.66573e-38	FB II	Pla1a
Sema5a	9.52797e-43	0.522274	0.42	0.256	1.69617e-38	FB II	Sema5a
Ctsz	9.69125e-43	0.382655	0.737	0.53	1.72524e-38	FB II	Ctsz
Fosl2	2.25631e-42	0.500586	0.669	0.573	4.01669e-38	FB II	Fosl2
Tmem132c	5.68163e-42	0.389016	0.346	0.179	1.01144e-37	FB II	Tmem132c
Sept11	6.23358e-42	0.484919	0.619	0.493	1.1097e-37	FB II	Sept11
Ltbp1	8.82141e-42	0.368148	0.639	0.468	1.57039e-37	FB II	Ltbp1
Mafb	4.52436e-41	0.47529	0.789	0.696	8.05427e-37	FB II	Mafb
Olfml3	8.63076e-41	0.373179	0.615	0.405	1.53645e-36	FB II	Olfml3
Prex2	1.29817e-40	0.341745	0.449	0.261	2.31101e-36	FB II	Prex2
Angptl2	1.30513e-40	0.46767	0.643	0.475	2.32339e-36	FB II	Angptl2
Fam110b	1.85427e-40	0.462577	0.289	0.15	3.30097e-36	FB II	Fam110b
Enpp2	5.25695e-40	0.361087	0.571	0.363	9.35842e-36	FB II	Enpp2
Fermt2	1.97867e-39	0.433216	0.508	0.348	3.52242e-35	FB II	Fermt2
Sms	4.71141e-39	0.589699	0.301	0.172	8.38725e-35	FB II	Sms
Cd200	4.88184e-39	0.545202	0.344	0.195	8.69064e-35	FB II	Cd200
Zeb2	1.63494e-38	0.310216	0.74	0.541	2.91051e-34	FB II	Zeb2
Rcl1	5.09525e-38	0.438539	0.312	0.174	9.07056e-34	FB II	Rcl1
Hexa	1.27198e-37	0.268949	0.768	0.549	2.26438e-33	FB II	Hexa
Shox2	1.46769e-37	0.406771	0.416	0.258	2.61278e-33	FB II	Shox2
Fads1	2.00017e-37	0.471183	0.44	0.295	3.5607e-33	FB II	Fads1
Klf9	3.18194e-37	0.385647	0.757	0.643	5.66448e-33	FB II	Klf9
Malat1	3.485e-37	0.432087	0.997	0.997	6.204e-33	FB II	Malat1
Sptbn1	6.68861e-37	0.380745	0.779	0.728	1.19071e-32	FB II	Sptbn1
Rorb	7.20176e-37	0.347082	0.311	0.158	1.28206e-32	FB II	Rorb
Kdelr3	1.78267e-36	0.432122	0.395	0.246	3.17351e-32	FB II	Kdelr3
Pgm2l1	3.45119e-36	0.417727	0.341	0.192	6.14381e-32	FB II	Pgm2l1
Selenos	3.4883e-36	0.478233	0.574	0.468	6.20987e-32	FB II	Selenos
Fcgrt	1.96302e-35	0.366813	0.479	0.317	3.49458e-31	FB II	Fcgrt
Ncam1	2.0806e-35	0.465862	0.353	0.205	3.70388e-31	FB II	Ncam1
Metrnl	3.53905e-35	0.474238	0.398	0.258	6.30021e-31	FB II	Metrnl
Stk17b	3.54106e-35	0.484455	0.371	0.237	6.3038e-31	FB II	Stk17b
Rrbp1	2.42861e-34	0.394155	0.763	0.709	4.32341e-30	FB II	Rrbp1
Fgf7	2.54402e-34	0.36695	0.316	0.169	4.52886e-30	FB II	Fgf7
Pdia6	2.84512e-34	0.450445	0.737	0.671	5.06488e-30	FB II	Pdia6
Wisp2	5.26e-34	0.381528	0.297	0.157	9.36385e-30	FB II	Wisp2
Pcolce	6.49499e-34	0.315403	0.632	0.443	1.15624e-29	FB II	Pcolce
P4hb	7.0406e-34	0.314721	0.812	0.743	1.25337e-29	FB II	P4hb
Trabd2b	8.58051e-34	0.378013	0.263	0.133	1.5275e-29	FB II	Trabd2b
Mprip	9.8866e-34	0.432169	0.622	0.542	1.76001e-29	FB II	Mprip
Igf1r	2.69874e-33	0.420419	0.733	0.667	4.80429e-29	FB II	Igf1r
Eid1	4.48095e-33	0.380046	0.739	0.698	7.97699e-29	FB II	Eid1
Mrc2	6.96172e-33	0.402494	0.48	0.323	1.23933e-28	FB II	Mrc2
Cped1	9.017e-33	0.379044	0.447	0.292	1.60521e-28	FB II	Cped1
Fbxo32	1.1983e-32	0.400204	0.321	0.186	2.1332e-28	FB II	Fbxo32
Cmtm3	3.34944e-32	0.389054	0.499	0.351	5.96267e-28	FB II	Cmtm3
Lama4	3.53552e-32	0.361128	0.476	0.319	6.29393e-28	FB II	Lama4
Ddt	4.62785e-32	0.487192	0.509	0.411	8.2385e-28	FB II	Ddt
Rnase4	8.99873e-32	0.4386	0.765	0.66	1.60195e-27	FB II	Rnase4
Rerg	1.30529e-31	0.364321	0.3	0.17	2.32367e-27	FB II	Rerg
Myo1b	1.9879e-31	0.448024	0.452	0.332	3.53887e-27	FB II	Myo1b
Sqstm1	2.25892e-31	0.43811	0.581	0.465	4.02133e-27	FB II	Sqstm1
Snhg18	1.20208e-30	0.392131	0.406	0.275	2.13994e-26	FB II	Snhg18
Sesn3	1.3887e-30	0.491298	0.454	0.344	2.47216e-26	FB II	Sesn3
Gas7	2.34586e-30	0.376203	0.427	0.287	4.17611e-26	FB II	Gas7
Col7a1	2.43945e-30	0.472786	0.613	0.482	4.34271e-26	FB II	Col7a1
Irf1	7.34457e-29	0.40435	0.296	0.175	1.30748e-24	FB II	Irf1
Nfic	8.42083e-29	0.401598	0.601	0.517	1.49908e-24	FB II	Nfic
Renbp	1.31755e-28	0.354449	0.379	0.252	2.3455e-24	FB II	Renbp
Tfap2c	1.99798e-28	0.35328	0.308	0.183	3.55681e-24	FB II	Tfap2c
Cdc42bpa	2.00885e-28	0.413157	0.454	0.339	3.57616e-24	FB II	Cdc42bpa
Selenof	2.02312e-28	0.258024	0.856	0.835	3.60156e-24	FB II	Selenof
Tgfb1i1	4.88913e-28	0.336498	0.315	0.189	8.70363e-24	FB II	Tgfb1i1
Ar	6.44541e-28	0.31657	0.483	0.347	1.14741e-23	FB II	Ar
Mitf	8.4303e-28	0.393961	0.299	0.182	1.50076e-23	FB II	Mitf
Asap1	8.4814e-28	0.354844	0.569	0.449	1.50986e-23	FB II	Asap1
Cyba	9.04737e-28	0.340522	0.458	0.317	1.61061e-23	FB II	Cyba
Mtch1	1.39996e-27	0.326763	0.72	0.659	2.49221e-23	FB II	Mtch1
Syne1	1.56358e-27	0.373751	0.315	0.193	2.78348e-23	FB II	Syne1
App	2.18192e-27	0.300147	0.913	0.888	3.88425e-23	FB II	App
Fxyd1	3.50173e-27	0.263005	0.345	0.208	6.23377e-23	FB II	Fxyd1
Canx	3.69976e-27	0.304886	0.839	0.793	6.58631e-23	FB II	Canx
St6galnac5	5.28188e-27	0.261576	0.294	0.162	9.40281e-23	FB II	St6galnac5
Gadd45a	6.95401e-27	0.350868	0.517	0.383	1.23795e-22	FB II	Gadd45a
Psmb8	1.18146e-26	0.419064	0.585	0.487	2.10323e-22	FB II	Psmb8
Kdm7a	2.82816e-26	0.414558	0.515	0.413	5.03468e-22	FB II	Kdm7a
Zfp469	7.59609e-26	0.36753	0.285	0.173	1.35226e-21	FB II	Zfp469
Lrrc58	1.06488e-25	0.327685	0.731	0.682	1.89569e-21	FB II	Lrrc58
Uap1l1	1.49612e-25	0.334301	0.581	0.463	2.66339e-21	FB II	Uap1l1
Ap1s2	2.73236e-25	0.346087	0.324	0.207	4.86415e-21	FB II	Ap1s2
H2-D1	4.11362e-25	0.29024	0.984	0.976	7.32306e-21	FB II	H2-D1
Plgrkt	4.57864e-25	0.398986	0.395	0.294	8.15089e-21	FB II	Plgrkt
Creb3l1	6.25197e-25	0.403386	0.328	0.213	1.11298e-20	FB II	Creb3l1
Pnrc2	6.42173e-25	0.452303	0.43	0.339	1.1432e-20	FB II	Pnrc2
Morf4l1	7.43893e-25	0.287123	0.795	0.765	1.32428e-20	FB II	Morf4l1
Bmp4	7.68934e-25	0.356532	0.28	0.162	1.36886e-20	FB II	Bmp4
Stat5b	8.3777e-25	0.324236	0.318	0.205	1.4914e-20	FB II	Stat5b
Zfp704	1.2439e-24	0.425396	0.378	0.277	2.21439e-20	FB II	Zfp704
Fbxl7	7.08838e-24	0.309852	0.326	0.203	1.26187e-19	FB II	Fbxl7
Htra1	2.28513e-23	0.300851	0.787	0.702	4.06798e-19	FB II	Htra1
Slc6a6	2.37342e-23	0.27095	0.714	0.629	4.22517e-19	FB II	Slc6a6
Mef2a	3.03245e-23	0.336404	0.612	0.546	5.39837e-19	FB II	Mef2a
Zfp36l2	6.57782e-23	0.363863	0.675	0.625	1.17098e-18	FB II	Zfp36l2
Pth1r	7.72794e-23	0.28121	0.349	0.227	1.37573e-18	FB II	Pth1r
Tmem119	1.00127e-22	0.296032	0.341	0.22	1.78246e-18	FB II	Tmem119
Cerk	1.41111e-22	0.313251	0.341	0.236	2.51206e-18	FB II	Cerk
Maged1	1.63812e-22	0.339124	0.608	0.533	2.91618e-18	FB II	Maged1
Itm2c	3.10333e-22	0.276423	0.686	0.608	5.52456e-18	FB II	Itm2c
B3gnt9	3.61926e-22	0.286535	0.255	0.153	6.443e-18	FB II	B3gnt9
Pianp	8.25982e-22	0.317284	0.509	0.38	1.47041e-17	FB II	Pianp
Gng12	1.09215e-21	0.310521	0.737	0.722	1.94425e-17	FB II	Gng12
Socs3	1.3069e-21	0.328004	0.307	0.202	2.32654e-17	FB II	Socs3
Tbc1d20	2.27182e-21	0.349878	0.514	0.443	4.04429e-17	FB II	Tbc1d20
Rab34	2.48698e-21	0.30985	0.545	0.456	4.42732e-17	FB II	Rab34
Magt1	3.00175e-21	0.382435	0.478	0.402	5.34371e-17	FB II	Magt1
Rabac1	4.2836e-21	0.299687	0.758	0.741	7.62566e-17	FB II	Rabac1
Fkbp7	4.77027e-21	0.317718	0.256	0.158	8.49203e-17	FB II	Fkbp7
Cbx6	7.44384e-21	0.304078	0.342	0.237	1.32515e-16	FB II	Cbx6
Lbh	7.92973e-21	0.361137	0.319	0.213	1.41165e-16	FB II	Lbh
Gpc1	1.27331e-20	0.453936	0.481	0.407	2.26674e-16	FB II	Gpc1
Zfyve21	1.3649e-20	0.310369	0.332	0.235	2.42979e-16	FB II	Zfyve21
Crispld2	1.42166e-20	0.296669	0.327	0.212	2.53084e-16	FB II	Crispld2
Entpd2	1.62841e-20	0.34081	0.305	0.208	2.89889e-16	FB II	Entpd2
Calu	1.83306e-20	0.259115	0.754	0.665	3.26322e-16	FB II	Calu
Kdelr2	2.38667e-20	0.332943	0.608	0.549	4.24875e-16	FB II	Kdelr2
Tspan4	2.96428e-20	0.265966	0.516	0.378	5.277e-16	FB II	Tspan4
Pbx1	3.63511e-20	0.311425	0.651	0.591	6.47122e-16	FB II	Pbx1
Robo2	1.4128e-19	0.319193	0.428	0.33	2.51507e-15	FB II	Robo2
Dtnbp1	1.97338e-19	0.341224	0.444	0.369	3.51302e-15	FB II	Dtnbp1
Syngr1	2.02851e-19	0.261033	0.297	0.192	3.61115e-15	FB II	Syngr1
Ppic	2.50047e-19	0.259743	0.713	0.643	4.45133e-15	FB II	Ppic
Sec61g	2.88543e-19	0.266546	0.772	0.772	5.13664e-15	FB II	Sec61g
Tacc1	3.02445e-19	0.311254	0.368	0.267	5.38413e-15	FB II	Tacc1
Gnai2	4.83967e-19	0.254119	0.801	0.793	8.61558e-15	FB II	Gnai2
Lrrc15	4.98685e-19	0.313618	0.346	0.229	8.87758e-15	FB II	Lrrc15
Vmp1	5.43187e-19	0.299535	0.691	0.658	9.66982e-15	FB II	Vmp1
Xbp1	9.07749e-19	0.295811	0.502	0.42	1.61598e-14	FB II	Xbp1
Smpdl3a	3.57154e-18	0.351896	0.264	0.18	6.35806e-14	FB II	Smpdl3a
Ostc	5.14941e-18	0.324614	0.608	0.573	9.16698e-14	FB II	Ostc
Zcchc14	5.30003e-18	0.321393	0.462	0.385	9.43512e-14	FB II	Zcchc14
Kank2	1.50512e-17	0.250984	0.289	0.193	2.67942e-13	FB II	Kank2
Grb10	2.05936e-17	0.250039	0.279	0.185	3.66608e-13	FB II	Grb10
Ednra	2.18503e-17	0.278896	0.25	0.159	3.8898e-13	FB II	Ednra
Mxd4	2.50613e-17	0.347362	0.561	0.517	4.46141e-13	FB II	Mxd4
Cyth3	3.94184e-17	0.301524	0.391	0.304	7.01726e-13	FB II	Cyth3
Tmed3	4.53847e-17	0.294719	0.639	0.601	8.07938e-13	FB II	Tmed3
Oat	7.65312e-17	0.303324	0.516	0.451	1.36241e-12	FB II	Oat
Srpr	9.75275e-17	0.317113	0.5	0.443	1.73618e-12	FB II	Srpr
Kif26b	9.77798e-17	0.354912	0.44	0.363	1.74068e-12	FB II	Kif26b
Sec61a1	1.53461e-16	0.334888	0.55	0.502	2.73192e-12	FB II	Sec61a1
Rab9	1.91427e-16	0.34616	0.44	0.377	3.40779e-12	FB II	Rab9
H2-Q4	2.06233e-16	0.348351	0.528	0.47	3.67136e-12	FB II	H2-Q4
Hoxc6	3.5682e-16	0.289644	0.291	0.203	6.3521e-12	FB II	Hoxc6
Rpl39l	4.59436e-16	0.257229	0.36	0.256	8.17888e-12	FB II	Rpl39l
Slc39a14	5.34041e-16	0.286883	0.278	0.192	9.507e-12	FB II	Slc39a14
Axl	5.88651e-16	0.253103	0.462	0.358	1.04792e-11	FB II	Axl
Rcn3	5.90316e-16	0.256362	0.391	0.285	1.05088e-11	FB II	Rcn3
Hebp1	6.2726e-16	0.276553	0.341	0.261	1.11665e-11	FB II	Hebp1
Trim47	6.45376e-16	0.288509	0.286	0.2	1.1489e-11	FB II	Trim47
Spcs2	7.53703e-16	0.319891	0.627	0.624	1.34174e-11	FB II	Spcs2
Serinc3	9.01646e-16	0.29668	0.609	0.566	1.60511e-11	FB II	Serinc3
Mdfic	9.27695e-16	0.316739	0.375	0.289	1.65148e-11	FB II	Mdfic
Ankrd12	1.06194e-15	0.313374	0.624	0.583	1.89046e-11	FB II	Ankrd12
Atraid	1.15366e-15	0.263519	0.585	0.555	2.05375e-11	FB II	Atraid
Arf4	1.46564e-15	0.255763	0.624	0.584	2.60914e-11	FB II	Arf4
Ddx3x	1.8579e-15	0.294092	0.72	0.721	3.30743e-11	FB II	Ddx3x
Ddr2	1.98764e-15	0.260765	0.437	0.34	3.53839e-11	FB II	Ddr2
Lgals3bp	2.62147e-15	0.256196	0.43	0.327	4.66674e-11	FB II	Lgals3bp
Rpn2	3.70362e-15	0.275878	0.692	0.655	6.59319e-11	FB II	Rpn2
Tbc1d2b	5.14183e-15	0.253939	0.434	0.339	9.15348e-11	FB II	Tbc1d2b
Fkbp9	5.66043e-15	0.285331	0.508	0.435	1.00767e-10	FB II	Fkbp9
Sec61b	7.31467e-15	0.259928	0.767	0.766	1.30216e-10	FB II	Sec61b
Herpud1	7.61452e-15	0.335283	0.445	0.383	1.35554e-10	FB II	Herpud1
Apbb2	1.33237e-14	0.357108	0.342	0.273	2.37188e-10	FB II	Apbb2
Ddhd1	1.41825e-14	0.345306	0.279	0.203	2.52476e-10	FB II	Ddhd1
Zfand5	1.67358e-14	0.251425	0.684	0.668	2.9793e-10	FB II	Zfand5
Dad1	3.70711e-14	0.251834	0.73	0.723	6.59939e-10	FB II	Dad1
Robo1	4.87994e-14	0.299036	0.389	0.315	8.68726e-10	FB II	Robo1
Ctr9	5.70999e-14	0.314159	0.349	0.284	1.01649e-09	FB II	Ctr9
Col12a1	9.28051e-14	0.314214	0.477	0.392	1.65212e-09	FB II	Col12a1
Gpx8	1.0837e-13	0.308037	0.346	0.276	1.92919e-09	FB II	Gpx8
Mapre2	2.1024e-13	0.270952	0.258	0.184	3.7427e-09	FB II	Mapre2
Ddit3	2.85899e-13	0.260158	0.495	0.42	5.08957e-09	FB II	Ddit3
Ndn	3.6575e-13	0.253083	0.265	0.188	6.51108e-09	FB II	Ndn
Tap2	5.48986e-13	0.322915	0.372	0.306	9.77306e-09	FB II	Tap2
Atp2b4	6.52064e-13	0.277625	0.358	0.283	1.1608e-08	FB II	Atp2b4
Mylip	1.0312e-12	0.3204	0.409	0.356	1.83575e-08	FB II	Mylip
Cdc37l1	1.11321e-12	0.300039	0.44	0.386	1.98173e-08	FB II	Cdc37l1
Pold4	1.1797e-12	0.288834	0.407	0.351	2.1001e-08	FB II	Pold4
Wwtr1	1.28784e-12	0.266659	0.51	0.465	2.29261e-08	FB II	Wwtr1
Slc48a1	1.6367e-12	0.26454	0.488	0.427	2.91366e-08	FB II	Slc48a1
2310022B05Rik	1.64621e-12	0.318495	0.355	0.293	2.93058e-08	FB II	2310022B05Rik
Ddost	1.92963e-12	0.25711	0.55	0.522	3.43512e-08	FB II	Ddost
Smim10l1	1.97106e-12	0.254976	0.477	0.434	3.50889e-08	FB II	Smim10l1
Pxdn	2.35228e-12	0.266505	0.27	0.199	4.18752e-08	FB II	Pxdn
Bcl7c	4.59996e-12	0.275126	0.531	0.501	8.18885e-08	FB II	Bcl7c
P3h1	4.81271e-12	0.269743	0.27	0.201	8.56759e-08	FB II	P3h1
Tmem263	5.70598e-12	0.27138	0.274	0.207	1.01578e-07	FB II	Tmem263
Aff4	8.34527e-12	0.253435	0.619	0.606	1.48563e-07	FB II	Aff4
Vegfb	1.20769e-11	0.257307	0.377	0.316	2.14993e-07	FB II	Vegfb
Eprs	1.255e-11	0.301133	0.648	0.643	2.23415e-07	FB II	Eprs
Asah1	1.59906e-11	0.278505	0.485	0.439	2.84665e-07	FB II	Asah1
Fkbp2	1.79994e-11	0.293152	0.434	0.391	3.20425e-07	FB II	Fkbp2
Cop1	1.97417e-11	0.31704	0.464	0.433	3.51441e-07	FB II	Cop1
Slc39a7	1.99814e-11	0.273961	0.463	0.415	3.55708e-07	FB II	Slc39a7
Zranb1	2.06206e-11	0.340296	0.395	0.349	3.67088e-07	FB II	Zranb1
Zbtb38	2.36769e-11	0.311268	0.354	0.3	4.21497e-07	FB II	Zbtb38
Epb41l3	2.81314e-11	0.309179	0.412	0.367	5.00795e-07	FB II	Epb41l3
Scd1	9.52067e-11	0.387803	0.435	0.4	1.69487e-06	FB II	Scd1
Derl1	1.01799e-10	0.254984	0.567	0.542	1.81223e-06	FB II	Derl1
P3h4	2.47163e-10	0.283951	0.317	0.261	4.4e-06	FB II	P3h4
Nktr	2.5367e-10	0.265255	0.609	0.605	4.51583e-06	FB II	Nktr
Lrrc8a	3.16099e-10	0.259456	0.321	0.266	5.6272e-06	FB II	Lrrc8a
Ap3s1	3.984e-10	0.259959	0.434	0.388	7.09232e-06	FB II	Ap3s1
Mfsd11	5.30343e-10	0.280624	0.392	0.349	9.44116e-06	FB II	Mfsd11
Tgfb1	8.12037e-10	0.263639	0.523	0.492	1.44559e-05	FB II	Tgfb1
Snd1	1.04432e-09	0.285078	0.379	0.34	1.8591e-05	FB II	Snd1
Ralgds	3.75138e-09	0.2827	0.294	0.244	6.6782e-05	FB II	Ralgds
Os9	7.72026e-09	0.269413	0.487	0.471	0.000137436	FB II	Os9
Prkd3	8.14113e-09	0.263642	0.349	0.304	0.000144928	FB II	Prkd3
H2-T22	9.64463e-09	0.291051	0.518	0.516	0.000171694	FB II	H2-T22
Cul1	1.26366e-08	0.267941	0.473	0.464	0.000224957	FB II	Cul1
Rassf8	2.91658e-08	0.258119	0.255	0.206	0.00051921	FB II	Rassf8
Mpzl1	4.1499e-08	0.253115	0.253	0.207	0.000738764	FB II	Mpzl1
Tmem55b	8.48094e-08	0.257366	0.356	0.323	0.00150978	FB II	Tmem55b
Ghr	2.6628e-07	0.33604	0.31	0.268	0.00474031	FB II	Ghr
Fuca1	2.86543e-07	0.25769	0.415	0.397	0.00510104	FB II	Fuca1
Dnajb11	6.00441e-07	0.270927	0.447	0.438	0.0106891	FB II	Dnajb11
Dkk3	8.34572e-07	0.269407	0.325	0.283	0.0148571	FB II	Dkk3
Spp1	8.45079e-07	0.522002	0.315	0.266	0.0150441	FB II	Spp1
Mgat4b	9.21947e-07	0.251528	0.331	0.3	0.0164125	FB II	Mgat4b
Snhg12	2.33894e-06	0.299725	0.447	0.44	0.0416378	FB II	Snhg12
Myo10	1.81176e-05	0.255431	0.383	0.371	0.32253	FB II	Myo10
Notum	0	2.13684	0.778	0.197	0	FB I	Notum
Crabp11	0	1.85316	0.95	0.565	0	FB I	Crabp1
Spon11	0	1.65283	0.93	0.561	0	FB I	Spon1
Prlr	5.37802e-292	2.06201	0.548	0.115	9.57396e-288	FB I	Prlr
Apoe	4.55904e-290	1.94764	0.953	0.828	8.116e-286	FB I	Apoe
Tmem176a	2.40419e-288	1.80561	0.789	0.372	4.27995e-284	FB I	Tmem176a
Ebf11	5.89785e-261	1.6676	0.828	0.453	1.04993e-256	FB I	Ebf1
Ifitm3	2.19801e-223	1.45482	0.936	0.774	3.9129e-219	FB I	Ifitm3
Col13a1	7.27065e-223	1.22235	0.306	0.028	1.29432e-218	FB I	Col13a1
Inhba	8.66506e-215	1.53977	0.741	0.374	1.54255e-210	FB I	Inhba
Lepr	1.34754e-212	1.34173	0.368	0.057	2.3989e-208	FB I	Lepr
Ifitm1	1.2896e-209	1.88007	0.412	0.081	2.29574e-205	FB I	Ifitm1
Tmem176b1	6.25534e-206	1.52062	0.767	0.455	1.11358e-201	FB I	Tmem176b
Irf8	7.72154e-203	1.32012	0.348	0.053	1.37459e-198	FB I	Irf8
Pdgfra	1.06928e-201	1.59013	0.693	0.338	1.90354e-197	FB I	Pdgfra
Trps11	1.08311e-186	1.38005	0.786	0.524	1.92815e-182	FB I	Trps1
Ifitm2	4.17542e-179	1.1387	0.892	0.806	7.43308e-175	FB I	Ifitm2
Ntrk2	3.72675e-163	1.24705	0.451	0.135	6.63436e-159	FB I	Ntrk2
Gdf101	1.05875e-157	1.46303	0.461	0.145	1.88478e-153	FB I	Gdf10
Gpx3	5.39791e-155	1.39444	0.488	0.164	9.60935e-151	FB I	Gpx3
Rspo3	6.12605e-155	1.25571	0.433	0.129	1.09056e-150	FB I	Rspo3
S100a4	8.3743e-155	1.56906	0.716	0.435	1.49079e-150	FB I	S100a4
Slc5a3	1.11034e-149	1.65499	0.5	0.198	1.97662e-145	FB I	Slc5a3
Nrn11	9.11552e-149	1.39277	0.775	0.5	1.62274e-144	FB I	Nrn1
Rbpms	6.77166e-147	1.2653	0.55	0.25	1.20549e-142	FB I	Rbpms
Cox4i1	3.74786e-144	0.739854	0.983	0.973	6.67195e-140	FB I	Cox4i1
Ltbp11	1.16599e-143	1.26858	0.709	0.46	2.0757e-139	FB I	Ltbp1
Crispld1	1.20471e-143	1.31231	0.278	0.047	2.14462e-139	FB I	Crispld1
Rprml	3.50586e-138	1.04075	0.253	0.039	6.24114e-134	FB I	Rprml
Aspn1	6.56514e-138	1.24657	0.709	0.395	1.16873e-133	FB I	Aspn
Lamc31	9.51917e-138	1.04429	0.606	0.281	1.6946e-133	FB I	Lamc3
Prex21	1.30098e-136	1.19737	0.547	0.246	2.31601e-132	FB I	Prex2
Bmp7	8.55735e-134	1.22681	0.498	0.211	1.52338e-129	FB I	Bmp7
Twist11	7.96655e-133	0.964459	0.848	0.594	1.41821e-128	FB I	Twist1
Cntn1	2.52474e-132	1.00984	0.293	0.059	4.49454e-128	FB I	Cntn1
Dpt	7.38052e-132	1.35096	0.503	0.214	1.31388e-127	FB I	Dpt
Sox11	2.41218e-129	1.30715	0.391	0.122	4.29416e-125	FB I	Sox11
Rarres1	2.09572e-126	1.19667	0.416	0.143	3.73079e-122	FB I	Rarres1
Cebpb	9.21623e-124	1.1132	0.86	0.815	1.64067e-119	FB I	Cebpb
Gas61	5.13578e-123	1.23305	0.812	0.68	9.14272e-119	FB I	Gas6
Apod1	2.06122e-120	1.29103	0.71	0.463	3.66939e-116	FB I	Apod
S100a6	3.01764e-120	0.848197	0.948	0.889	5.37201e-116	FB I	S100a6
Oxtr	1.35992e-118	1.04058	0.277	0.059	2.42093e-114	FB I	Oxtr
Prrx2	5.50948e-114	1.1838	0.623	0.367	9.80799e-110	FB I	Prrx2
Vim1	8.91639e-112	0.672583	0.992	0.89	1.5873e-107	FB I	Vim
Nbl11	1.10102e-111	0.989546	0.821	0.647	1.96004e-107	FB I	Nbl1
Dclk1	3.31336e-111	1.1719	0.616	0.367	5.89845e-107	FB I	Dclk1
Zeb21	2.09864e-108	0.976039	0.745	0.552	3.736e-104	FB I	Zeb2
Lef11	3.05251e-103	1.04753	0.505	0.251	5.43408e-99	FB I	Lef1
Bcl21	1.59427e-100	0.993538	0.666	0.445	2.83812e-96	FB I	Bcl2
Lbp	5.63626e-100	1.12752	0.295	0.085	1.00337e-95	FB I	Lbp
Slc16a2	1.74482e-99	1.13021	0.457	0.224	3.10613e-95	FB I	Slc16a2
Ar1	2.5758e-99	1.06256	0.557	0.336	4.58543e-95	FB I	Ar
Igfbp71	1.07934e-98	0.795538	0.912	0.799	1.92144e-94	FB I	Igfbp7
Mfap2	9.27761e-96	0.953811	0.391	0.155	1.6516e-91	FB I	Mfap2
Ptma1	9.22529e-94	0.504852	0.981	0.973	1.64229e-89	FB I	Ptma
Dpp41	4.71647e-93	0.928367	0.44	0.193	8.39626e-89	FB I	Dpp4
St6galnac51	9.66206e-92	0.965298	0.375	0.148	1.72004e-87	FB I	St6galnac5
Malat11	1.13864e-90	0.550458	1	0.996	2.027e-86	FB I	Malat1
Clec14a	1.84183e-88	0.822153	0.273	0.079	3.27883e-84	FB I	Clec14a
Igfbp31	2.55256e-88	1.11111	0.733	0.504	4.54407e-84	FB I	Igfbp3
Laptm4a1	5.85633e-87	0.545579	0.93	0.952	1.04254e-82	FB I	Laptm4a
Zbtb201	5.98879e-87	0.806081	0.818	0.674	1.06613e-82	FB I	Zbtb20
Fgf2	7.81721e-87	0.915592	0.305	0.104	1.39162e-82	FB I	Fgf2
Thrb1	2.72518e-85	0.969396	0.493	0.267	4.85137e-81	FB I	Thrb
Fgf71	1.50743e-82	0.874353	0.381	0.161	2.68353e-78	FB I	Fgf7
Fap1	2.5659e-80	0.844585	0.34	0.13	4.56781e-76	FB I	Fap
Spon2	4.75254e-79	0.854195	0.252	0.075	8.46048e-75	FB I	Spon2
Fth1	4.93099e-78	0.524396	0.996	0.998	8.77815e-74	FB I	Fth1
Pid1	1.12231e-77	0.876787	0.295	0.106	1.99794e-73	FB I	Pid1
Emp31	7.27581e-76	0.741511	0.747	0.581	1.29524e-71	FB I	Emp3
Slc6a61	3.01802e-75	0.935431	0.728	0.631	5.37268e-71	FB I	Slc6a6
Parm1	8.65938e-75	1.23492	0.36	0.169	1.54154e-70	FB I	Parm1
Igsf10	7.887e-73	1.06217	0.48	0.28	1.40404e-68	FB I	Igsf10
Cd302	3.9339e-72	0.915653	0.518	0.333	7.00312e-68	FB I	Cd302
Stat5a1	7.35053e-72	0.893926	0.485	0.278	1.30854e-67	FB I	Stat5a
Fgfr11	9.02864e-72	0.592766	0.867	0.82	1.60728e-67	FB I	Fgfr1
Pgm2l11	4.54873e-70	0.911741	0.388	0.189	8.09765e-66	FB I	Pgm2l1
AY036118	8.38893e-70	0.616967	0.878	0.899	1.4934e-65	FB I	AY036118
Gldn	1.55671e-68	0.817446	0.312	0.124	2.77125e-64	FB I	Gldn
Serping1	8.81904e-66	0.899057	0.509	0.312	1.56996e-61	FB I	Serping1
Ramp31	5.99029e-65	1.04578	0.44	0.223	1.06639e-60	FB I	Ramp3
Actb	1.18883e-64	0.441449	0.993	0.981	2.11635e-60	FB I	Actb
Ftl1	1.5898e-64	0.405876	0.999	0.995	2.83017e-60	FB I	Ftl1
Dkk21	2.30473e-63	1.04592	0.485	0.291	4.10288e-59	FB I	Dkk2
Mef2a1	9.07576e-63	0.873049	0.624	0.547	1.61567e-58	FB I	Mef2a
Crispld21	1.60554e-62	0.915798	0.395	0.201	2.85818e-58	FB I	Crispld2
Ctnnb11	2.67314e-62	0.500111	0.923	0.934	4.75872e-58	FB I	Ctnnb1
Enpp21	7.2408e-62	0.849365	0.582	0.373	1.28901e-57	FB I	Enpp2
Gm42418	5.45732e-59	0.287335	0.999	1	9.71512e-55	FB I	Gm42418
Col12a11	1.89976e-57	1.02251	0.537	0.381	3.38196e-53	FB I	Col12a1
Myl9	4.19703e-57	0.835643	0.252	0.095	7.47155e-53	FB I	Myl9
Sned1	6.02777e-57	0.760553	0.263	0.105	1.07306e-52	FB I	Sned1
Pten1	5.89516e-56	0.656084	0.747	0.739	1.04946e-51	FB I	Pten
Saa3	7.50541e-55	1.7694	0.413	0.233	1.33611e-50	FB I	Saa3
Cebpa	2.01489e-54	0.902647	0.355	0.192	3.58691e-50	FB I	Cebpa
Gnas1	3.74476e-54	0.402237	0.949	0.954	6.66642e-50	FB I	Gnas
Dnm3os1	1.97695e-53	0.731929	0.62	0.461	3.51936e-49	FB I	Dnm3os
Bmp41	3.52434e-52	0.912803	0.325	0.158	6.27403e-48	FB I	Bmp4
Serpine2	6.26635e-52	1.00276	0.313	0.149	1.11554e-47	FB I	Serpine2
Rbms3	9.39047e-50	0.790123	0.468	0.319	1.67169e-45	FB I	Rbms3
Socs2	6.25814e-49	0.802711	0.271	0.122	1.11407e-44	FB I	Socs2
Fosl21	1.7322e-48	0.690845	0.644	0.587	3.08366e-44	FB I	Fosl2
Reep3	2.55988e-48	0.629073	0.746	0.767	4.55711e-44	FB I	Reep3
Ndnf1	3.85052e-48	0.70712	0.459	0.278	6.8547e-44	FB I	Ndnf
Mrps6	2.48986e-47	0.881285	0.36	0.216	4.43245e-43	FB I	Mrps6
Eid11	4.09022e-47	0.634394	0.716	0.707	7.2814e-43	FB I	Eid1
Sobp1	6.99064e-47	0.699412	0.326	0.171	1.24447e-42	FB I	Sobp
Mxra71	1.19561e-46	0.680547	0.488	0.336	2.12842e-42	FB I	Mxra7
Gsn	4.30872e-46	0.712187	0.699	0.705	7.67039e-42	FB I	Gsn
Col6a21	6.15352e-46	0.378208	0.908	0.692	1.09545e-41	FB I	Col6a2
Calm2	2.20041e-45	0.57583	0.803	0.826	3.91717e-41	FB I	Calm2
Srgn1	3.69891e-45	0.715106	0.326	0.167	6.5848e-41	FB I	Srgn
Rorb1	3.89464e-45	0.748614	0.32	0.165	6.93324e-41	FB I	Rorb
Zfp503	7.15314e-44	0.799053	0.591	0.517	1.2734e-39	FB I	Zfp503
Tmem132c1	1.56771e-43	0.725364	0.342	0.191	2.79083e-39	FB I	Tmem132c
Tmem1191	1.99327e-43	0.734565	0.372	0.219	3.54842e-39	FB I	Tmem119
Runx1t11	2.41056e-43	0.778158	0.48	0.344	4.29128e-39	FB I	Runx1t1
Pcolce1	4.07543e-43	0.628668	0.605	0.463	7.25508e-39	FB I	Pcolce
Klf91	2.02878e-42	0.611584	0.72	0.66	3.61164e-38	FB I	Klf9
Selenom1	2.35652e-42	0.626316	0.612	0.503	4.19508e-38	FB I	Selenom
H3f3b	2.23818e-41	0.365612	0.952	0.956	3.98441e-37	FB I	H3f3b
Fxyd11	6.0616e-41	0.733606	0.355	0.214	1.07909e-36	FB I	Fxyd1
Trabd2b1	8.72946e-41	0.610978	0.278	0.138	1.55402e-36	FB I	Trabd2b
Cped11	1.7474e-40	0.68892	0.44	0.303	3.11072e-36	FB I	Cped1
Tln2	5.22611e-40	0.68353	0.333	0.199	9.30351e-36	FB I	Tln2
Col15a1	5.9729e-40	0.743193	0.277	0.141	1.0633e-35	FB I	Col15a1
Zfp36l21	4.59246e-39	0.748547	0.652	0.635	8.17549e-35	FB I	Zfp36l2
Nkd21	1.28934e-38	0.749653	0.545	0.42	2.29528e-34	FB I	Nkd2
Tns31	1.36725e-38	0.650726	0.567	0.449	2.43398e-34	FB I	Tns3
Selenok	2.26567e-38	0.503779	0.776	0.827	4.03335e-34	FB I	Selenok
Pbx11	2.8388e-38	0.63992	0.632	0.6	5.05364e-34	FB I	Pbx1
Lrp1	3.32224e-38	0.475821	0.741	0.636	5.91425e-34	FB I	Lrp1
Fcgrt1	4.65209e-38	0.670009	0.456	0.334	8.28165e-34	FB I	Fcgrt
Sept111	1.48708e-36	0.707632	0.57	0.515	2.6473e-32	FB I	Sept11
Plxnd11	2.49145e-36	0.672334	0.45	0.321	4.43528e-32	FB I	Plxnd1
Fbln5	5.28077e-36	0.844981	0.378	0.246	9.40083e-32	FB I	Fbln5
Emilin1	6.75623e-36	0.638039	0.309	0.179	1.20274e-31	FB I	Emilin1
Fbxo31	8.05827e-36	0.614784	0.256	0.134	1.43453e-31	FB I	Fbxo31
Tgfbr3	1.80008e-35	0.647783	0.485	0.362	3.20451e-31	FB I	Tgfbr3
Man1a	8.67003e-35	0.737249	0.423	0.314	1.54344e-30	FB I	Man1a
Tnfaip21	1.65402e-34	0.65672	0.416	0.287	2.94449e-30	FB I	Tnfaip2
Pik3r1	4.8354e-34	0.831952	0.412	0.315	8.60799e-30	FB I	Pik3r1
Selenof1	6.06511e-34	0.449295	0.796	0.853	1.07971e-29	FB I	Selenof
Tfap2c1	2.03099e-33	0.656521	0.313	0.19	3.61558e-29	FB I	Tfap2c
Frmd6	2.33055e-33	0.881066	0.492	0.438	4.14885e-29	FB I	Frmd6
Kdm7a1	4.68152e-33	0.699342	0.505	0.422	8.33403e-29	FB I	Kdm7a
Cyb5a	2.74286e-32	0.538571	0.699	0.719	4.88284e-28	FB I	Cyb5a
H3f3a	2.85201e-32	0.281079	0.966	0.967	5.07715e-28	FB I	H3f3a
Cdh111	4.6736e-32	0.404806	0.748	0.609	8.31995e-28	FB I	Cdh11
Col6a31	4.72087e-32	0.345075	0.971	0.792	8.4041e-28	FB I	Col6a3
Nedd4	6.32077e-32	0.397023	0.844	0.878	1.12522e-27	FB I	Nedd4
Tgfb21	1.7354e-31	0.754194	0.534	0.43	3.08937e-27	FB I	Tgfb2
Htra3	2.15086e-31	0.603644	0.372	0.242	3.82896e-27	FB I	Htra3
Ctdspl1	7.2556e-31	0.582501	0.586	0.54	1.29164e-26	FB I	Ctdspl
Il6ra	1.7452e-30	0.74757	0.28	0.17	3.10681e-26	FB I	Il6ra
Sumo2	2.54835e-30	0.410416	0.809	0.852	4.53657e-26	FB I	Sumo2
Runx31	7.38807e-30	0.598823	0.402	0.281	1.31522e-25	FB I	Runx3
Lpar1	1.07643e-29	0.654242	0.319	0.2	1.91626e-25	FB I	Lpar1
Lpp	2.15994e-29	0.604149	0.633	0.654	3.84513e-25	FB I	Lpp
Col4a11	3.07781e-29	0.303546	0.877	0.722	5.47912e-25	FB I	Col4a1
Rbm39	8.84859e-29	0.438126	0.758	0.835	1.57523e-24	FB I	Rbm39
Bst21	9.28521e-29	0.723904	0.58	0.504	1.65295e-24	FB I	Bst2
Col4a21	1.3197e-28	0.344064	0.767	0.648	2.34933e-24	FB I	Col4a2
Aplp2	1.66094e-28	0.483387	0.753	0.793	2.9568e-24	FB I	Aplp2
Nr3c1	4.77997e-28	0.630811	0.576	0.575	8.50929e-24	FB I	Nr3c1
Col23a11	9.43411e-28	0.486341	0.495	0.357	1.67946e-23	FB I	Col23a1
Ssr31	1.29451e-27	0.498473	0.687	0.731	2.30449e-23	FB I	Ssr3
Myl6	4.74648e-27	0.366332	0.912	0.94	8.44968e-23	FB I	Myl6
Ckb	7.10085e-27	0.780855	0.267	0.16	1.26409e-22	FB I	Ckb
Shox21	1.81356e-26	0.614247	0.382	0.278	3.2285e-22	FB I	Shox2
Fbxl71	1.96259e-26	0.58631	0.32	0.212	3.4938e-22	FB I	Fbxl7
Fbxo321	2.52159e-26	0.632444	0.305	0.199	4.48894e-22	FB I	Fbxo32
Egflam1	3.32714e-26	0.575087	0.286	0.176	5.92297e-22	FB I	Egflam
Cnn21	5.16533e-26	0.6433	0.52	0.452	9.19532e-22	FB I	Cnn2
Il1r1	9.618e-26	0.647915	0.253	0.152	1.7122e-21	FB I	Il1r1
Gpm6b	1.24157e-25	0.70063	0.342	0.234	2.21023e-21	FB I	Gpm6b
Nbea	1.34855e-25	0.557448	0.273	0.171	2.40069e-21	FB I	Nbea
Ppib1	1.42331e-25	0.282131	0.888	0.939	2.53378e-21	FB I	Ppib
Fxyd51	3.43849e-25	0.652951	0.453	0.352	6.12119e-21	FB I	Fxyd5
Sod2	6.88654e-25	0.861574	0.542	0.541	1.22594e-20	FB I	Sod2
Ampd3	8.08604e-25	0.690558	0.271	0.175	1.43948e-20	FB I	Ampd3
Rhoa	1.25438e-24	0.358191	0.819	0.883	2.23304e-20	FB I	Rhoa
Tacc11	3.6506e-24	0.573837	0.365	0.274	6.49881e-20	FB I	Tacc1
Cxxc5	5.44848e-24	0.559332	0.251	0.152	9.69939e-20	FB I	Cxxc5
Sema5a1	3.11967e-23	0.672832	0.372	0.28	5.55364e-19	FB I	Sema5a
Cenpx	7.23101e-23	0.634553	0.42	0.371	1.28726e-18	FB I	Cenpx
Tuba1a	7.86062e-23	0.509116	0.693	0.698	1.39935e-18	FB I	Tuba1a
Vcan	8.91212e-23	0.686019	0.396	0.303	1.58654e-18	FB I	Vcan
Cavin3	1.02273e-22	0.588923	0.551	0.541	1.82066e-18	FB I	Cavin3
Bcl6	1.5364e-22	0.671849	0.322	0.237	2.7351e-18	FB I	Bcl6
Meis1	3.28197e-22	0.605229	0.326	0.236	5.84256e-18	FB I	Meis1
Cd81	8.97716e-22	0.374825	0.767	0.836	1.59811e-17	FB I	Cd81
Socs31	8.99723e-22	0.69186	0.302	0.211	1.60169e-17	FB I	Socs3
Nrp2	9.59683e-22	0.558783	0.468	0.395	1.70843e-17	FB I	Nrp2
Plpp3	4.8888e-21	0.552084	0.437	0.349	8.70304e-17	FB I	Plpp3
Ctdsp2	7.36844e-21	0.487997	0.57	0.581	1.31173e-16	FB I	Ctdsp2
Gpx1	1.23897e-20	0.522201	0.675	0.724	2.20561e-16	FB I	Gpx1
Cavin1	1.72272e-20	0.554644	0.445	0.399	3.06679e-16	FB I	Cavin1
Cyba1	2.65541e-20	0.493066	0.416	0.338	4.72715e-16	FB I	Cyba
Tpm1	9.99983e-20	0.552681	0.606	0.64	1.78017e-15	FB I	Tpm1
Pmp22	1.52635e-19	0.622946	0.347	0.26	2.71721e-15	FB I	Pmp22
Nedd8	3.24701e-19	0.391365	0.719	0.794	5.78033e-15	FB I	Nedd8
Rerg1	4.44102e-19	0.50077	0.272	0.186	7.90591e-15	FB I	Rerg
Pgd	5.06689e-19	0.645566	0.396	0.35	9.02008e-15	FB I	Pgd
Tmem50a	1.04884e-17	0.422558	0.662	0.736	1.86715e-13	FB I	Tmem50a
Rtl8a	2.48582e-17	0.520011	0.264	0.185	4.42525e-13	FB I	Rtl8a
Mprip1	4.17193e-17	0.490721	0.544	0.569	7.42687e-13	FB I	Mprip
Capzb	9.09271e-17	0.399813	0.689	0.776	1.61868e-12	FB I	Capzb
Pde3a1	9.16904e-17	0.450487	0.309	0.225	1.63227e-12	FB I	Pde3a
Npr2	1.08546e-16	0.462632	0.272	0.193	1.93234e-12	FB I	Npr2
Gpr153	2.00059e-16	0.486022	0.258	0.179	3.56145e-12	FB I	Gpr153
Efemp2	2.1433e-16	0.485342	0.364	0.29	3.8155e-12	FB I	Efemp2
Rhoc	2.52354e-16	0.488095	0.481	0.44	4.4924e-12	FB I	Rhoc
Xbp11	7.70716e-16	0.532719	0.457	0.437	1.37203e-11	FB I	Xbp1
S100a13	1.46336e-15	0.557156	0.393	0.352	2.60508e-11	FB I	S100a13
Ccnd3	3.17715e-15	0.57579	0.337	0.286	5.65597e-11	FB I	Ccnd3
Mrfap1	3.73562e-15	0.280619	0.77	0.853	6.65015e-11	FB I	Mrfap1
Gpc4	7.26333e-15	0.605759	0.311	0.253	1.29302e-10	FB I	Gpc4
Sptbn11	9.78127e-15	0.397801	0.676	0.76	1.74126e-10	FB I	Sptbn1
Prdm11	1.14905e-14	0.461332	0.309	0.232	2.04553e-10	FB I	Prdm1
Lama41	2.74825e-14	0.485551	0.406	0.348	4.89244e-10	FB I	Lama4
Gadd45g1	3.75348e-14	0.486461	0.441	0.377	6.68195e-10	FB I	Gadd45g
Hint1	4.0377e-14	0.273202	0.833	0.9	7.18792e-10	FB I	Hint1
Dad11	5.82749e-14	0.382106	0.662	0.742	1.03741e-09	FB I	Dad1
Trim471	6.7238e-14	0.550896	0.275	0.209	1.19697e-09	FB I	Trim47
H2-K1	1.4251e-13	0.300082	0.923	0.949	2.53697e-09	FB I	H2-K1
Clmp	3.18439e-13	0.341004	0.493	0.428	5.66885e-09	FB I	Clmp
Pth1r1	3.48346e-13	0.49084	0.309	0.246	6.20125e-09	FB I	Pth1r
Sec61b1	8.16682e-13	0.38545	0.69	0.787	1.45386e-08	FB I	Sec61b
Atxn7l3b	8.31564e-13	0.37479	0.622	0.713	1.48035e-08	FB I	Atxn7l3b
Auts2	1.06479e-12	0.577285	0.309	0.258	1.89555e-08	FB I	Auts2
Map1lc3b	1.60494e-12	0.26614	0.786	0.872	2.85712e-08	FB I	Map1lc3b
Ctbp2	1.69605e-12	0.611398	0.313	0.27	3.01931e-08	FB I	Ctbp2
Txnip	2.08759e-12	0.570844	0.487	0.515	3.71633e-08	FB I	Txnip
Rsrp1	2.42361e-12	0.322842	0.688	0.79	4.31451e-08	FB I	Rsrp1
Atp2b41	2.6176e-12	0.518622	0.338	0.293	4.65986e-08	FB I	Atp2b4
Stat5b1	2.64953e-12	0.466987	0.28	0.223	4.71669e-08	FB I	Stat5b
Nrip1	2.85012e-12	0.549439	0.42	0.417	5.07378e-08	FB I	Nrip1
Ssbp3	6.06859e-12	0.553278	0.37	0.354	1.08033e-07	FB I	Ssbp3
Hnrnpa2b1	6.95701e-12	0.347966	0.739	0.838	1.23849e-07	FB I	Hnrnpa2b1
Rcn31	8.00053e-12	0.37839	0.362	0.3	1.42425e-07	FB I	Rcn3
Tmem59	8.61757e-12	0.308477	0.684	0.796	1.5341e-07	FB I	Tmem59
Zfand51	9.60705e-12	0.435489	0.612	0.689	1.71025e-07	FB I	Zfand5
Kank21	1.08112e-11	0.472108	0.264	0.206	1.92461e-07	FB I	Kank2
Slc50a1	1.46732e-11	0.457481	0.306	0.256	2.61212e-07	FB I	Slc50a1
Fermt21	1.71622e-11	0.42287	0.417	0.383	3.05522e-07	FB I	Fermt2
Ptk7	2.38581e-11	0.538324	0.352	0.32	4.24722e-07	FB I	Ptk7
Tjp1	2.93871e-11	0.487036	0.337	0.305	5.23149e-07	FB I	Tjp1
Jmjd1c	3.4843e-11	0.49504	0.444	0.452	6.20274e-07	FB I	Jmjd1c
Sec62	3.8452e-11	0.382486	0.589	0.675	6.84523e-07	FB I	Sec62
Heyl1	4.00765e-11	0.480707	0.302	0.232	7.13443e-07	FB I	Heyl
Atp5h	4.91815e-11	0.260394	0.834	0.886	8.75529e-07	FB I	Atp5h
Dynll1	4.95538e-11	0.276992	0.757	0.817	8.82157e-07	FB I	Dynll1
Nfe2l2	8.66007e-11	0.425712	0.565	0.638	1.54167e-06	FB I	Nfe2l2
Dram1	8.82659e-11	0.504812	0.288	0.241	1.57131e-06	FB I	Dram1
Ptges	9.01201e-11	0.450198	0.312	0.265	1.60432e-06	FB I	Ptges
Hspa4	1.24969e-10	0.478842	0.556	0.635	2.22471e-06	FB I	Hspa4
Lamtor5	1.42365e-10	0.39883	0.546	0.613	2.53438e-06	FB I	Lamtor5
Kmt2e	1.5531e-10	0.411527	0.599	0.7	2.76483e-06	FB I	Kmt2e
H2afv	1.80766e-10	0.518329	0.423	0.432	3.218e-06	FB I	H2afv
Bicc1	3.26375e-10	0.38832	0.363	0.312	5.81012e-06	FB I	Bicc1
Slc25a41	5.58704e-10	0.267253	0.743	0.805	9.94605e-06	FB I	Slc25a4
Elob	7.71862e-10	0.280099	0.721	0.824	1.37407e-05	FB I	Elob
Prdx5	1.09389e-09	0.406638	0.561	0.631	1.94733e-05	FB I	Prdx5
Ulk2	1.25094e-09	0.457419	0.334	0.306	2.22692e-05	FB I	Ulk2
H1f0	1.33221e-09	0.516522	0.409	0.415	2.3716e-05	FB I	H1f0
Lama21	3.33661e-09	0.298818	0.373	0.317	5.93984e-05	FB I	Lama2
Zfp36l1	3.93175e-09	0.526224	0.63	0.712	6.99931e-05	FB I	Zfp36l1
Axl1	5.78059e-09	0.438182	0.401	0.382	0.000102906	FB I	Axl
Tgfbr21	7.35423e-09	0.371009	0.602	0.64	0.00013092	FB I	Tgfbr2
Arl4a	8.4115e-09	0.532114	0.324	0.293	0.000149742	FB I	Arl4a
Minos1	2.35165e-08	0.389322	0.579	0.68	0.000418642	FB I	Minos1
Ssbp2	3.01923e-08	0.477821	0.345	0.335	0.000537484	FB I	Ssbp2
Thra	3.76846e-08	0.430427	0.34	0.321	0.000670861	FB I	Thra
Gpx4	3.80561e-08	0.250257	0.757	0.863	0.000677475	FB I	Gpx4
Mkln1	4.86282e-08	0.4461	0.405	0.416	0.000865679	FB I	Mkln1
Myl12b	6.68627e-08	0.464762	0.42	0.447	0.00119029	FB I	Myl12b
Hnrnpa3	8.98712e-08	0.275346	0.716	0.831	0.00159989	FB I	Hnrnpa3
Itga11	9.32392e-08	0.275289	0.252	0.195	0.00165984	FB I	Itga1
Wipi1	1.11383e-07	0.417599	0.323	0.3	0.00198284	FB I	Wipi1
Gli3	1.14547e-07	0.445785	0.298	0.271	0.00203916	FB I	Gli3
Rabac11	1.69002e-07	0.290627	0.653	0.771	0.00300857	FB I	Rabac1
Col16a11	1.72821e-07	0.334146	0.486	0.472	0.00307656	FB I	Col16a1
Atp5j	1.95731e-07	0.268186	0.703	0.81	0.00348439	FB I	Atp5j
Rex1bd	2.16414e-07	0.351972	0.573	0.669	0.0038526	FB I	Rex1bd
Lhfpl2	3.22407e-07	0.292146	0.432	0.404	0.00573949	FB I	Lhfpl2
Hnrnph1	3.94288e-07	0.339496	0.55	0.639	0.00701911	FB I	Hnrnph1
Pnrc1	3.99659e-07	0.428229	0.496	0.566	0.00711474	FB I	Pnrc1
Cdk2ap2	4.35348e-07	0.538143	0.362	0.367	0.00775007	FB I	Cdk2ap2
Atraid1	5.26997e-07	0.408949	0.501	0.58	0.0093816	FB I	Atraid
Srsf3	5.44059e-07	0.320477	0.638	0.739	0.00968534	FB I	Srsf3
Tgfb1i11	7.97403e-07	0.327992	0.252	0.214	0.0141954	FB I	Tgfb1i1
Chpt1	8.80705e-07	0.434068	0.362	0.363	0.0156783	FB I	Chpt1
Hsbp1	9.74441e-07	0.394424	0.515	0.604	0.017347	FB I	Hsbp1
Abca1	9.88944e-07	0.427575	0.484	0.525	0.0176052	FB I	Abca1
Rbx1	1.33547e-06	0.269535	0.652	0.771	0.023774	FB I	Rbx1
Tubb5	1.35645e-06	0.251255	0.771	0.867	0.0241475	FB I	Tubb5
Maged11	1.49873e-06	0.368838	0.505	0.567	0.0266804	FB I	Maged1
Eva1a	2.01274e-06	0.430086	0.328	0.314	0.0358308	FB I	Eva1a
Srsf5	2.62132e-06	0.273277	0.65	0.769	0.0466647	FB I	Srsf5
Hnrnpr	2.88096e-06	0.391535	0.465	0.526	0.0512869	FB I	Hnrnpr
Rasa31	2.9337e-06	0.410213	0.331	0.316	0.0522257	FB I	Rasa3
Fam126a	4.17404e-06	0.399499	0.256	0.229	0.0743062	FB I	Fam126a
Klf4	4.72379e-06	0.429059	0.442	0.462	0.0840929	FB I	Klf4
Son	5.05909e-06	0.307425	0.618	0.744	0.0900618	FB I	Son
Jak21	6.39492e-06	0.37184	0.398	0.398	0.113842	FB I	Jak2
Sub1	8.62746e-06	0.276415	0.613	0.73	0.153586	FB I	Sub1
Sept7	9.92347e-06	0.334123	0.547	0.651	0.176658	FB I	Sept7
Srp14	1.12339e-05	0.277022	0.626	0.744	0.199987	FB I	Srp14
Ndufb11	1.15636e-05	0.287525	0.597	0.701	0.205855	FB I	Ndufb11
Itm2c1	1.51234e-05	0.299681	0.564	0.647	0.269226	FB I	Itm2c
Lamb2	1.60969e-05	0.403017	0.313	0.306	0.286557	FB I	Lamb2
Rnf149	1.8591e-05	0.37321	0.498	0.567	0.330957	FB I	Rnf149
Ube2r2	1.92482e-05	0.349034	0.515	0.606	0.342656	FB I	Ube2r2
Ncam11	1.94403e-05	0.349866	0.271	0.237	0.346076	FB I	Ncam1
Cbx61	2.34668e-05	0.377251	0.281	0.261	0.417756	FB I	Cbx6
Bcl7c1	2.7965e-05	0.371908	0.457	0.523	0.497832	FB I	Bcl7c
Srrm2	2.97296e-05	0.252044	0.688	0.808	0.529247	FB I	Srrm2
Rcn2	2.98563e-05	0.395445	0.337	0.344	0.531502	FB I	Rcn2
Ccdc12	4.20812e-05	0.422779	0.378	0.408	0.749129	FB I	Ccdc12
Sec61g1	4.64482e-05	0.254983	0.677	0.798	0.82687	FB I	Sec61g
Uqcrb	6.4229e-05	0.327396	0.567	0.675	1	FB I	Uqcrb
Mtss1l1	7.13528e-05	0.332398	0.305	0.286	1	FB I	Mtss1l
Tnfrsf211	7.41461e-05	0.275015	0.357	0.327	1	FB I	Tnfrsf21
Tspan3	7.45302e-05	0.402022	0.37	0.398	1	FB I	Tspan3
Dpysl2	9.05218e-05	0.342543	0.328	0.322	1	FB I	Dpysl2
Pnisr	0.000116235	0.389883	0.457	0.523	1	FB I	Pnisr
Eva1b1	0.000119228	0.300479	0.452	0.474	1	FB I	Eva1b
Ypel3	0.000172109	0.412638	0.431	0.49	1	FB I	Ypel3
Snrpb	0.000193516	0.276113	0.601	0.735	1	FB I	Snrpb
Snhg181	0.000195572	0.390664	0.312	0.31	1	FB I	Snhg18
Pnp	0.000195746	0.398738	0.342	0.361	1	FB I	Pnp
Ash1l	0.000227595	0.340149	0.498	0.591	1	FB I	Ash1l
Hebp11	0.000313069	0.407609	0.284	0.282	1	FB I	Hebp1
Angptl21	0.000317221	0.276403	0.504	0.524	1	FB I	Angptl2
Ginm1	0.000321252	0.397727	0.31	0.319	1	FB I	Ginm1
Tspan41	0.000369597	0.273641	0.419	0.413	1	FB I	Tspan4
Psma3	0.000388664	0.288133	0.595	0.719	1	FB I	Psma3
Hook3	0.00041911	0.36153	0.448	0.514	1	FB I	Hook3
Dab2ip	0.000442611	0.403794	0.3	0.306	1	FB I	Dab2ip
Nfatc4	0.000518067	0.295376	0.327	0.32	1	FB I	Nfatc4
H2-Q41	0.000542502	0.363877	0.446	0.496	1	FB I	H2-Q4
Rras	0.000615597	0.331613	0.478	0.561	1	FB I	Rras
Mtch11	0.000645329	0.265496	0.591	0.698	1	FB I	Mtch1
Lbh1	0.000645608	0.348639	0.257	0.237	1	FB I	Lbh
Cep170	0.00069273	0.309476	0.257	0.246	1	FB I	Cep170
Notch1	0.000836469	0.315048	0.454	0.484	1	FB I	Notch1
Fndc3a	0.000854987	0.366646	0.29	0.293	1	FB I	Fndc3a
Tanc1	0.000980971	0.408325	0.384	0.432	1	FB I	Tanc1
Drap1	0.00106742	0.313909	0.512	0.628	1	FB I	Drap1
Nfic1	0.0010741	0.307746	0.484	0.555	1	FB I	Nfic
Meis2	0.00109927	0.389323	0.252	0.249	1	FB I	Meis2
Spcs21	0.00119529	0.290488	0.54	0.649	1	FB I	Spcs2
Mrps24	0.00127912	0.325164	0.483	0.578	1	FB I	Mrps24
Sfpq	0.00140484	0.289181	0.55	0.66	1	FB I	Sfpq
Sgk11	0.00154889	0.302082	0.516	0.583	1	FB I	Sgk1
Sf3b2	0.00156843	0.277564	0.557	0.683	1	FB I	Sf3b2
Dek	0.0016629	0.360093	0.433	0.505	1	FB I	Dek
Prdx4	0.00170818	0.330984	0.391	0.432	1	FB I	Prdx4
Sec11a	0.00183278	0.289138	0.533	0.656	1	FB I	Sec11a
Nktr1	0.00191847	0.270031	0.529	0.628	1	FB I	Nktr
Nfkbia	0.00202692	0.472927	0.297	0.305	1	FB I	Nfkbia
Fus	0.00205036	0.311434	0.518	0.631	1	FB I	Fus
Pura	0.00206134	0.367263	0.457	0.551	1	FB I	Pura
Adgre51	0.00217368	0.292739	0.3	0.293	1	FB I	Adgre5
Swi5	0.00246123	0.262724	0.578	0.699	1	FB I	Swi5
Tmco1	0.00262714	0.387565	0.374	0.425	1	FB I	Tmco1
Tnrc6b	0.00270528	0.387043	0.384	0.435	1	FB I	Tnrc6b
Cnpy2	0.00280215	0.264985	0.533	0.641	1	FB I	Cnpy2
Tsc22d3	0.00313755	0.332738	0.263	0.258	1	FB I	Tsc22d3
Paip2	0.00369774	0.285367	0.524	0.652	1	FB I	Paip2
Lgals3bp1	0.00370675	0.316681	0.352	0.355	1	FB I	Lgals3bp
Diaph2	0.00542173	0.363647	0.322	0.344	1	FB I	Diaph2
Sh3bgrl	0.0056255	0.326431	0.367	0.403	1	FB I	Sh3bgrl
Rsu1	0.00627617	0.382565	0.36	0.404	1	FB I	Rsu1
Crip11	0.00808279	0.316211	0.357	0.358	1	FB I	Crip1
Spred1	0.00829978	0.309442	0.367	0.4	1	FB I	Spred1
Ech1	0.00935298	0.394641	0.28	0.302	1	FB I	Ech1
Col17a1	0	3.38689	0.974	0.203	0	EPI I	Col17a1
Krt5	0	2.94056	0.988	0.345	0	EPI I	Krt5
Krt14	0	2.78784	0.994	0.463	0	EPI I	Krt14
Lamc2	0	2.50649	0.736	0.053	0	EPI I	Lamc2
Krt17	0	2.42897	0.951	0.253	0	EPI I	Krt17
Clu	0	2.23594	0.532	0.063	0	EPI I	Clu
Lamb3	0	2.23398	0.874	0.087	0	EPI I	Lamb3
Itga6	0	2.17914	0.93	0.213	0	EPI I	Itga6
Tgfbi	0	2.13942	0.932	0.308	0	EPI I	Tgfbi
Sfn	0	2.13348	0.981	0.245	0	EPI I	Sfn
Lama3	0	2.11728	0.798	0.091	0	EPI I	Lama3
Itgb4	0	2.10222	0.868	0.064	0	EPI I	Itgb4
Sostdc1	0	2.09867	0.8	0.13	0	EPI I	Sostdc1
Pou3f1	0	2.06828	0.903	0.167	0	EPI I	Pou3f1
Dsp	0	2.04522	0.986	0.211	0	EPI I	Dsp
S100a14	0	2.0377	0.957	0.185	0	EPI I	S100a14
Slc2a1	0	1.97043	0.869	0.224	0	EPI I	Slc2a1
Tmsb4x	0	1.95897	0.997	0.977	0	EPI I	Tmsb4x
C1qtnf12	0	1.95548	0.882	0.26	0	EPI I	C1qtnf12
Trp63	0	1.93205	0.908	0.148	0	EPI I	Trp63
Ucp2	0	1.91222	0.933	0.217	0	EPI I	Ucp2
Slco2a1	0	1.81653	0.721	0.062	0	EPI I	Slco2a1
Fxyd3	0	1.71529	0.951	0.187	0	EPI I	Fxyd3
Cd24a	0	1.71517	0.842	0.201	0	EPI I	Cd24a
Lmo1	0	1.65253	0.846	0.163	0	EPI I	Lmo1
Nfib	0	1.64468	0.807	0.154	0	EPI I	Nfib
Trim29	0	1.5865	0.956	0.199	0	EPI I	Trim29
Tenm2	0	1.56444	0.753	0.062	0	EPI I	Tenm2
Lgals7	0	1.53793	0.986	0.425	0	EPI I	Lgals7
Dsc3	0	1.52691	0.934	0.162	0	EPI I	Dsc3
Tns4	0	1.49406	0.757	0.107	0	EPI I	Tns4
Serpinb5	0	1.37865	0.891	0.174	0	EPI I	Serpinb5
Ptprf	0	1.34391	0.89	0.213	0	EPI I	Ptprf
Pkp1	0	1.34385	0.854	0.175	0	EPI I	Pkp1
Perp	0	1.31894	0.984	0.236	0	EPI I	Perp
Itpr3	0	1.22914	0.822	0.219	0	EPI I	Itpr3
Cdcp1	0	1.2067	0.643	0.07	0	EPI I	Cdcp1
Arl4c	0	1.19312	0.632	0.073	0	EPI I	Arl4c
Anxa8	0	1.19001	0.759	0.144	0	EPI I	Anxa8
Jag2	0	1.17251	0.606	0.014	0	EPI I	Jag2
Ces2g	0	1.16262	0.509	0.035	0	EPI I	Ces2g
Cadm1	0	1.15989	0.715	0.11	0	EPI I	Cadm1
Cpne8	0	1.13212	0.697	0.14	0	EPI I	Cpne8
Cdh1	0	1.1264	0.739	0.115	0	EPI I	Cdh1
Urah	0	1.08217	0.764	0.14	0	EPI I	Urah
Spint2	0	1.08127	0.753	0.117	0	EPI I	Spint2
Itga3	0	1.0771	0.533	0.019	0	EPI I	Itga3
Ckmt1	0	1.05809	0.732	0.118	0	EPI I	Ckmt1
Fermt1	0	1.03449	0.572	0.061	0	EPI I	Fermt1
Pkp3	0	1.0344	0.768	0.127	0	EPI I	Pkp3
Bcam	0	1.02051	0.574	0.036	0	EPI I	Bcam
Fat2	0	0.975523	0.587	0.059	0	EPI I	Fat2
Sema3c	0	0.95448	0.509	0.061	0	EPI I	Sema3c
Cdh3	0	0.914752	0.581	0.05	0	EPI I	Cdh3
Moxd1	0	0.850091	0.488	0.043	0	EPI I	Moxd1
Ajuba	0	0.825087	0.543	0.063	0	EPI I	Ajuba
Itga2	0	0.709591	0.368	0.01	0	EPI I	Itga2
Hspb1	3.35523e-301	1.66029	0.869	0.272	5.97298e-297	EPI I	Hspb1
Pdlim1	8.357e-301	1.19296	0.761	0.188	1.48771e-296	EPI I	Pdlim1
Bnc1	7.41237e-299	0.697683	0.463	0.046	1.31955e-294	EPI I	Bnc1
Anxa3	1.81374e-297	0.998066	0.508	0.063	3.22882e-293	EPI I	Anxa3
4631405K08Rik	1.43375e-286	0.895447	0.618	0.105	2.55237e-282	EPI I	4631405K08Rik
Gata3	1.65412e-286	0.884906	0.586	0.092	2.94466e-282	EPI I	Gata3
Lad1	3.49614e-283	0.713762	0.488	0.06	6.22383e-279	EPI I	Lad1
Pdgfa	3.85857e-283	1.16786	0.652	0.127	6.86903e-279	EPI I	Pdgfa
Mtss1	7.3679e-282	1.38387	0.767	0.201	1.31163e-277	EPI I	Mtss1
Filip1l	9.10944e-281	1.07284	0.679	0.143	1.62166e-276	EPI I	Filip1l
Cxadr	1.21897e-280	1.01871	0.65	0.123	2.17002e-276	EPI I	Cxadr
Enah	1.00708e-278	1.37696	0.854	0.293	1.79281e-274	EPI I	Enah
Car12	6.86855e-278	1.01084	0.693	0.132	1.22274e-273	EPI I	Car12
Sox9	4.55936e-275	1.2032	0.7	0.141	8.11658e-271	EPI I	Sox9
Palmd	1.47012e-274	0.935657	0.611	0.106	2.6171e-270	EPI I	Palmd
Fam83g	2.0333e-273	0.919525	0.627	0.115	3.61968e-269	EPI I	Fam83g
Wnt10a	5.01926e-273	0.713162	0.498	0.06	8.9353e-269	EPI I	Wnt10a
Cotl1	1.9808e-268	1.04469	0.57	0.1	3.52623e-264	EPI I	Cotl1
Nedd9	3.52288e-268	0.790072	0.519	0.072	6.27143e-264	EPI I	Nedd9
Sorcs2	8.58832e-268	0.679806	0.424	0.044	1.52889e-263	EPI I	Sorcs2
Ccl27a	1.34629e-266	1.29548	0.732	0.166	2.39667e-262	EPI I	Ccl27a
Serinc2	1.34158e-265	0.691174	0.49	0.066	2.38827e-261	EPI I	Serinc2
Creb5	1.36078e-264	0.92183	0.471	0.061	2.42246e-260	EPI I	Creb5
Dsg3	3.91432e-264	0.719124	0.506	0.071	6.96828e-260	EPI I	Dsg3
Jup	1.77512e-261	1.00445	0.831	0.221	3.16007e-257	EPI I	Jup
Plek2	1.93681e-260	0.742245	0.508	0.074	3.44791e-256	EPI I	Plek2
Nlrp10	1.53669e-256	0.61771	0.357	0.027	2.73561e-252	EPI I	Nlrp10
Hspa1b	4.11639e-256	0.93913	0.716	0.161	7.328e-252	EPI I	Hspa1b
Ppp1r14c	7.34462e-252	0.87872	0.603	0.114	1.30749e-247	EPI I	Ppp1r14c
Acpp	3.43037e-250	0.862255	0.611	0.115	6.10674e-246	EPI I	Acpp
Dst	8.27969e-247	1.53879	0.926	0.522	1.47395e-242	EPI I	Dst
Adamts18	1.67013e-246	0.611665	0.25	0.006	2.97316e-242	EPI I	Adamts18
S100a10	3.31392e-243	1.39694	0.976	0.706	5.89944e-239	EPI I	S100a10
Net1	8.25896e-241	0.90237	0.626	0.132	1.47026e-236	EPI I	Net1
Krtcap3	7.14893e-240	0.581805	0.423	0.051	1.27265e-235	EPI I	Krtcap3
Met	1.1176e-237	0.505793	0.333	0.025	1.98956e-233	EPI I	Met
Lgr5	1.69548e-237	0.739163	0.32	0.022	3.0183e-233	EPI I	Lgr5
Fcgbp	5.09202e-235	0.589532	0.298	0.017	9.06481e-231	EPI I	Fcgbp
Atp1a1	3.61293e-233	1.38981	0.971	0.598	6.43174e-229	EPI I	Atp1a1
Irx5	6.47869e-233	1.01718	0.639	0.155	1.15334e-228	EPI I	Irx5
Slc16a9	8.49106e-230	0.498516	0.304	0.02	1.51158e-225	EPI I	Slc16a9
Il18r1	3.14916e-229	0.708115	0.292	0.018	5.60614e-225	EPI I	Il18r1
Dsg2	3.7597e-227	0.475514	0.318	0.024	6.69302e-223	EPI I	Dsg2
Sox21	3.48809e-226	0.616162	0.379	0.042	6.20949e-222	EPI I	Sox21
Slco3a1	1.16725e-225	0.900484	0.654	0.16	2.07793e-221	EPI I	Slco3a1
Depdc7	1.82931e-224	0.540401	0.329	0.028	3.25653e-220	EPI I	Depdc7
F11r	2.90873e-223	0.653305	0.494	0.083	5.17812e-219	EPI I	F11r
Baiap2l1	2.64741e-220	1.04812	0.499	0.09	4.71292e-216	EPI I	Baiap2l1
Rgs12	1.52915e-219	0.970539	0.705	0.195	2.7222e-215	EPI I	Rgs12
Kank1	1.6583e-219	0.638375	0.408	0.055	2.95211e-215	EPI I	Kank1
Trp73	4.35188e-219	0.396106	0.269	0.014	7.74721e-215	EPI I	Trp73
Efna1	9.41792e-219	0.800513	0.619	0.138	1.67658e-214	EPI I	Efna1
Cav2	1.47139e-218	0.699131	0.562	0.114	2.61937e-214	EPI I	Cav2
Tpm2	4.72814e-218	1.21969	0.706	0.208	8.41704e-214	EPI I	Tpm2
Plch2	5.19441e-218	0.520277	0.377	0.043	9.24709e-214	EPI I	Plch2
Cxcl16	3.41872e-217	0.797668	0.5	0.09	6.08601e-213	EPI I	Cxcl16
Nxn	1.20435e-216	0.890722	0.692	0.193	2.14399e-212	EPI I	Nxn
Dmkn	1.2199e-216	1.01856	0.722	0.177	2.17166e-212	EPI I	Dmkn
Tfap2b	7.19202e-216	0.63545	0.438	0.065	1.28032e-211	EPI I	Tfap2b
Vdr	2.28405e-212	0.83659	0.564	0.118	4.06606e-208	EPI I	Vdr
Pdgfb	9.01476e-212	0.462657	0.25	0.011	1.60481e-207	EPI I	Pdgfb
Ccnd2	3.17331e-208	1.23375	0.764	0.276	5.64913e-204	EPI I	Ccnd2
Trbc2	1.69266e-207	0.579805	0.319	0.029	3.01328e-203	EPI I	Trbc2
Epcam	3.91368e-206	0.807802	0.566	0.117	6.96713e-202	EPI I	Epcam
Fam167a	4.10827e-206	0.644533	0.438	0.069	7.31354e-202	EPI I	Fam167a
Fam162a	4.77148e-206	1.34687	0.863	0.378	8.4942e-202	EPI I	Fam162a
Klf5	4.0341e-205	0.834578	0.644	0.159	7.1815e-201	EPI I	Klf5
Slc38a2	4.98626e-205	1.26608	0.938	0.584	8.87655e-201	EPI I	Slc38a2
Gpr87	3.35348e-204	0.486375	0.335	0.036	5.96987e-200	EPI I	Gpr87
Ptpn14	3.3179e-203	0.750294	0.54	0.113	5.90653e-199	EPI I	Ptpn14
Itgb6	6.00502e-203	0.540339	0.271	0.018	1.06901e-198	EPI I	Itgb6
Krt6a	2.64376e-202	0.861522	0.775	0.231	4.70643e-198	EPI I	Krt6a
Fgfbp1	4.45261e-201	0.887086	0.363	0.045	7.92653e-197	EPI I	Fgfbp1
S100a11	2.09498e-200	1.08004	0.977	0.821	3.72948e-196	EPI I	S100a11
Klrg2	6.02772e-199	0.417129	0.283	0.022	1.07305e-194	EPI I	Klrg2
Aqp3	1.65555e-198	0.994705	0.606	0.142	2.94721e-194	EPI I	Aqp3
Epha4	8.6964e-198	0.907735	0.583	0.142	1.54813e-193	EPI I	Epha4
Irf6	2.88709e-195	0.64285	0.508	0.1	5.1396e-191	EPI I	Irf6
Bcl11a	3.61136e-195	0.738318	0.44	0.075	6.42894e-191	EPI I	Bcl11a
Ptpre	8.5904e-195	0.514448	0.343	0.04	1.52926e-190	EPI I	Ptpre
Frmd4b	1.10781e-192	0.49392	0.374	0.051	1.97212e-188	EPI I	Frmd4b
Arhgef5	2.968e-192	0.671793	0.55	0.124	5.28364e-188	EPI I	Arhgef5
BC100530	3.03906e-192	1.70189	0.865	0.475	5.41014e-188	EPI I	BC100530
Stfa3	1.80022e-190	0.992576	0.622	0.156	3.20475e-186	EPI I	Stfa3
Mob3b	2.49748e-190	0.485586	0.35	0.043	4.44602e-186	EPI I	Mob3b
Bok	9.8633e-190	0.846211	0.618	0.167	1.75586e-185	EPI I	Bok
Ackr3	3.44085e-189	0.47865	0.278	0.022	6.1254e-185	EPI I	Ackr3
Tslp	1.81637e-188	2.97976	0.49	0.108	3.2335e-184	EPI I	Tslp
Ctnnal1	5.63672e-188	0.370849	0.262	0.018	1.00345e-183	EPI I	Ctnnal1
Rps27	4.01065e-186	0.683389	0.993	0.979	7.13975e-182	EPI I	Rps27
Pqlc1	5.6987e-186	0.58897	0.48	0.095	1.01448e-181	EPI I	Pqlc1
Tnfrsf18	2.0776e-185	0.474196	0.27	0.022	3.69855e-181	EPI I	Tnfrsf18
Tuba4a	5.43361e-182	0.880191	0.726	0.239	9.67292e-178	EPI I	Tuba4a
Rpl11	2.28257e-178	0.63925	0.995	0.982	4.06344e-174	EPI I	Rpl11
Shtn1	2.4337e-178	0.496275	0.37	0.055	4.33248e-174	EPI I	Shtn1
Runx1	3.61892e-178	1.19893	0.876	0.43	6.44239e-174	EPI I	Runx1
Anxa2	5.41579e-176	1.16131	0.922	0.562	9.64119e-172	EPI I	Anxa2
Lypd3	2.2796e-175	0.600556	0.49	0.1	4.05814e-171	EPI I	Lypd3
Fry	3.44495e-175	0.423286	0.276	0.025	6.13271e-171	EPI I	Fry
Tpd52	5.7347e-175	0.608992	0.536	0.127	1.02089e-170	EPI I	Tpd52
Ddr1	2.70756e-174	0.649047	0.602	0.156	4.81999e-170	EPI I	Ddr1
Stard10	2.71794e-174	0.627081	0.568	0.141	4.83848e-170	EPI I	Stard10
Esrp1	7.30612e-172	0.490779	0.406	0.071	1.30064e-167	EPI I	Esrp1
Skap2	7.61262e-170	0.570668	0.494	0.11	1.3552e-165	EPI I	Skap2
Rpl27a	1.66799e-169	0.56546	0.999	0.993	2.96935e-165	EPI I	Rpl27a
Cxcl14	3.21208e-169	1.36661	0.476	0.108	5.71815e-165	EPI I	Cxcl14
Ece1	3.3829e-169	0.820385	0.755	0.269	6.02223e-165	EPI I	Ece1
Syne2	2.08974e-168	0.722707	0.662	0.201	3.72015e-164	EPI I	Syne2
Tuba1c	3.34215e-168	0.756446	0.615	0.177	5.9497e-164	EPI I	Tuba1c
Nectin1	8.6986e-168	0.766635	0.629	0.177	1.54852e-163	EPI I	Nectin1
S100a16	2.78806e-167	0.937537	0.842	0.368	4.96331e-163	EPI I	S100a16
Plp2	1.73552e-163	0.770511	0.724	0.251	3.08957e-159	EPI I	Plp2
Sytl1	1.87314e-163	0.440359	0.335	0.049	3.33457e-159	EPI I	Sytl1
Rpl10a	6.5661e-163	0.667342	0.997	0.985	1.1689e-158	EPI I	Rpl10a
P3h2	2.87646e-161	0.359235	0.256	0.024	5.12068e-157	EPI I	P3h2
Chdh	1.79927e-160	0.539197	0.39	0.071	3.20306e-156	EPI I	Chdh
Adarb1	3.1418e-159	0.539947	0.43	0.087	5.59303e-155	EPI I	Adarb1
Rps7	3.45909e-159	0.571789	0.999	0.992	6.15787e-155	EPI I	Rps7
Mt2	1.29118e-156	1.34043	0.833	0.414	2.29856e-152	EPI I	Mt2
Fhl2	6.4709e-156	0.60504	0.434	0.094	1.15195e-151	EPI I	Fhl2
Rps16	6.99028e-156	0.526953	0.998	0.993	1.24441e-151	EPI I	Rps16
Fam69a	1.09225e-155	0.54125	0.437	0.093	1.94443e-151	EPI I	Fam69a
Efnb1	1.49867e-155	0.636983	0.578	0.162	2.66794e-151	EPI I	Efnb1
Rps20	4.95249e-155	0.549311	1	0.992	8.81641e-151	EPI I	Rps20
Pard6g	8.33875e-155	0.842261	0.778	0.315	1.48446e-150	EPI I	Pard6g
Tiam1	4.69106e-154	0.557891	0.457	0.101	8.35103e-150	EPI I	Tiam1
Rpl15	7.58657e-154	0.550509	0.995	0.986	1.35056e-149	EPI I	Rpl15
Hspa4l	3.11161e-153	0.716819	0.5	0.127	5.53929e-149	EPI I	Hspa4l
Tspo	3.20451e-152	0.952602	0.906	0.548	5.70466e-148	EPI I	Tspo
Rps3	4.50641e-152	0.575025	0.995	0.987	8.0223e-148	EPI I	Rps3
Csta1	7.5771e-152	0.900467	0.397	0.079	1.34887e-147	EPI I	Csta1
Rps27a	2.39657e-151	0.522587	0.998	0.99	4.26637e-147	EPI I	Rps27a
Patj	3.64163e-149	0.340217	0.287	0.038	6.48282e-145	EPI I	Patj
Rpl32	5.09508e-149	0.53095	0.997	0.99	9.07027e-145	EPI I	Rpl32
Casz1	6.78044e-149	0.671591	0.457	0.104	1.20705e-144	EPI I	Casz1
Hif1a	7.88682e-148	1.05374	0.869	0.47	1.40401e-143	EPI I	Hif1a
Flnb	4.28115e-147	0.613641	0.462	0.112	7.6213e-143	EPI I	Flnb
Tnfaip8	5.05008e-147	0.515445	0.436	0.099	8.99014e-143	EPI I	Tnfaip8
Fam25c	1.87955e-146	0.47704	0.46	0.103	3.34598e-142	EPI I	Fam25c
Fzd6	6.47642e-146	0.564594	0.467	0.108	1.15293e-141	EPI I	Fzd6
Micall1	7.02975e-146	0.55838	0.436	0.098	1.25144e-141	EPI I	Micall1
Flrt3	9.69764e-146	0.62265	0.414	0.089	1.72637e-141	EPI I	Flrt3
Rps6	1.49106e-145	0.591575	0.993	0.979	2.65439e-141	EPI I	Rps6
Rpl28	6.09209e-144	0.5411	0.995	0.987	1.08451e-139	EPI I	Rpl28
Rps13	8.87675e-144	0.530623	0.994	0.982	1.58024e-139	EPI I	Rps13
Cav1	1.49856e-143	0.76361	0.643	0.215	2.66774e-139	EPI I	Cav1
Ahcyl2	1.51835e-143	0.548114	0.52	0.138	2.70298e-139	EPI I	Ahcyl2
Clic1	5.80485e-143	0.832546	0.939	0.598	1.03338e-138	EPI I	Clic1
Tanc2	7.38961e-143	0.514931	0.412	0.089	1.3155e-138	EPI I	Tanc2
Fam83h	6.21039e-141	0.504012	0.423	0.094	1.10557e-136	EPI I	Fam83h
Inpp4b	7.55854e-140	0.392532	0.33	0.056	1.34557e-135	EPI I	Inpp4b
2310030G06Rik	1.85934e-139	0.379102	0.324	0.055	3.31e-135	EPI I	2310030G06Rik
Celsr1	2.69766e-138	0.363999	0.251	0.03	4.80237e-134	EPI I	Celsr1
Rpl5	8.68898e-138	0.603465	0.994	0.971	1.54681e-133	EPI I	Rpl5
Abracl	1.23454e-137	0.904958	0.872	0.513	2.19773e-133	EPI I	Abracl
Rpl4	1.85341e-137	0.630235	0.983	0.944	3.29944e-133	EPI I	Rpl4
Rpl7	2.05803e-136	0.5114	0.994	0.988	3.6637e-132	EPI I	Rpl7
Crim1	4.2402e-136	0.643407	0.541	0.159	7.54841e-132	EPI I	Crim1
Grhl2	5.88508e-136	0.375806	0.295	0.046	1.04766e-131	EPI I	Grhl2
Galnt3	1.7072e-135	0.338196	0.262	0.034	3.03915e-131	EPI I	Galnt3
Cdk6	1.50547e-134	0.583704	0.484	0.131	2.68004e-130	EPI I	Cdk6
Rpl9	2.23147e-134	0.49187	0.997	0.99	3.97246e-130	EPI I	Rpl9
Eef1b2	2.41478e-134	0.5995	0.99	0.967	4.29879e-130	EPI I	Eef1b2
Megf9	5.01819e-134	0.494922	0.415	0.096	8.93339e-130	EPI I	Megf9
Rps15	7.2465e-134	0.557851	0.994	0.98	1.29002e-129	EPI I	Rps15
Hras	5.90011e-133	0.811099	0.89	0.507	1.05034e-128	EPI I	Hras
Klc3	7.63049e-133	0.449523	0.408	0.092	1.35838e-128	EPI I	Klc3
Ppia	9.24176e-133	0.56619	0.997	0.979	1.64522e-128	EPI I	Ppia
Rps17	4.26173e-132	0.583672	0.984	0.94	7.58673e-128	EPI I	Rps17
Palld	2.7648e-131	1.11736	0.758	0.375	4.9219e-127	EPI I	Palld
Map7	3.12801e-131	0.381866	0.319	0.057	5.56849e-127	EPI I	Map7
Sdc4	4.06637e-131	0.775457	0.883	0.405	7.23895e-127	EPI I	Sdc4
Vangl2	5.72634e-129	0.501865	0.483	0.13	1.0194e-124	EPI I	Vangl2
Etl4	1.49763e-127	0.52367	0.493	0.137	2.66607e-123	EPI I	Etl4
Rps5	2.09133e-127	0.527333	0.998	0.991	3.72298e-123	EPI I	Rps5
Csrp1	2.71596e-127	0.676537	0.598	0.201	4.83495e-123	EPI I	Csrp1
Rplp0	2.86175e-127	0.509709	0.999	0.988	5.09449e-123	EPI I	Rplp0
Tacstd2	2.87193e-127	0.424172	0.458	0.111	5.11262e-123	EPI I	Tacstd2
Osbpl3	4.23104e-125	0.369139	0.277	0.043	7.53209e-121	EPI I	Osbpl3
Map1b	5.06427e-125	0.635586	0.5	0.147	9.01542e-121	EPI I	Map1b
Pfkp	1.47548e-124	0.715684	0.701	0.274	2.62664e-120	EPI I	Pfkp
Rpl17	2.13757e-124	0.487431	0.999	0.989	3.80531e-120	EPI I	Rpl17
Ptger4	7.24337e-124	0.407029	0.339	0.066	1.28946e-119	EPI I	Ptger4
Hoxa7	1.42049e-123	0.681246	0.459	0.127	2.52876e-119	EPI I	Hoxa7
Tagln2	3.16592e-123	0.892414	0.893	0.526	5.63597e-119	EPI I	Tagln2
Ripk4	2.17445e-122	0.393265	0.352	0.074	3.87096e-118	EPI I	Ripk4
Hr	2.52031e-122	0.505705	0.472	0.129	4.48666e-118	EPI I	Hr
Iffo2	1.22492e-121	0.706639	0.592	0.205	2.18061e-117	EPI I	Iffo2
Nt5dc2	1.5501e-121	0.625486	0.483	0.143	2.75949e-117	EPI I	Nt5dc2
Porcn	2.18665e-121	0.756388	0.526	0.173	3.89267e-117	EPI I	Porcn
Rps14	1.04566e-120	0.453932	0.998	0.992	1.86148e-116	EPI I	Rps14
Rps11	1.63734e-120	0.47281	0.998	0.98	2.9148e-116	EPI I	Rps11
Pycard	2.58194e-120	0.557278	0.57	0.181	4.59637e-116	EPI I	Pycard
2010111I01Rik	1.45852e-119	0.832419	0.894	0.54	2.59646e-115	EPI I	2010111I01Rik
Cib2	3.17684e-119	0.515402	0.572	0.183	5.65542e-115	EPI I	Cib2
Rps8	8.63189e-119	0.431373	0.998	0.997	1.53665e-114	EPI I	Rps8
Foxp1	2.40939e-118	0.601593	0.568	0.185	4.28919e-114	EPI I	Foxp1
Rpl22	5.51749e-118	0.55538	0.988	0.952	9.82223e-114	EPI I	Rpl22
Ltbp4	6.84924e-117	0.355076	0.311	0.058	1.2193e-112	EPI I	Ltbp4
Rpl3	1.39251e-116	0.53146	0.993	0.976	2.47895e-112	EPI I	Rpl3
Rps4x	1.15295e-115	0.464789	0.997	0.989	2.05248e-111	EPI I	Rps4x
Pxdc1	1.2803e-115	0.627291	0.585	0.205	2.2792e-111	EPI I	Pxdc1
Rpl6	3.76191e-115	0.491095	0.993	0.98	6.69696e-111	EPI I	Rpl6
Cd151	6.1006e-115	0.517349	0.557	0.183	1.08603e-110	EPI I	Cd151
Rps9	1.07454e-114	0.47619	0.995	0.989	1.9129e-110	EPI I	Rps9
Adgrg1	1.1911e-114	0.365454	0.308	0.059	2.12039e-110	EPI I	Adgrg1
Rps26	3.35841e-114	0.541605	0.994	0.963	5.97865e-110	EPI I	Rps26
Rps3a1	4.43787e-114	0.511486	0.999	0.983	7.90029e-110	EPI I	Rps3a1
Tomm20	7.01354e-114	0.659139	0.96	0.717	1.24855e-109	EPI I	Tomm20
Rpl23a	2.2562e-113	0.525875	0.994	0.963	4.01649e-109	EPI I	Rpl23a
Limk2	1.51071e-112	0.497232	0.501	0.155	2.68937e-108	EPI I	Limk2
Trp53i11	1.52089e-112	0.269324	0.279	0.048	2.70748e-108	EPI I	Trp53i11
Rpl18	2.68183e-112	0.44719	0.997	0.989	4.77419e-108	EPI I	Rpl18
Zfp703	4.40755e-111	0.552953	0.525	0.167	7.84633e-107	EPI I	Zfp703
Rps18	5.19487e-111	0.484604	0.992	0.969	9.2479e-107	EPI I	Rps18
Mt1	1.37617e-110	1.0906	0.974	0.817	2.44986e-106	EPI I	Mt1
Tnc	5.58377e-109	0.74271	0.713	0.305	9.94024e-105	EPI I	Tnc
Pdzd2	9.77194e-109	0.417325	0.273	0.05	1.7396e-104	EPI I	Pdzd2
Rps12	1.49813e-108	0.454761	0.999	0.994	2.66698e-104	EPI I	Rps12
2900026A02Rik	2.99034e-108	0.359293	0.293	0.058	5.32341e-104	EPI I	2900026A02Rik
Ggct	4.09737e-108	0.623847	0.368	0.091	7.29414e-104	EPI I	Ggct
Ldlrap1	5.00306e-108	0.446982	0.452	0.131	8.90644e-104	EPI I	Ldlrap1
Apoc1	1.19291e-107	0.542497	0.433	0.12	2.12362e-103	EPI I	Apoc1
Lima1	2.50798e-107	0.780557	0.855	0.492	4.46471e-103	EPI I	Lima1
Ly6a	1.0895e-106	1.16265	0.612	0.264	1.93952e-102	EPI I	Ly6a
Capg	2.30232e-106	0.676121	0.804	0.404	4.09859e-102	EPI I	Capg
Cdh13	4.29161e-106	0.395686	0.383	0.096	7.63992e-102	EPI I	Cdh13
Col7a11	1.46519e-105	0.976983	0.801	0.468	2.60833e-101	EPI I	Col7a1
C1galt1	1.94393e-105	0.600555	0.609	0.237	3.46058e-101	EPI I	C1galt1
Celsr2	2.16183e-105	0.432265	0.426	0.118	3.84849e-101	EPI I	Celsr2
Actn4	6.20107e-105	0.711315	0.839	0.474	1.10392e-100	EPI I	Actn4
D16Ertd472e	9.23514e-105	0.472146	0.517	0.166	1.64404e-100	EPI I	D16Ertd472e
Tjp2	1.0532e-104	0.369753	0.307	0.066	1.87491e-100	EPI I	Tjp2
Eps8l2	5.05022e-104	0.318093	0.283	0.055	8.9904e-100	EPI I	Eps8l2
Sdc1	7.50348e-104	0.709799	0.919	0.534	1.33577e-99	EPI I	Sdc1
Atp1b3	3.92162e-103	0.83611	0.876	0.547	6.98127e-99	EPI I	Atp1b3
Rpl13	4.48831e-103	0.407048	0.998	0.997	7.99009e-99	EPI I	Rpl13
Ywhaz	5.14021e-103	0.67566	0.916	0.616	9.15059e-99	EPI I	Ywhaz
Msn	7.02561e-103	0.76492	0.887	0.594	1.2507e-98	EPI I	Msn
Pi15	8.85396e-103	0.69303	0.425	0.122	1.57618e-98	EPI I	Pi15
Rab38	1.62706e-102	0.378648	0.331	0.078	2.89649e-98	EPI I	Rab38
Mb21d2	1.37993e-101	0.410819	0.374	0.098	2.45654e-97	EPI I	Mb21d2
Rpl12	1.95442e-101	0.479313	0.998	0.987	3.47926e-97	EPI I	Rpl12
Bcl11b	2.3446e-101	0.719777	0.759	0.361	4.17386e-97	EPI I	Bcl11b
Rack1	6.9263e-101	0.473818	0.992	0.984	1.23302e-96	EPI I	Rack1
Eif4e3	4.66209e-100	0.369659	0.386	0.102	8.29946e-96	EPI I	Eif4e3
Fat1	9.3842e-100	0.699748	0.824	0.451	1.67057e-95	EPI I	Fat1
Rpl37	9.73165e-100	0.449572	0.992	0.976	1.73243e-95	EPI I	Rpl37
Hip1r	1.44366e-99	0.348576	0.326	0.075	2.57001e-95	EPI I	Hip1r
Txndc17	7.49286e-99	0.670747	0.942	0.755	1.33388e-94	EPI I	Txndc17
C77080	9.70507e-99	0.396548	0.449	0.137	1.7277e-94	EPI I	C77080
Naca	5.43722e-98	0.474713	0.986	0.957	9.67933e-94	EPI I	Naca
Pde7a	1.44854e-97	0.39429	0.419	0.122	2.57869e-93	EPI I	Pde7a
Rpl8	1.61339e-97	0.426545	0.995	0.988	2.87216e-93	EPI I	Rpl8
Svil	6.00737e-97	0.597851	0.636	0.262	1.06943e-92	EPI I	Svil
Rps15a	1.08056e-96	0.414354	0.997	0.983	1.92362e-92	EPI I	Rps15a
Agrn	3.68809e-96	0.522901	0.686	0.278	6.56554e-92	EPI I	Agrn
Tnfrsf23	1.82137e-95	0.491367	0.319	0.079	3.24241e-91	EPI I	Tnfrsf23
BC117090	4.4745e-95	0.377934	0.298	0.066	7.9655e-91	EPI I	BC117090
Ppp1r13l	2.72379e-94	0.347859	0.324	0.08	4.8489e-90	EPI I	Ppp1r13l
Panx1	3.35921e-94	0.351337	0.35	0.091	5.98007e-90	EPI I	Panx1
Itm2b	4.59856e-94	0.694491	0.984	0.957	8.18636e-90	EPI I	Itm2b
Mgst3	1.27999e-93	0.442345	0.514	0.18	2.27864e-89	EPI I	Mgst3
Rps2	1.83337e-93	0.437314	0.995	0.989	3.26376e-89	EPI I	Rps2
Hs3st6	9.46877e-93	0.475519	0.324	0.081	1.68563e-88	EPI I	Hs3st6
Crybg1	1.01105e-92	0.325384	0.308	0.073	1.79987e-88	EPI I	Crybg1
Timp3	2.70805e-92	0.957471	0.466	0.16	4.82088e-88	EPI I	Timp3
Rps10	6.51431e-92	0.375052	0.999	0.991	1.15968e-87	EPI I	Rps10
mt-Atp6	1.20506e-91	0.437065	0.999	0.998	2.14525e-87	EPI I	mt-Atp6
Utp14b	1.78895e-91	0.334004	0.335	0.085	3.18469e-87	EPI I	Utp14b
B4galt1	2.10013e-91	0.631256	0.683	0.322	3.73865e-87	EPI I	B4galt1
Rpl39	2.21027e-91	0.401396	0.997	0.982	3.93473e-87	EPI I	Rpl39
Chl1	2.54958e-91	0.300142	0.266	0.055	4.53877e-87	EPI I	Chl1
Bcl2l13	4.91888e-91	0.353661	0.412	0.124	8.75659e-87	EPI I	Bcl2l13
Ddit4	1.46581e-90	0.422213	0.4	0.12	2.60943e-86	EPI I	Ddit4
Tes	3.47854e-90	0.401346	0.395	0.118	6.19249e-86	EPI I	Tes
Hmgn1	3.738e-90	0.592902	0.949	0.783	6.65439e-86	EPI I	Hmgn1
Grpel2	3.80226e-90	0.420166	0.465	0.156	6.76878e-86	EPI I	Grpel2
Pabpc1	3.16479e-89	0.557783	0.985	0.848	5.63396e-85	EPI I	Pabpc1
Cdkl2	8.53818e-89	0.271522	0.261	0.055	1.51997e-84	EPI I	Cdkl2
Mapk13	1.76736e-88	0.320183	0.365	0.102	3.14625e-84	EPI I	Mapk13
Rtkn	3.47987e-88	0.346924	0.313	0.08	6.19486e-84	EPI I	Rtkn
Rnf144b	7.64129e-88	0.38152	0.352	0.097	1.3603e-83	EPI I	Rnf144b
Rbbp8	2.74971e-87	0.312414	0.261	0.056	4.89503e-83	EPI I	Rbbp8
Dusp7	4.93349e-87	0.477066	0.611	0.249	8.7826e-83	EPI I	Dusp7
Ccnd1	1.04611e-86	0.364136	0.267	0.058	1.86229e-82	EPI I	Ccnd1
Cited2	7.1002e-86	0.356884	0.265	0.059	1.26398e-81	EPI I	Cited2
Plekhb2	1.34125e-85	0.34692	0.368	0.107	2.38769e-81	EPI I	Plekhb2
Parp8	2.85079e-85	0.36763	0.436	0.142	5.07497e-81	EPI I	Parp8
Fam60a	3.75595e-85	0.338682	0.319	0.083	6.68635e-81	EPI I	Fam60a
Plec	5.60334e-85	0.646709	0.904	0.608	9.97507e-81	EPI I	Plec
Vgll4	2.39859e-84	0.513945	0.675	0.301	4.26997e-80	EPI I	Vgll4
Tax1bp1	6.28043e-84	0.583377	0.915	0.625	1.11804e-79	EPI I	Tax1bp1
Mfap3l	3.85197e-83	0.287675	0.256	0.057	6.85727e-79	EPI I	Mfap3l
Rpsa	7.19006e-83	0.389804	0.995	0.993	1.27997e-78	EPI I	Rpsa
B4galnt1	2.0704e-82	0.395065	0.429	0.145	3.68572e-78	EPI I	B4galnt1
Glo1	2.14339e-82	0.626121	0.822	0.465	3.81566e-78	EPI I	Glo1
Sfr1	2.14752e-82	0.698521	0.904	0.648	3.82302e-78	EPI I	Sfr1
Hspa1a	3.38206e-82	0.277859	0.312	0.082	6.02075e-78	EPI I	Hspa1a
Neat1	4.53936e-82	0.674599	0.971	0.806	8.08096e-78	EPI I	Neat1
Tnfrsf12a	9.95655e-82	0.531709	0.51	0.196	1.77246e-77	EPI I	Tnfrsf12a
Wnt4	1.01182e-81	0.456208	0.491	0.182	1.80125e-77	EPI I	Wnt4
Isoc1	1.63643e-81	0.382002	0.502	0.184	2.91317e-77	EPI I	Isoc1
Eef1a1	1.84147e-81	0.364	1	0.997	3.27818e-77	EPI I	Eef1a1
Plpp2	1.93396e-81	0.362697	0.44	0.149	3.44284e-77	EPI I	Plpp2
Map3k20	3.29556e-81	0.480752	0.559	0.223	5.86676e-77	EPI I	Map3k20
Rnaseh2b	3.65192e-81	0.285825	0.304	0.078	6.50115e-77	EPI I	Rnaseh2b
Strn	1.07222e-80	0.328145	0.393	0.123	1.90877e-76	EPI I	Strn
Stox2	2.08108e-80	0.364724	0.408	0.133	3.70473e-76	EPI I	Stox2
Samd5	3.14928e-80	0.388376	0.462	0.156	5.60634e-76	EPI I	Samd5
Myo18a	3.76957e-80	0.337162	0.417	0.137	6.71058e-76	EPI I	Myo18a
Rpl14	8.39374e-80	0.376668	0.997	0.978	1.49425e-75	EPI I	Rpl14
Actn1	1.59608e-79	0.625961	0.775	0.432	2.84133e-75	EPI I	Actn1
Aig1	1.60504e-79	0.363084	0.389	0.124	2.85729e-75	EPI I	Aig1
Pgk1	2.2858e-79	0.637408	0.805	0.454	4.06918e-75	EPI I	Pgk1
Smad1	2.54865e-79	0.570139	0.647	0.299	4.53711e-75	EPI I	Smad1
Dtx2	3.32406e-79	0.365455	0.431	0.148	5.9175e-75	EPI I	Dtx2
Wdr61	6.54445e-79	0.464447	0.692	0.313	1.16504e-74	EPI I	Wdr61
Adk	1.32567e-78	0.339995	0.486	0.176	2.35996e-74	EPI I	Adk
Acsl3	1.64447e-78	0.531578	0.568	0.239	2.92748e-74	EPI I	Acsl3
Il13ra1	5.82731e-78	0.382547	0.482	0.179	1.03738e-73	EPI I	Il13ra1
Gja1	6.66343e-78	0.687843	0.766	0.426	1.18622e-73	EPI I	Gja1
Purb	1.91287e-77	0.549065	0.871	0.53	3.40529e-73	EPI I	Purb
Rpl18a	3.05512e-77	0.374642	0.999	0.992	5.43873e-73	EPI I	Rpl18a
Eef1g	3.78962e-77	0.458524	0.979	0.908	6.74628e-73	EPI I	Eef1g
Sft2d2	1.00563e-76	0.314915	0.379	0.12	1.79022e-72	EPI I	Sft2d2
Rpl7a	2.27349e-76	0.384092	0.995	0.97	4.04726e-72	EPI I	Rpl7a
Spint1	6.35312e-76	0.261966	0.267	0.066	1.13098e-71	EPI I	Spint1
Dnase2a	7.6381e-76	0.405793	0.514	0.201	1.35973e-71	EPI I	Dnase2a
Rps25	1.00333e-75	0.399507	0.986	0.961	1.78613e-71	EPI I	Rps25
Hagh	1.14764e-75	0.406952	0.507	0.196	2.04302e-71	EPI I	Hagh
Uqcrc1	1.26091e-75	0.523138	0.735	0.393	2.24467e-71	EPI I	Uqcrc1
Actg1	1.51288e-75	0.620624	0.983	0.958	2.69324e-71	EPI I	Actg1
Pafah1b3	1.86366e-75	0.323879	0.424	0.145	3.31768e-71	EPI I	Pafah1b3
Plbd1	2.09284e-75	0.302568	0.268	0.067	3.72567e-71	EPI I	Plbd1
Hivep2	3.36807e-75	0.326533	0.386	0.124	5.99583e-71	EPI I	Hivep2
Rplp2	4.83024e-75	0.355773	0.993	0.977	8.5988e-71	EPI I	Rplp2
Rpl31	5.90876e-75	0.478587	0.972	0.888	1.05188e-70	EPI I	Rpl31
Jund	1.34852e-74	0.648681	0.779	0.429	2.40063e-70	EPI I	Jund
Reep5	1.4745e-74	0.567738	0.924	0.672	2.62491e-70	EPI I	Reep5
Lrrc4	4.6366e-74	0.279129	0.281	0.072	8.25407e-70	EPI I	Lrrc4
Rplp1	4.79573e-74	0.33757	0.998	0.991	8.53736e-70	EPI I	Rplp1
Ppl	1.48571e-73	0.361263	0.342	0.103	2.64485e-69	EPI I	Ppl
Rpl30	1.55469e-73	0.350896	0.995	0.983	2.76765e-69	EPI I	Rpl30
Polb	2.1134e-73	0.411851	0.552	0.23	3.76228e-69	EPI I	Polb
Tmem51	2.52903e-73	0.255026	0.257	0.063	4.50217e-69	EPI I	Tmem51
Mtmr11	2.59118e-73	0.269645	0.284	0.075	4.61282e-69	EPI I	Mtmr11
Pkp4	4.95106e-73	0.322576	0.368	0.119	8.81387e-69	EPI I	Pkp4
Junb	7.10355e-72	0.509896	0.743	0.376	1.26457e-67	EPI I	Junb
Dnajb1	7.38877e-72	0.418898	0.558	0.234	1.31535e-67	EPI I	Dnajb1
Hacd2	9.48105e-72	0.317564	0.433	0.155	1.68782e-67	EPI I	Hacd2
Hs6st1	5.21659e-71	0.341091	0.397	0.137	9.28658e-67	EPI I	Hs6st1
Stxbp2	5.48794e-71	0.269458	0.279	0.075	9.76963e-67	EPI I	Stxbp2
Raph1	1.06366e-70	0.403058	0.555	0.236	1.89353e-66	EPI I	Raph1
Eif3f	1.49752e-70	0.494141	0.958	0.85	2.66589e-66	EPI I	Eif3f
mt-Nd1	6.81274e-70	0.449707	0.995	0.99	1.2128e-65	EPI I	mt-Nd1
Oaz1	2.05858e-69	0.402947	0.977	0.922	3.66468e-65	EPI I	Oaz1
Cdc42ep3	2.50934e-69	0.371908	0.37	0.122	4.46712e-65	EPI I	Cdc42ep3
Ppm1l	5.9981e-69	0.325786	0.388	0.132	1.06778e-64	EPI I	Ppm1l
Arhgap21	2.03295e-68	0.354494	0.451	0.17	3.61906e-64	EPI I	Arhgap21
Taf13	3.88559e-68	0.354194	0.458	0.176	6.91713e-64	EPI I	Taf13
Ktn1	4.57904e-68	0.502007	0.756	0.404	8.15161e-64	EPI I	Ktn1
Rps23	4.95444e-68	0.308823	1	0.988	8.81989e-64	EPI I	Rps23
Ldha	6.73237e-68	0.590188	0.905	0.609	1.1985e-63	EPI I	Ldha
Abcc1	9.16445e-68	0.339195	0.426	0.156	1.63146e-63	EPI I	Abcc1
Ephb4	4.07083e-67	0.291744	0.402	0.14	7.2469e-63	EPI I	Ephb4
Golim4	2.0636e-66	0.433407	0.636	0.296	3.67361e-62	EPI I	Golim4
Tacc2	3.14792e-66	0.377418	0.464	0.179	5.60392e-62	EPI I	Tacc2
Npm1	5.52816e-66	0.43166	0.99	0.915	9.84124e-62	EPI I	Npm1
H3f3b1	9.07861e-66	0.398701	0.984	0.95	1.61617e-61	EPI I	H3f3b
Pdlim5	1.00665e-65	0.320903	0.39	0.139	1.79203e-61	EPI I	Pdlim5
Rpl21	3.01704e-65	0.347528	0.988	0.978	5.37093e-61	EPI I	Rpl21
Plk2	3.74665e-65	0.311668	0.309	0.095	6.66978e-61	EPI I	Plk2
Rpl27	4.2373e-65	0.418104	0.971	0.873	7.54325e-61	EPI I	Rpl27
Gapdh	4.9329e-65	0.543107	0.963	0.842	8.78155e-61	EPI I	Gapdh
Stim1	6.81587e-65	0.356012	0.525	0.214	1.21336e-60	EPI I	Stim1
Dgka	7.57441e-65	0.264191	0.265	0.073	1.3484e-60	EPI I	Dgka
Tmem245	1.01028e-64	0.362181	0.505	0.211	1.7985e-60	EPI I	Tmem245
Nfix	2.54964e-64	0.525931	0.872	0.591	4.53887e-60	EPI I	Nfix
Ppp2r3a	2.89487e-64	0.288684	0.32	0.101	5.15344e-60	EPI I	Ppp2r3a
Nfil3	3.02418e-64	0.257749	0.365	0.124	5.38365e-60	EPI I	Nfil3
Ivns1abp	3.49686e-64	0.481056	0.602	0.289	6.22512e-60	EPI I	Ivns1abp
Fto	3.77449e-64	0.389322	0.541	0.238	6.71935e-60	EPI I	Fto
Ndufa4l2	1.22913e-63	0.736718	0.517	0.238	2.18809e-59	EPI I	Ndufa4l2
Tenm4	3.0866e-63	0.35838	0.438	0.171	5.49477e-59	EPI I	Tenm4
Ccni	3.60595e-63	0.381626	0.641	0.304	6.41931e-59	EPI I	Ccni
Amd1	5.76225e-63	0.292269	0.429	0.161	1.02579e-58	EPI I	Amd1
Rpl23	7.69321e-63	0.300842	1	0.994	1.36955e-58	EPI I	Rpl23
Rflnb	1.20436e-62	0.356558	0.369	0.128	2.14399e-58	EPI I	Rflnb
Il4ra	2.05767e-62	0.33145	0.419	0.161	3.66307e-58	EPI I	Il4ra
Tmem238	2.6453e-62	0.287213	0.336	0.112	4.70917e-58	EPI I	Tmem238
Clcn3	4.29855e-62	0.294323	0.399	0.146	7.65227e-58	EPI I	Clcn3
Chst2	4.5297e-62	0.292278	0.304	0.095	8.06378e-58	EPI I	Chst2
Rps19	6.37147e-62	0.314677	0.998	0.99	1.13425e-57	EPI I	Rps19
Rpl24	8.94104e-62	0.318695	0.995	0.982	1.59168e-57	EPI I	Rpl24
Aldoa	3.25403e-61	0.565203	0.95	0.751	5.79282e-57	EPI I	Aldoa
Arhgdib	4.55255e-61	0.471996	0.544	0.255	8.10445e-57	EPI I	Arhgdib
Znrf2	6.50029e-61	0.293561	0.422	0.162	1.15718e-56	EPI I	Znrf2
Hopx	2.18884e-60	0.492959	0.274	0.083	3.89657e-56	EPI I	Hopx
Gnai1	2.80691e-60	0.282596	0.412	0.153	4.99685e-56	EPI I	Gnai1
Ly6e	2.99873e-60	0.627056	0.724	0.445	5.33834e-56	EPI I	Ly6e
Stom	3.11288e-60	0.267119	0.403	0.148	5.54155e-56	EPI I	Stom
Nop53	4.40884e-60	0.456708	0.835	0.499	7.84862e-56	EPI I	Nop53
Avpi1	5.05533e-60	0.402177	0.523	0.227	8.9995e-56	EPI I	Avpi1
Eif3h	6.74445e-60	0.434153	0.95	0.825	1.20065e-55	EPI I	Eif3h
mt-Nd2	7.42847e-60	0.397831	0.994	0.992	1.32242e-55	EPI I	mt-Nd2
Mgll	1.03613e-59	0.391494	0.295	0.094	1.84452e-55	EPI I	Mgll
Mical3	1.19561e-59	0.319976	0.545	0.239	2.12843e-55	EPI I	Mical3
Prkci	1.96346e-59	0.28099	0.356	0.126	3.49535e-55	EPI I	Prkci
Sfrp1	2.76551e-59	0.276989	0.365	0.128	4.92316e-55	EPI I	Sfrp1
Gm10260	7.3213e-59	0.452691	0.946	0.755	1.30334e-54	EPI I	Gm10260
Phldb2	9.39988e-59	0.494705	0.493	0.219	1.67337e-54	EPI I	Phldb2
Cd44	1.53886e-58	0.506554	0.782	0.446	2.73947e-54	EPI I	Cd44
5930430L01Rik	1.84997e-58	0.295536	0.324	0.111	3.29332e-54	EPI I	5930430L01Rik
Klf10	2.10282e-58	0.285647	0.382	0.142	3.74345e-54	EPI I	Klf10
Stx3	9.18705e-58	0.276488	0.397	0.151	1.63548e-53	EPI I	Stx3
Rpl35	1.31508e-57	0.360019	0.984	0.935	2.34111e-53	EPI I	Rpl35
Myadm	1.7015e-57	0.3725	0.531	0.232	3.02902e-53	EPI I	Myadm
Eif3m	5.47638e-57	0.447006	0.888	0.616	9.74905e-53	EPI I	Eif3m
Myl12a	2.99526e-56	0.494237	0.915	0.758	5.33217e-52	EPI I	Myl12a
Capns2	8.62109e-56	0.354055	0.274	0.087	1.53473e-51	EPI I	Capns2
Tmem63b	1.94142e-55	0.317899	0.485	0.216	3.45612e-51	EPI I	Tmem63b
Ston2	5.06945e-55	0.284073	0.26	0.081	9.02463e-51	EPI I	Ston2
Snai2	2.11915e-54	0.484908	0.619	0.323	3.77251e-50	EPI I	Snai2
mt-Co3	2.16494e-54	0.290823	0.999	0.997	3.85403e-50	EPI I	mt-Co3
Maml3	6.8443e-54	0.254259	0.294	0.098	1.21842e-49	EPI I	Maml3
mt-Co2	7.77066e-54	0.287395	0.998	0.997	1.38333e-49	EPI I	mt-Co2
Stmn1	9.34048e-54	0.313301	0.345	0.128	1.66279e-49	EPI I	Stmn1
Fbrsl1	9.78299e-54	0.330267	0.383	0.151	1.74157e-49	EPI I	Fbrsl1
Bzw2	1.83835e-53	0.350891	0.584	0.28	3.27262e-49	EPI I	Bzw2
Galt	1.97077e-52	0.260838	0.337	0.124	3.50836e-48	EPI I	Galt
Ercc1	3.15342e-52	0.341193	0.538	0.254	5.61372e-48	EPI I	Ercc1
Clic4	2.21654e-51	0.593223	0.865	0.598	3.94589e-47	EPI I	Clic4
Tecr	4.96678e-51	0.453154	0.811	0.514	8.84186e-47	EPI I	Tecr
Tubb4b	6.98769e-51	0.432225	0.644	0.335	1.24395e-46	EPI I	Tubb4b
Gpx11	1.31271e-50	0.354938	0.897	0.682	2.33689e-46	EPI I	Gpx1
Igbp1	3.60604e-50	0.296703	0.583	0.28	6.41947e-46	EPI I	Igbp1
Cdkn2b	4.42854e-50	0.315017	0.31	0.114	7.88369e-46	EPI I	Cdkn2b
Atic	5.52711e-50	0.250126	0.448	0.187	9.83936e-46	EPI I	Atic
Jun	7.01942e-50	0.403218	0.654	0.349	1.2496e-45	EPI I	Jun
Phlda3	9.58765e-50	0.352951	0.757	0.426	1.70679e-45	EPI I	Phlda3
Rpl35a	1.62553e-49	0.30273	0.986	0.967	2.89378e-45	EPI I	Rpl35a
Dstn	2.20044e-49	0.508365	0.898	0.725	3.91722e-45	EPI I	Dstn
Hadh	5.27569e-49	0.263329	0.59	0.281	9.39178e-45	EPI I	Hadh
Tet3	9.53244e-49	0.296764	0.449	0.198	1.69696e-44	EPI I	Tet3
Nras	1.60155e-48	0.349621	0.717	0.395	2.85107e-44	EPI I	Nras
Marcksl1	1.68454e-48	0.253564	0.426	0.179	2.99882e-44	EPI I	Marcksl1
mt-Co1	3.50043e-48	0.305817	0.997	0.996	6.23147e-44	EPI I	mt-Co1
Skil	3.00936e-47	0.289334	0.536	0.259	5.35727e-43	EPI I	Skil
Rnpepl1	5.9951e-47	0.259531	0.536	0.255	1.06725e-42	EPI I	Rnpepl1
Acta2	6.24209e-47	1.05944	0.31	0.127	1.11122e-42	EPI I	Acta2
Ssfa2	1.33386e-46	0.27483	0.373	0.152	2.37454e-42	EPI I	Ssfa2
Atox1	1.5392e-46	0.377194	0.891	0.601	2.74009e-42	EPI I	Atox1
Igsf3	1.67375e-46	0.285135	0.433	0.194	2.97961e-42	EPI I	Igsf3
Snx18	2.27462e-46	0.304534	0.488	0.23	4.04927e-42	EPI I	Snx18
Amotl1	2.33288e-46	0.388497	0.692	0.401	4.153e-42	EPI I	Amotl1
Rps27rt	4.4031e-46	0.387074	0.809	0.517	7.83839e-42	EPI I	Rps27rt
Nuak1	5.32675e-46	0.486494	0.474	0.236	9.48267e-42	EPI I	Nuak1
Arpc2	1.02518e-45	0.4202	0.923	0.736	1.82503e-41	EPI I	Arpc2
Csnk1a1	1.07129e-45	0.388206	0.945	0.703	1.9071e-41	EPI I	Csnk1a1
Jag1	1.43806e-45	0.523818	0.74	0.444	2.56004e-41	EPI I	Jag1
Mical2	1.44495e-45	0.32906	0.484	0.227	2.5723e-41	EPI I	Mical2
Ormdl3	1.62841e-45	0.261741	0.541	0.258	2.89889e-41	EPI I	Ormdl3
Rpl13a	1.72468e-45	0.3944	0.933	0.763	3.07027e-41	EPI I	Rpl13a
Egfr	2.21408e-45	0.261872	0.469	0.216	3.9415e-41	EPI I	Egfr
Mbnl2	4.80486e-45	0.431983	0.859	0.578	8.55361e-41	EPI I	Mbnl2
Hlf	5.38277e-45	0.346635	0.278	0.103	9.58241e-41	EPI I	Hlf
Prdx1	6.76346e-45	0.369569	0.962	0.791	1.20403e-40	EPI I	Prdx1
Id1	7.59423e-45	0.277805	0.48	0.226	1.35192e-40	EPI I	Id1
Pfdn4	1.06379e-44	0.254391	0.44	0.196	1.89376e-40	EPI I	Pfdn4
Eif3e	1.07177e-44	0.414014	0.914	0.728	1.90796e-40	EPI I	Eif3e
Hprt	1.27998e-44	0.270175	0.5	0.237	2.27863e-40	EPI I	Hprt
Zfp282	1.79844e-44	0.251834	0.347	0.14	3.20158e-40	EPI I	Zfp282
Adgrl2	2.01483e-44	0.366961	0.381	0.164	3.5868e-40	EPI I	Adgrl2
Rpl34	2.24696e-44	0.26243	0.989	0.978	4.00003e-40	EPI I	Rpl34
Rpl37a	2.3789e-44	0.262388	0.994	0.982	4.23491e-40	EPI I	Rpl37a
Rpl36a	2.69326e-44	0.319186	0.986	0.941	4.79454e-40	EPI I	Rpl36a
Eif3k	4.46353e-44	0.383112	0.934	0.778	7.94598e-40	EPI I	Eif3k
Mfsd6	4.79381e-44	0.250579	0.275	0.101	8.53395e-40	EPI I	Mfsd6
Ahnak2	9.59976e-44	0.319338	0.831	0.47	1.70895e-39	EPI I	Ahnak2
Cct2	1.1308e-43	0.399428	0.895	0.646	2.01306e-39	EPI I	Cct2
Hmgb1	1.28376e-43	0.413415	0.942	0.786	2.28535e-39	EPI I	Hmgb1
Pfn1	1.33341e-43	0.4069	0.964	0.849	2.37374e-39	EPI I	Pfn1
Cd9	1.53851e-43	0.352386	0.982	0.89	2.73886e-39	EPI I	Cd9
Ctnna1	2.46687e-43	0.350343	0.807	0.508	4.39152e-39	EPI I	Ctnna1
Mark3	9.2696e-43	0.356554	0.672	0.379	1.65017e-38	EPI I	Mark3
Tgif1	1.60511e-42	0.269927	0.537	0.267	2.85741e-38	EPI I	Tgif1
Ptbp3	1.64222e-42	0.38831	0.781	0.508	2.92348e-38	EPI I	Ptbp3
Cldnd1	2.34111e-42	0.299802	0.648	0.353	4.16764e-38	EPI I	Cldnd1
Myc	3.56871e-42	0.283799	0.288	0.112	6.35301e-38	EPI I	Myc
Gm11361	8.49013e-42	0.253388	0.534	0.266	1.51141e-37	EPI I	Gm11361
Uba52	2.06437e-41	0.382554	0.902	0.678	3.675e-37	EPI I	Uba52
Eno1	3.67468e-41	0.380191	0.809	0.502	6.54167e-37	EPI I	Eno1
Sigmar1	2.04548e-40	0.293616	0.583	0.302	3.64136e-36	EPI I	Sigmar1
Afdn	2.1176e-40	0.357018	0.535	0.274	3.76976e-36	EPI I	Afdn
Rpl41	2.97509e-40	0.250122	0.999	0.985	5.29626e-36	EPI I	Rpl41
Ezr	5.70795e-40	0.318357	0.559	0.29	1.01613e-35	EPI I	Ezr
Slc25a3	8.72862e-40	0.355137	0.958	0.78	1.55387e-35	EPI I	Slc25a3
Uqcr11	1.53871e-39	0.364184	0.836	0.548	2.73922e-35	EPI I	Uqcr11
Cab39	1.54281e-39	0.257513	0.633	0.336	2.74652e-35	EPI I	Cab39
Rpl26	1.83539e-39	0.287261	0.982	0.952	3.26736e-35	EPI I	Rpl26
Egln1	3.58352e-39	0.30708	0.655	0.365	6.37939e-35	EPI I	Egln1
Cox7a2l	7.64303e-39	0.349633	0.947	0.819	1.36061e-34	EPI I	Cox7a2l
Zfp706	8.6574e-39	0.347418	0.82	0.521	1.54119e-34	EPI I	Zfp706
Serpinb6a	2.8121e-38	0.36557	0.876	0.621	5.00611e-34	EPI I	Serpinb6a
Col18a11	9.08604e-38	0.308798	0.913	0.663	1.6175e-33	EPI I	Col18a1
Ywhae	2.79858e-37	0.358697	0.929	0.737	4.98204e-33	EPI I	Ywhae
Slc7a1	6.9035e-37	0.270336	0.292	0.121	1.22896e-32	EPI I	Slc7a1
Mark2	1.23802e-36	0.254996	0.572	0.305	2.20392e-32	EPI I	Mark2
Eef2	2.27744e-36	0.290195	0.986	0.955	4.0543e-32	EPI I	Eef2
Polr1d	3.06378e-36	0.352184	0.876	0.648	5.45414e-32	EPI I	Polr1d
Ywhah	4.88215e-36	0.292347	0.73	0.436	8.6912e-32	EPI I	Ywhah
Map4	6.99277e-36	0.271342	0.59	0.326	1.24485e-31	EPI I	Map4
Gga2	9.36484e-36	0.280131	0.58	0.318	1.66713e-31	EPI I	Gga2
Set	1.14058e-35	0.381231	0.917	0.713	2.03046e-31	EPI I	Set
Atxn1	1.69944e-35	0.250999	0.57	0.307	3.02535e-31	EPI I	Atxn1
Rpl36	3.92396e-33	0.257965	0.985	0.952	6.98543e-29	EPI I	Rpl36
Cenpb	8.5721e-33	0.304077	0.75	0.464	1.52601e-28	EPI I	Cenpb
Arpc5	1.02487e-32	0.33646	0.822	0.586	1.82447e-28	EPI I	Arpc5
Atp6v1e1	1.29077e-32	0.307176	0.825	0.55	2.29782e-28	EPI I	Atp6v1e1
Agl	1.29661e-32	0.263583	0.26	0.109	2.30822e-28	EPI I	Agl
G3bp1	1.41377e-32	0.287806	0.779	0.499	2.51679e-28	EPI I	G3bp1
Iqgap1	2.08247e-32	0.333784	0.902	0.662	3.70721e-28	EPI I	Iqgap1
Pkm	3.03058e-32	0.28653	0.957	0.818	5.39504e-28	EPI I	Pkm
Scp2	6.8563e-32	0.297708	0.802	0.53	1.22056e-27	EPI I	Scp2
Ppp1r14b	8.79181e-32	0.315996	0.958	0.785	1.56512e-27	EPI I	Ppp1r14b
Tmem45a	1.42546e-31	0.331479	0.397	0.208	2.5376e-27	EPI I	Tmem45a
Cast	2.31116e-31	0.27809	0.745	0.471	4.11433e-27	EPI I	Cast
C1qbp	3.58358e-31	0.279623	0.732	0.451	6.37948e-27	EPI I	C1qbp
Cap1	8.28189e-31	0.286762	0.729	0.468	1.47434e-26	EPI I	Cap1
Ndufb5	2.37895e-30	0.289178	0.904	0.64	4.23501e-26	EPI I	Ndufb5
Tpi1	3.44702e-30	0.346194	0.791	0.533	6.13639e-26	EPI I	Tpi1
Slc25a5	3.67904e-30	0.306145	0.872	0.606	6.54943e-26	EPI I	Slc25a5
mt-Nd3	3.97167e-30	0.256178	0.833	0.567	7.07036e-26	EPI I	mt-Nd3
Irf2bp2	4.19984e-30	0.299231	0.69	0.419	7.47655e-26	EPI I	Irf2bp2
Glrx3	1.0601e-29	0.269856	0.752	0.48	1.88719e-25	EPI I	Glrx3
Itgb1	2.16363e-29	0.421324	0.885	0.704	3.85169e-25	EPI I	Itgb1
Mapre1	2.44867e-29	0.264148	0.749	0.484	4.35912e-25	EPI I	Mapre1
Gm13305	4.12491e-29	0.435533	0.623	0.396	7.34317e-25	EPI I	Gm13305
Gm10076	6.6411e-29	0.294442	0.854	0.598	1.18225e-24	EPI I	Gm10076
Flna	9.85063e-29	0.389474	0.828	0.641	1.75361e-24	EPI I	Flna
Atp5f1	1.01164e-28	0.292978	0.925	0.748	1.80091e-24	EPI I	Atp5f1
Higd1a	1.21231e-28	0.285416	0.59	0.343	2.15815e-24	EPI I	Higd1a
Cox5a	6.63625e-28	0.282314	0.905	0.681	1.18139e-23	EPI I	Cox5a
Btf3	8.4567e-28	0.253177	0.983	0.913	1.50546e-23	EPI I	Btf3
Fdps	9.27976e-28	0.302736	0.619	0.376	1.65198e-23	EPI I	Fdps
Gpi1	1.06874e-27	0.27546	0.807	0.544	1.90257e-23	EPI I	Gpi1
Pgam1	1.7634e-27	0.305827	0.84	0.606	3.1392e-23	EPI I	Pgam1
Snrpe	6.64866e-27	0.260139	0.854	0.612	1.18359e-22	EPI I	Snrpe
Nsa2	1.16523e-26	0.299438	0.883	0.67	2.07434e-22	EPI I	Nsa2
Ndufb8	1.66386e-26	0.272339	0.831	0.579	2.962e-22	EPI I	Ndufb8
Ncl	3.99914e-26	0.3231	0.92	0.752	7.11927e-22	EPI I	Ncl
Hnrnpab	5.04049e-26	0.301781	0.848	0.596	8.97309e-22	EPI I	Hnrnpab
Atp5g1	5.38248e-26	0.270027	0.855	0.609	9.58189e-22	EPI I	Atp5g1
Prdx2	1.41657e-25	0.2728	0.859	0.638	2.52178e-21	EPI I	Prdx2
Atp5g3	4.51067e-25	0.264382	0.885	0.671	8.0299e-21	EPI I	Atp5g3
Cycs	1.17189e-24	0.26198	0.657	0.413	2.08619e-20	EPI I	Cycs
Lmna	3.14715e-24	0.283672	0.952	0.842	5.60255e-20	EPI I	Lmna
Ryk	3.58833e-24	0.284393	0.796	0.558	6.38794e-20	EPI I	Ryk
Prss231	6.81195e-24	0.384498	0.639	0.432	1.21266e-19	EPI I	Prss23
Ranbp1	2.72469e-22	0.259228	0.742	0.5	4.85049e-18	EPI I	Ranbp1
Myl61	1.31678e-21	0.251788	0.975	0.927	2.34414e-17	EPI I	Myl6
Eef1d	7.03936e-21	0.261126	0.924	0.796	1.25315e-16	EPI I	Eef1d
Anp32b	8.45662e-20	0.259048	0.843	0.602	1.50545e-15	EPI I	Anp32b
Cux1	1.26293e-15	0.26361	0.508	0.33	2.24827e-11	EPI I	Cux1
Sox4	1.02533e-14	0.26088	0.792	0.616	1.82529e-10	EPI I	Sox4
Basp1	1.32659e-09	0.306273	0.264	0.174	2.36159e-05	EPI I	Basp1
Dbi	6.68703e-09	0.295654	0.821	0.653	0.000119043	EPI I	Dbi
Flrt21	2.26622e-05	0.344458	0.674	0.591	0.403432	EPI I	Flrt2
Mmp3	0	4.06807	0.931	0.344	0	FB IV	Mmp3
Dcn	0	4.03915	0.996	0.334	0	FB IV	Dcn
Fn1	0	3.39608	0.935	0.229	0	FB IV	Fn1
Mmp2	0	3.34873	0.986	0.337	0	FB IV	Mmp2
Rarres2	0	2.89151	0.508	0.052	0	FB IV	Rarres2
Lum	0	2.81881	0.759	0.058	0	FB IV	Lum
Aebp1	0	2.40812	0.989	0.387	0	FB IV	Aebp1
Cpxm1	0	2.39449	0.731	0.131	0	FB IV	Cpxm1
Pdpn	0	2.15449	0.716	0.055	0	FB IV	Pdpn
Cxcl12	0	2.10623	0.735	0.133	0	FB IV	Cxcl12
Ugcg	0	1.99623	0.802	0.167	0	FB IV	Ugcg
Bgn	0	1.88164	0.985	0.615	0	FB IV	Bgn
Col1a21	0	1.86661	0.999	0.753	0	FB IV	Col1a2
Ccl11	0	1.85617	0.425	0.014	0	FB IV	Ccl11
Grem2	0	1.46238	0.612	0.063	0	FB IV	Grem2
Timp1	0	1.41229	0.553	0.055	0	FB IV	Timp1
Dab2	0	1.31951	0.633	0.082	0	FB IV	Dab2
Atp8b1	0	1.2444	0.582	0.069	0	FB IV	Atp8b1
Tnfrsf26	0	1.06747	0.507	0.025	0	FB IV	Tnfrsf26
Pla2g2e	0	1.05783	0.401	0.011	0	FB IV	Pla2g2e
Cyp7b1	0	0.942773	0.35	0.013	0	FB IV	Cyp7b1
Tnxb	0	0.923291	0.349	0.011	0	FB IV	Tnxb
Serpina3n	2.44202e-304	1.03137	0.349	0.015	4.34729e-300	FB IV	Serpina3n
Pcolce2	3.38358e-303	0.957223	0.38	0.023	6.02345e-299	FB IV	Pcolce2
Ctsk1	1.19598e-299	1.75591	0.995	0.653	2.12908e-295	FB IV	Ctsk
Fibin	1.83337e-294	1.27838	0.387	0.027	3.26377e-290	FB IV	Fibin
Ccl8	3.0302e-282	1.91147	0.874	0.309	5.39436e-278	FB IV	Ccl8
Cyp26b1	2.66798e-279	2.1515	0.542	0.084	4.74954e-275	FB IV	Cyp26b1
Il16	4.97905e-276	0.683054	0.335	0.017	8.86371e-272	FB IV	Il16
Thy1	1.4376e-275	1.96311	0.9	0.424	2.55922e-271	FB IV	Thy1
Col5a21	6.39768e-273	1.51244	0.992	0.67	1.13892e-268	FB IV	Col5a2
Gng11	2.73481e-271	1.81207	0.868	0.35	4.86851e-267	FB IV	Gng11
Ifi202b	3.01389e-268	1.36882	0.784	0.216	5.36533e-264	FB IV	Ifi202b
Fbln2	7.84047e-268	1.59224	0.988	0.633	1.39576e-263	FB IV	Fbln2
Ccl7	5.74803e-257	1.38288	0.491	0.073	1.02326e-252	FB IV	Ccl7
Sparc1	7.86335e-245	1.30481	0.996	0.807	1.39983e-240	FB IV	Sparc
Loxl2	5.25314e-243	1.32845	0.67	0.158	9.35164e-239	FB IV	Loxl2
Col1a11	3.26396e-240	1.58579	0.993	0.7	5.81049e-236	FB IV	Col1a1
Casp12	1.36396e-239	0.662957	0.361	0.031	2.42812e-235	FB IV	Casp12
Pltp	1.45112e-237	1.39744	0.569	0.119	2.58328e-233	FB IV	Pltp
Sdc2	2.4672e-235	1.66048	0.907	0.45	4.3921e-231	FB IV	Sdc2
Il1rap	6.9098e-231	1.05931	0.574	0.12	1.23008e-226	FB IV	Il1rap
Id3	4.3437e-230	1.73805	0.764	0.269	7.73266e-226	FB IV	Id3
Psap	1.18348e-227	1.03475	0.995	0.953	2.10682e-223	FB IV	Psap
Prkcb	9.76782e-224	0.676325	0.344	0.031	1.73887e-219	FB IV	Prkcb
Gda	4.96532e-220	1.29717	0.592	0.134	8.83926e-216	FB IV	Gda
Col3a11	1.94669e-219	1.64866	0.994	0.724	3.46549e-215	FB IV	Col3a1
Fbln1	1.20795e-217	1.2697	0.746	0.247	2.15039e-213	FB IV	Fbln1
Fstl1	8.50566e-217	1.42854	0.977	0.634	1.51418e-212	FB IV	Fstl1
Mmp27	2.02064e-215	0.919273	0.544	0.106	3.59715e-211	FB IV	Mmp27
Adamts5	1.62952e-209	1.39016	0.626	0.161	2.90087e-205	FB IV	Adamts5
Hexa1	7.46523e-202	1.19492	0.951	0.551	1.32896e-197	FB IV	Hexa
Lrp11	1.72195e-200	1.16978	0.96	0.61	3.06541e-196	FB IV	Lrp1
Casp4	1.19729e-199	0.546117	0.284	0.021	2.13141e-195	FB IV	Casp4
Slpi	3.18761e-199	2.33509	0.492	0.101	5.67458e-195	FB IV	Slpi
Ctsb	1.79063e-198	1.24712	0.994	0.954	3.18768e-194	FB IV	Ctsb
Anpep	1.41173e-197	0.744049	0.405	0.06	2.51316e-193	FB IV	Anpep
Hmga2	7.62107e-197	0.997629	0.482	0.09	1.3567e-192	FB IV	Hmga2
Eln	2.67459e-196	0.798252	0.285	0.022	4.7613e-192	FB IV	Eln
Csgalnact1	8.06423e-194	0.894075	0.548	0.121	1.43559e-189	FB IV	Csgalnact1
Ctsl	1.65041e-192	1.21021	0.987	0.888	2.93805e-188	FB IV	Ctsl
Twist2	6.78122e-191	0.824267	0.502	0.099	1.20719e-186	FB IV	Twist2
Adamts15	8.08152e-190	1.18383	0.603	0.159	1.43867e-185	FB IV	Adamts15
Thbs2	3.88301e-183	1.61418	0.938	0.692	6.91253e-179	FB IV	Thbs2
Cpq	4.81466e-183	0.551477	0.318	0.035	8.57106e-179	FB IV	Cpq
Masp1	5.99115e-178	1.0724	0.587	0.153	1.06654e-173	FB IV	Masp1
Npc2	5.20462e-175	0.997784	0.974	0.916	9.26526e-171	FB IV	Npc2
Adam33	2.19249e-170	0.825709	0.463	0.093	3.90308e-166	FB IV	Adam33
Enc1	2.59898e-169	1.01623	0.657	0.205	4.62671e-165	FB IV	Enc1
Ltbp2	2.13977e-167	1.17941	0.447	0.092	3.80922e-163	FB IV	Ltbp2
Timp21	3.12348e-167	1.04977	0.972	0.767	5.56042e-163	FB IV	Timp2
Itgbl1	5.38919e-165	0.568251	0.304	0.036	9.59383e-161	FB IV	Itgbl1
Fth11	1.20764e-163	0.925553	0.999	0.997	2.14985e-159	FB IV	Fth1
Plpp31	5.90072e-161	1.13954	0.777	0.301	1.05045e-156	FB IV	Plpp3
Arpc1b	6.24959e-160	1.09782	0.904	0.656	1.11255e-155	FB IV	Arpc1b
Fgl2	9.14882e-160	1.30908	0.477	0.111	1.62867e-155	FB IV	Fgl2
Dock4	2.7238e-157	0.768614	0.47	0.106	4.8489e-153	FB IV	Dock4
B4galt5	3.62176e-155	0.599787	0.418	0.081	6.44746e-151	FB IV	B4galt5
Gxylt2	8.86008e-153	0.786035	0.421	0.087	1.57727e-148	FB IV	Gxylt2
Cdon	9.86384e-153	0.55981	0.295	0.039	1.75596e-148	FB IV	Cdon
3300005D01Rik	2.73169e-152	0.565631	0.327	0.048	4.86295e-148	FB IV	3300005D01Rik
Saa31	1.12078e-151	2.0268	0.62	0.214	1.99522e-147	FB IV	Saa3
Mmp141	6.12509e-151	1.03387	0.973	0.731	1.09039e-146	FB IV	Mmp14
Dpep1	6.10883e-147	0.534568	0.276	0.033	1.08749e-142	FB IV	Dpep1
Grem1	2.3248e-145	1.23705	0.662	0.237	4.1386e-141	FB IV	Grem1
Hhipl1	1.51464e-144	0.615372	0.282	0.037	2.69637e-140	FB IV	Hhipl1
Adamts1	2.95406e-144	1.18	0.601	0.2	5.25881e-140	FB IV	Adamts1
F2r	5.42918e-142	0.905125	0.747	0.3	9.66503e-138	FB IV	F2r
Lox	1.51269e-141	0.92424	0.518	0.138	2.69289e-137	FB IV	Lox
Celf2	4.44229e-140	0.62185	0.435	0.098	7.90816e-136	FB IV	Celf2
Piezo1	1.95984e-138	0.800381	0.626	0.22	3.4889e-134	FB IV	Piezo1
Colec12	4.45697e-138	0.898144	0.674	0.25	7.9343e-134	FB IV	Colec12
Aldh3a1	1.14514e-137	0.65691	0.28	0.04	2.03858e-133	FB IV	Aldh3a1
Wisp1	8.20321e-135	0.775889	0.522	0.147	1.46034e-130	FB IV	Wisp1
P2rx4	3.10961e-134	0.865524	0.746	0.329	5.53573e-130	FB IV	P2rx4
Gstm2	3.13181e-134	0.592952	0.406	0.093	5.57525e-130	FB IV	Gstm2
Tspan42	1.86033e-133	0.846399	0.791	0.353	3.31177e-129	FB IV	Tspan4
Iglon5	2.01751e-132	0.575133	0.348	0.065	3.59157e-128	FB IV	Iglon5
Gpm6b1	1.6395e-131	0.890128	0.606	0.2	2.91864e-127	FB IV	Gpm6b
Csf1	4.40925e-130	0.847528	0.482	0.143	7.84934e-126	FB IV	Csf1
Phlda1	1.22402e-129	0.726115	0.415	0.101	2.17899e-125	FB IV	Phlda1
Cyp4b1	6.45389e-129	0.693276	0.325	0.059	1.14892e-124	FB IV	Cyp4b1
Peak1	1.54245e-125	0.676444	0.533	0.166	2.74588e-121	FB IV	Peak1
Mxra8	3.39282e-125	0.756567	0.483	0.134	6.03989e-121	FB IV	Mxra8
Cndp2	3.88741e-125	0.736681	0.504	0.161	6.92036e-121	FB IV	Cndp2
Efemp21	6.9399e-125	0.775463	0.668	0.246	1.23544e-120	FB IV	Efemp2
Chpf	1.40732e-122	0.543633	0.39	0.089	2.50531e-118	FB IV	Chpf
Nav1	8.57707e-121	0.855186	0.483	0.149	1.52689e-116	FB IV	Nav1
Bicc11	7.76453e-120	0.812601	0.683	0.263	1.38224e-115	FB IV	Bicc1
Adam12	1.90534e-119	0.589735	0.291	0.051	3.39188e-115	FB IV	Adam12
Eml1	2.45523e-119	0.628588	0.452	0.123	4.3708e-115	FB IV	Eml1
Lpar11	9.25289e-119	0.801926	0.54	0.174	1.6472e-114	FB IV	Lpar1
Nedd4l	1.7465e-118	0.517774	0.335	0.069	3.10913e-114	FB IV	Nedd4l
Prrx11	4.01175e-118	0.873842	0.932	0.607	7.14172e-114	FB IV	Prrx1
Plod1	6.03454e-118	0.7843	0.67	0.271	1.07427e-113	FB IV	Plod1
Col5a11	1.48664e-117	0.85943	0.841	0.417	2.64652e-113	FB IV	Col5a1
Xdh	4.67724e-117	0.750308	0.586	0.223	8.32642e-113	FB IV	Xdh
Ass1	7.33635e-117	0.940433	0.56	0.21	1.30602e-112	FB IV	Ass1
Lpl1	2.01526e-116	1.37861	0.707	0.326	3.58757e-112	FB IV	Lpl
Por	8.65687e-116	0.898129	0.69	0.319	1.5411e-111	FB IV	Por
Pappa	2.87368e-115	0.864049	0.396	0.101	5.11572e-111	FB IV	Pappa
Fzd1	1.42046e-114	0.772094	0.461	0.139	2.5287e-110	FB IV	Fzd1
Rnase41	1.97579e-114	0.971307	0.941	0.647	3.5173e-110	FB IV	Rnase4
Pdgfrb1	1.6647e-113	0.835515	0.912	0.517	2.96349e-109	FB IV	Pdgfrb
Pmp221	4.71813e-113	0.69558	0.624	0.222	8.39921e-109	FB IV	Pmp22
Postn	6.37942e-112	1.45756	0.909	0.665	1.13566e-107	FB IV	Postn
Olfml31	7.54565e-112	0.791851	0.816	0.403	1.34328e-107	FB IV	Olfml3
Ifi204	2.23458e-111	0.544987	0.451	0.121	3.97799e-107	FB IV	Ifi204
Fst	5.28113e-109	0.457122	0.313	0.064	9.40148e-105	FB IV	Fst
Gadd45a1	1.35523e-108	0.900408	0.758	0.363	2.41258e-104	FB IV	Gadd45a
Ndrg1	2.61635e-108	0.686198	0.428	0.127	4.65762e-104	FB IV	Ndrg1
Ccl2	7.89606e-108	1.28158	0.39	0.107	1.40566e-103	FB IV	Ccl2
Nudt4	1.95028e-106	0.893776	0.675	0.32	3.47189e-102	FB IV	Nudt4
Srgap1	1.55694e-102	0.512047	0.384	0.106	2.77167e-98	FB IV	Srgap1
Emilin2	1.78011e-101	0.535014	0.403	0.108	3.16895e-97	FB IV	Emilin2
Calu1	9.78557e-101	0.703283	0.911	0.652	1.74203e-96	FB IV	Calu
Pcsk5	1.99736e-100	0.502126	0.266	0.049	3.55569e-96	FB IV	Pcsk5
Akap12	2.08409e-100	0.495383	0.318	0.071	3.7101e-96	FB IV	Akap12
Tmsb10	2.52347e-100	1.04358	0.905	0.796	4.49228e-96	FB IV	Tmsb10
Htra31	2.86272e-100	0.883572	0.577	0.219	5.09622e-96	FB IV	Htra3
Tshz3	6.80621e-99	0.560347	0.413	0.12	1.21164e-94	FB IV	Tshz3
Ctsz1	8.43694e-97	0.774924	0.874	0.538	1.50194e-92	FB IV	Ctsz
Cpeb1	1.04287e-96	0.460617	0.355	0.09	1.85651e-92	FB IV	Cpeb1
Ndufa4l21	1.06815e-96	1.11591	0.574	0.231	1.90153e-92	FB IV	Ndufa4l2
Gns	1.2481e-96	0.767128	0.839	0.559	2.22187e-92	FB IV	Gns
Igf1	3.32848e-95	0.871071	0.307	0.07	5.92536e-91	FB IV	Igf1
C1qtnf6	8.19137e-95	0.565907	0.472	0.152	1.45823e-90	FB IV	C1qtnf6
Rgl1	3.43271e-94	0.629319	0.569	0.214	6.11091e-90	FB IV	Rgl1
Slc6a8	6.57542e-94	0.725098	0.754	0.428	1.17056e-89	FB IV	Slc6a8
Matn4	1.86599e-93	0.906666	0.343	0.09	3.32184e-89	FB IV	Matn4
Ntn1	5.45698e-92	0.49151	0.539	0.188	9.71452e-88	FB IV	Ntn1
Bmp1	3.32125e-91	0.742219	0.802	0.476	5.91248e-87	FB IV	Bmp1
Cyb5r1	6.17146e-91	0.709182	0.664	0.312	1.09864e-86	FB IV	Cyb5r1
Bpgm	1.19652e-90	0.856168	0.645	0.303	2.13004e-86	FB IV	Bpgm
Fbn11	7.70738e-90	0.772753	0.902	0.525	1.37207e-85	FB IV	Fbn1
Ctsd	7.20952e-89	0.648567	0.975	0.88	1.28344e-84	FB IV	Ctsd
Il6st	9.60284e-89	0.7825	0.788	0.465	1.7095e-84	FB IV	Il6st
Ccbe1	5.04968e-88	0.404017	0.28	0.061	8.98944e-84	FB IV	Ccbe1
Pkm1	9.01372e-88	0.827785	0.935	0.823	1.60462e-83	FB IV	Pkm
Clmp1	1.45604e-87	0.730346	0.757	0.39	2.59203e-83	FB IV	Clmp
St3gal1	1.6025e-87	0.407256	0.357	0.096	2.85278e-83	FB IV	St3gal1
Pros1	3.10312e-87	0.68151	0.713	0.35	5.52417e-83	FB IV	Pros1
Fam102b	7.71571e-87	0.53708	0.423	0.136	1.37355e-82	FB IV	Fam102b
Ccdc801	1.68758e-86	0.707791	0.854	0.477	3.00423e-82	FB IV	Ccdc80
Mthfd2	1.72388e-86	0.527142	0.452	0.155	3.06884e-82	FB IV	Mthfd2
Nars	5.31718e-86	0.710383	0.722	0.404	9.46565e-82	FB IV	Nars
Vat1	6.56768e-86	0.707246	0.859	0.62	1.16918e-81	FB IV	Vat1
Lrrc32	2.93228e-85	0.561081	0.355	0.108	5.22004e-81	FB IV	Lrrc32
Jak1	6.40953e-85	0.708093	0.805	0.516	1.14103e-80	FB IV	Jak1
Antxr11	1.7284e-84	0.684173	0.954	0.722	3.0769e-80	FB IV	Antxr1
Adamts21	3.38558e-84	0.695987	0.922	0.575	6.02701e-80	FB IV	Adamts2
Metrnl1	4.11833e-84	0.537268	0.597	0.246	7.33145e-80	FB IV	Metrnl
Lhfpl21	4.96231e-84	0.645799	0.735	0.357	8.8339e-80	FB IV	Lhfpl2
Cyp1b1	5.21504e-84	0.680563	0.348	0.102	9.28381e-80	FB IV	Cyp1b1
Slc25a37	5.57766e-83	0.503385	0.319	0.088	9.92935e-79	FB IV	Slc25a37
Lipa	3.03574e-82	0.532897	0.55	0.223	5.40422e-78	FB IV	Lipa
Nceh1	9.65447e-82	0.648255	0.516	0.209	1.71869e-77	FB IV	Nceh1
Creb3l11	1.09329e-81	0.543184	0.523	0.198	1.94627e-77	FB IV	Creb3l1
Cnrip1	3.01728e-81	0.567021	0.638	0.275	5.37137e-77	FB IV	Cnrip1
Mrc21	1.03191e-80	0.570735	0.684	0.313	1.83701e-76	FB IV	Mrc2
Ifi207	2.98092e-80	0.402441	0.31	0.08	5.30664e-76	FB IV	Ifi207
Sh3pxd2b	7.46966e-80	0.689249	0.759	0.454	1.32975e-75	FB IV	Sh3pxd2b
Ppfibp1	7.73968e-80	0.593521	0.712	0.365	1.37782e-75	FB IV	Ppfibp1
Ly6e1	2.49297e-79	0.885843	0.752	0.443	4.43798e-75	FB IV	Ly6e
Pdzrn3	3.76883e-79	0.503839	0.445	0.154	6.70928e-75	FB IV	Pdzrn3
Nfatc41	4.43568e-79	0.567657	0.631	0.271	7.8964e-75	FB IV	Nfatc4
Slc27a1	1.76304e-78	0.581536	0.507	0.211	3.13856e-74	FB IV	Slc27a1
Pea15a	2.37951e-78	0.463056	0.439	0.156	4.236e-74	FB IV	Pea15a
P4hb1	5.62112e-78	0.658798	0.909	0.737	1.00067e-73	FB IV	P4hb
Pla1a1	2.61662e-77	0.722124	0.537	0.222	4.6581e-73	FB IV	Pla1a
Adam9	1.42915e-76	0.478628	0.425	0.153	2.54418e-72	FB IV	Adam9
Wsb2	1.75304e-76	0.628312	0.657	0.347	3.12077e-72	FB IV	Wsb2
Pcdh7	2.56499e-76	0.669437	0.501	0.207	4.5662e-72	FB IV	Pcdh7
Olfm1	2.81787e-76	0.858975	0.614	0.295	5.01637e-72	FB IV	Olfm1
Atp6v1b2	2.80465e-75	0.648419	0.695	0.391	4.99283e-71	FB IV	Atp6v1b2
Fndc3b	4.6772e-75	0.64602	0.828	0.535	8.32635e-71	FB IV	Fndc3b
Bhlhe41	5.24587e-75	0.515969	0.294	0.082	9.33869e-71	FB IV	Bhlhe41
Actr3	1.93006e-74	0.598063	0.878	0.64	3.43589e-70	FB IV	Actr3
Grn	2.59747e-74	0.603283	0.913	0.767	4.62402e-70	FB IV	Grn
Lhfp	2.65312e-74	0.433377	0.447	0.157	4.72308e-70	FB IV	Lhfp
Pkd2	6.42947e-74	0.613661	0.756	0.434	1.14457e-69	FB IV	Pkd2
Slc29a3	8.16747e-74	0.568055	0.573	0.261	1.45397e-69	FB IV	Slc29a3
Osmr	1.01681e-73	0.562139	0.365	0.124	1.81013e-69	FB IV	Osmr
Fkbp10	2.18207e-73	0.454317	0.442	0.156	3.88452e-69	FB IV	Fkbp10
Gaa	7.43021e-73	0.587615	0.626	0.315	1.32273e-68	FB IV	Gaa
Sirpa	8.33409e-73	0.566704	0.585	0.271	1.48364e-68	FB IV	Sirpa
Itpripl2	3.76302e-72	0.547874	0.546	0.248	6.69892e-68	FB IV	Itpripl2
Aars	3.91857e-72	0.534605	0.657	0.325	6.97585e-68	FB IV	Aars
Wisp21	4.288e-72	0.997908	0.418	0.158	7.6335e-68	FB IV	Wisp2
Hmox1	1.65463e-71	0.662703	0.597	0.286	2.94558e-67	FB IV	Hmox1
Rab31	1.67571e-71	0.55892	0.584	0.27	2.9831e-67	FB IV	Rab31
Slfn5	2.85168e-71	0.363391	0.263	0.065	5.07656e-67	FB IV	Slfn5
Vasn	1.13505e-70	0.578159	0.413	0.147	2.02062e-66	FB IV	Vasn
Ctsa	1.54507e-70	0.627885	0.846	0.581	2.75054e-66	FB IV	Ctsa
Lgmn	1.10806e-69	0.667392	0.553	0.262	1.97257e-65	FB IV	Lgmn
Clec2d	3.91526e-69	0.6177	0.726	0.416	6.96994e-65	FB IV	Clec2d
Mdfic1	5.44497e-69	0.485838	0.588	0.266	9.69314e-65	FB IV	Mdfic
Pard3b	5.52505e-69	0.425384	0.297	0.086	9.83569e-65	FB IV	Pard3b
Cd631	7.5049e-69	0.590582	0.995	0.96	1.33602e-64	FB IV	Cd63
Slc16a3	1.7578e-68	0.425836	0.259	0.067	3.12924e-64	FB IV	Slc16a3
Epb41l2	1.07068e-67	0.433273	0.429	0.161	1.90603e-63	FB IV	Epb41l2
Serpinh11	1.74877e-67	0.541674	0.981	0.828	3.11315e-63	FB IV	Serpinh1
Gla	2.69971e-67	0.396433	0.355	0.121	4.80602e-63	FB IV	Gla
Shisa5	2.61029e-66	0.596356	0.808	0.541	4.64683e-62	FB IV	Shisa5
Gpnmb	1.00419e-65	0.72868	0.88	0.708	1.78767e-61	FB IV	Gpnmb
Tulp4	1.06833e-65	0.589424	0.721	0.431	1.90184e-61	FB IV	Tulp4
St3gal4	2.79771e-65	0.404779	0.348	0.116	4.98048e-61	FB IV	St3gal4
Hspa9	3.98196e-65	0.620662	0.885	0.718	7.08868e-61	FB IV	Hspa9
Serpinb6a1	1.9797e-64	0.612371	0.848	0.628	3.52426e-60	FB IV	Serpinb6a
Plin2	2.16347e-64	0.627702	0.778	0.517	3.85142e-60	FB IV	Plin2
Igf2bp2	2.5347e-64	0.414386	0.376	0.133	4.51228e-60	FB IV	Igf2bp2
Pck2	3.03396e-64	0.433779	0.429	0.164	5.40105e-60	FB IV	Pck2
Gas71	4.40171e-64	0.493106	0.604	0.279	7.83592e-60	FB IV	Gas7
Id11	6.20234e-64	1.04314	0.473	0.229	1.10414e-59	FB IV	Id1
Svep1	6.50737e-64	0.481341	0.435	0.166	1.15844e-59	FB IV	Svep1
Mmp19	2.85225e-63	0.330939	0.25	0.065	5.07757e-59	FB IV	Mmp19
Plxdc1	3.36633e-63	0.538983	0.426	0.168	5.99275e-59	FB IV	Plxdc1
Col15a11	3.8138e-63	0.472971	0.383	0.135	6.78933e-59	FB IV	Col15a1
Stard5	6.90502e-63	0.468961	0.372	0.141	1.22923e-58	FB IV	Stard5
Cpe	1.05177e-62	0.632782	0.904	0.665	1.87236e-58	FB IV	Cpe
P4ha1	1.08176e-62	0.541958	0.635	0.328	1.92575e-58	FB IV	P4ha1
Hspg2	4.87887e-62	0.413919	0.387	0.14	8.68537e-58	FB IV	Hspg2
Lamp1	6.05061e-62	0.421558	0.988	0.935	1.07713e-57	FB IV	Lamp1
Ctsh	7.70544e-62	0.68496	0.592	0.325	1.37172e-57	FB IV	Ctsh
Casp1	4.24536e-61	0.380445	0.305	0.098	7.55758e-57	FB IV	Casp1
Ddit31	1.56042e-60	0.598284	0.693	0.398	2.77785e-56	FB IV	Ddit3
Phgdh	1.90288e-60	0.407318	0.355	0.125	3.38751e-56	FB IV	Phgdh
Tcf41	2.69741e-60	0.57189	0.948	0.745	4.80193e-56	FB IV	Tcf4
Atf51	4.42686e-60	0.588042	0.834	0.546	7.88069e-56	FB IV	Atf5
Zyx	8.65292e-60	0.569274	0.607	0.322	1.54039e-55	FB IV	Zyx
Stambpl1	1.36963e-59	0.305065	0.275	0.08	2.43821e-55	FB IV	Stambpl1
Litaf	1.49421e-59	0.544596	0.733	0.454	2.65999e-55	FB IV	Litaf
Tbc1d2b1	1.78993e-59	0.534958	0.622	0.322	3.18644e-55	FB IV	Tbc1d2b
Slc20a1	2.25312e-59	0.84014	0.419	0.187	4.01101e-55	FB IV	Slc20a1
Ccnd21	5.86532e-59	0.485604	0.606	0.305	1.04414e-54	FB IV	Ccnd2
Lix1l1	9.6103e-59	0.464943	0.699	0.364	1.71083e-54	FB IV	Lix1l
Tnfaip6	9.64625e-59	0.427967	0.276	0.082	1.71722e-54	FB IV	Tnfaip6
Tcn2	1.75245e-58	0.507845	0.588	0.3	3.11971e-54	FB IV	Tcn2
Pabpc11	2.88544e-58	0.479508	0.954	0.854	5.13666e-54	FB IV	Pabpc1
Rcn1	3.07303e-58	0.522145	0.667	0.382	5.4706e-54	FB IV	Rcn1
Gas1	4.02491e-58	0.82552	0.817	0.605	7.16515e-54	FB IV	Gas1
Serpinf11	1.01076e-57	0.584293	0.918	0.622	1.79935e-53	FB IV	Serpinf1
Prr16	1.83255e-57	0.297568	0.302	0.095	3.2623e-53	FB IV	Prr16
Ptgfrn	3.84476e-57	0.495451	0.522	0.249	6.84443e-53	FB IV	Ptgfrn
Tgoln1	1.47399e-56	0.526797	0.682	0.4	2.62399e-52	FB IV	Tgoln1
Tbx15	1.47766e-56	0.362583	0.363	0.13	2.63054e-52	FB IV	Tbx15
Ahnak21	4.16755e-56	0.538159	0.777	0.482	7.41907e-52	FB IV	Ahnak2
Ecm1	2.97075e-55	0.561094	0.512	0.242	5.28854e-51	FB IV	Ecm1
Trim35	7.88996e-55	0.443677	0.662	0.354	1.40457e-50	FB IV	Trim35
Rcn32	7.13259e-54	0.447363	0.569	0.272	1.26974e-49	FB IV	Rcn3
Snai1	1.70865e-53	0.322643	0.375	0.14	3.04174e-49	FB IV	Snai1
Dcakd	6.50752e-53	0.360159	0.34	0.128	1.15847e-48	FB IV	Dcakd
Sntb2	6.824e-53	0.468921	0.549	0.28	1.21481e-48	FB IV	Sntb2
Pcolce3	1.3458e-52	0.464359	0.776	0.447	2.39579e-48	FB IV	Pcolce
Scpep1	1.68969e-52	0.456044	0.714	0.399	3.00799e-48	FB IV	Scpep1
Lpgat1	1.93757e-52	0.392259	0.569	0.28	3.44926e-48	FB IV	Lpgat1
Dram11	2.30682e-52	0.378085	0.479	0.214	4.1066e-48	FB IV	Dram1
Serping11	2.59055e-52	0.511195	0.618	0.311	4.6117e-48	FB IV	Serping1
Nfia	6.76627e-52	0.514116	0.471	0.23	1.20453e-47	FB IV	Nfia
Aldh1l2	1.30095e-51	0.311053	0.256	0.08	2.31596e-47	FB IV	Aldh1l2
Emp1	1.35724e-51	0.581995	0.739	0.472	2.41615e-47	FB IV	Emp1
Nrp21	1.54813e-51	0.455593	0.679	0.367	2.75599e-47	FB IV	Nrp2
Lmo4	1.91168e-51	0.461234	0.579	0.303	3.40317e-47	FB IV	Lmo4
Jdp2	2.80942e-51	0.304339	0.307	0.107	5.00133e-47	FB IV	Jdp2
Adcy7	6.5232e-51	0.339127	0.299	0.103	1.16126e-46	FB IV	Adcy7
Hsd17b11	6.85896e-51	0.283923	0.272	0.087	1.22103e-46	FB IV	Hsd17b11
Fam129a	7.07004e-51	0.364136	0.297	0.104	1.25861e-46	FB IV	Fam129a
Gnb4	8.96343e-51	0.33001	0.324	0.117	1.59567e-46	FB IV	Gnb4
Zeb1	1.43749e-50	0.33761	0.274	0.09	2.55903e-46	FB IV	Zeb1
Sel1l	2.60841e-50	0.4867	0.673	0.398	4.64349e-46	FB IV	Sel1l
Atp2b1	3.58588e-50	0.519343	0.663	0.408	6.38358e-46	FB IV	Atp2b1
Pianp1	4.11316e-50	0.403092	0.695	0.368	7.32224e-46	FB IV	Pianp
C1ra	6.00073e-50	0.261918	0.275	0.089	1.06825e-45	FB IV	C1ra
Fnip2	7.03722e-50	0.425295	0.434	0.198	1.25277e-45	FB IV	Fnip2
Atf4	8.07246e-50	0.484483	0.817	0.614	1.43706e-45	FB IV	Atf4
Slit2	3.43081e-49	0.495343	0.495	0.23	6.10752e-45	FB IV	Slit2
Sash1	4.73206e-49	0.489292	0.618	0.344	8.42402e-45	FB IV	Sash1
Snx91	5.51451e-49	0.441929	0.73	0.438	9.81693e-45	FB IV	Snx9
Uap1l11	7.43641e-49	0.483112	0.727	0.457	1.32383e-44	FB IV	Uap1l1
Lgals3bp2	7.7974e-49	0.444077	0.601	0.314	1.38809e-44	FB IV	Lgals3bp
P3h3	1.46124e-48	0.30063	0.477	0.211	2.6013e-44	FB IV	P3h3
Tmem106a	1.49873e-48	0.317208	0.307	0.11	2.66804e-44	FB IV	Tmem106a
Soat1	1.74379e-48	0.321355	0.37	0.148	3.10429e-44	FB IV	Soat1
Shmt2	1.75512e-48	0.403059	0.374	0.162	3.12447e-44	FB IV	Shmt2
Lama42	1.94912e-48	0.405529	0.619	0.318	3.46982e-44	FB IV	Lama4
Zcchc24	1.98014e-48	0.383057	0.518	0.241	3.52504e-44	FB IV	Zcchc24
Dnm1	3.89592e-48	0.297852	0.276	0.093	6.93552e-44	FB IV	Dnm1
Wipf1	5.74444e-48	0.351435	0.493	0.225	1.02263e-43	FB IV	Wipf1
Eng	6.49347e-48	0.372926	0.474	0.213	1.15597e-43	FB IV	Eng
Rdh10	3.2574e-47	0.344752	0.32	0.123	5.79883e-43	FB IV	Rdh10
Zbp1	5.60508e-47	0.306117	0.254	0.082	9.97817e-43	FB IV	Zbp1
Ppp1r15a	5.70908e-47	0.355768	0.369	0.156	1.01633e-42	FB IV	Ppp1r15a
Cd276	8.35091e-47	0.361691	0.378	0.16	1.48663e-42	FB IV	Cd276
Fam124a	8.67603e-47	0.451225	0.427	0.202	1.54451e-42	FB IV	Fam124a
Runx2	1.15697e-46	0.402746	0.418	0.189	2.05964e-42	FB IV	Runx2
Trib3	2.48847e-46	0.392709	0.335	0.134	4.42998e-42	FB IV	Trib3
Gem	1.16408e-45	0.443053	0.382	0.164	2.07229e-41	FB IV	Gem
Tgfb11	2.61825e-45	0.51082	0.718	0.465	4.66101e-41	FB IV	Tgfb1
Akr1b8	7.39987e-45	0.271752	0.26	0.092	1.31732e-40	FB IV	Akr1b8
Cacna2d1	8.85547e-45	0.27207	0.302	0.11	1.57645e-40	FB IV	Cacna2d1
Rragd	1.07872e-44	0.330262	0.344	0.14	1.92034e-40	FB IV	Rragd
Nedd41	1.94684e-44	0.381541	0.945	0.858	3.46577e-40	FB IV	Nedd4
Slit3	2.99091e-44	0.356016	0.555	0.286	5.32441e-40	FB IV	Slit3
Mia3	3.48323e-44	0.452194	0.657	0.402	6.20084e-40	FB IV	Mia3
Srpx2	3.86843e-44	0.353019	0.372	0.154	6.88658e-40	FB IV	Srpx2
Hmcn11	4.08243e-44	0.438154	0.46	0.219	7.26754e-40	FB IV	Hmcn1
Eif2s2	9.2073e-44	0.473586	0.867	0.729	1.63908e-39	FB IV	Eif2s2
Nbl12	1.46724e-43	0.399035	0.905	0.649	2.61198e-39	FB IV	Nbl1
Arsa	1.54052e-43	0.310862	0.405	0.18	2.74243e-39	FB IV	Arsa
Ly6a1	2.03753e-43	0.591984	0.521	0.282	3.62721e-39	FB IV	Ly6a
Vgll3	3.43758e-43	0.328674	0.282	0.106	6.11958e-39	FB IV	Vgll3
Scn1b	3.58458e-43	0.363658	0.406	0.186	6.38126e-39	FB IV	Scn1b
Tm7sf3	3.63075e-43	0.301128	0.444	0.203	6.46347e-39	FB IV	Tm7sf3
Arhgef2	1.17865e-42	0.378502	0.497	0.254	2.09824e-38	FB IV	Arhgef2
Rhoq	1.22457e-42	0.355677	0.644	0.366	2.17997e-38	FB IV	Rhoq
Vldlr	2.49173e-42	0.39888	0.48	0.244	4.43578e-38	FB IV	Vldlr
Pgk11	2.87449e-42	0.634201	0.693	0.475	5.11716e-38	FB IV	Pgk1
Zfp4691	2.96397e-42	0.296585	0.395	0.171	5.27646e-38	FB IV	Zfp469
Tgfbr31	5.58451e-42	0.402878	0.63	0.349	9.94155e-38	FB IV	Tgfbr3
Slc35f5	5.88617e-42	0.330902	0.42	0.196	1.04786e-37	FB IV	Slc35f5
Dhrs3	7.24171e-42	0.389237	0.397	0.187	1.28917e-37	FB IV	Dhrs3
Xxylt1	9.13306e-42	0.272663	0.329	0.133	1.62587e-37	FB IV	Xxylt1
Ptp4a2	9.60344e-42	0.432819	0.871	0.71	1.7096e-37	FB IV	Ptp4a2
Cyr61	1.4047e-41	0.400734	0.268	0.101	2.50065e-37	FB IV	Cyr61
Ell2	3.19911e-41	0.397219	0.318	0.139	5.69505e-37	FB IV	Ell2
Atp6v1a	6.28636e-41	0.462008	0.743	0.512	1.1191e-36	FB IV	Atp6v1a
Rnf1491	8.46134e-41	0.561865	0.73	0.523	1.50629e-36	FB IV	Rnf149
Dap	1.04297e-40	0.426371	0.555	0.32	1.85669e-36	FB IV	Dap
Rrbp11	1.84442e-40	0.442667	0.878	0.698	3.28343e-36	FB IV	Rrbp1
Sdcbp	2.55027e-40	0.428694	0.752	0.522	4.53999e-36	FB IV	Sdcbp
Rpn21	2.62436e-40	0.420775	0.834	0.637	4.67189e-36	FB IV	Rpn2
Slc3a2	2.70113e-40	0.415227	0.747	0.503	4.80856e-36	FB IV	Slc3a2
S1pr2	3.08367e-40	0.286311	0.439	0.204	5.48954e-36	FB IV	S1pr2
Map4k4	5.4734e-40	0.469025	0.823	0.629	9.74375e-36	FB IV	Map4k4
Fkbp91	6.07915e-40	0.367591	0.688	0.416	1.08221e-35	FB IV	Fkbp9
Itgb3	8.62805e-40	0.450853	0.257	0.095	1.53597e-35	FB IV	Itgb3
Sars	1.16739e-39	0.459941	0.764	0.572	2.07819e-35	FB IV	Sars
Qsox1	1.63585e-39	0.328623	0.461	0.229	2.91214e-35	FB IV	Qsox1
Npc1	1.76073e-39	0.397663	0.44	0.227	3.13446e-35	FB IV	Npc1
Rora	2.65769e-39	0.408362	0.47	0.253	4.73122e-35	FB IV	Rora
Tmem140	7.54767e-39	0.447238	0.679	0.421	1.34364e-34	FB IV	Tmem140
Ddr21	9.25893e-39	0.327777	0.607	0.326	1.64827e-34	FB IV	Ddr2
Tcf12	1.46866e-38	0.458144	0.675	0.447	2.61451e-34	FB IV	Tcf12
Cmtm31	1.70396e-38	0.374055	0.618	0.353	3.03339e-34	FB IV	Cmtm3
Loxl11	1.75128e-38	0.399328	0.552	0.297	3.11762e-34	FB IV	Loxl1
Lrig1	2.12875e-38	0.322732	0.34	0.153	3.78959e-34	FB IV	Lrig1
Itsn1	8.03479e-38	0.290453	0.324	0.139	1.43035e-33	FB IV	Itsn1
Dkk31	9.37447e-38	0.418465	0.49	0.262	1.66884e-33	FB IV	Dkk3
Cald11	1.06955e-37	0.390969	0.954	0.825	1.90402e-33	FB IV	Cald1
Dapk1	1.09578e-37	0.284962	0.3	0.121	1.95071e-33	FB IV	Dapk1
Bin1	1.57908e-37	0.298415	0.377	0.171	2.81107e-33	FB IV	Bin1
Inhbb	2.11963e-37	0.437996	0.577	0.339	3.77337e-33	FB IV	Inhbb
Zcchc141	2.16898e-37	0.374334	0.626	0.37	3.86122e-33	FB IV	Zcchc14
Nmt1	2.32766e-37	0.385766	0.49	0.271	4.14371e-33	FB IV	Nmt1
Tmem150a	2.87312e-37	0.269002	0.308	0.128	5.11473e-33	FB IV	Tmem150a
Ikbip	2.96041e-37	0.345291	0.427	0.212	5.27013e-33	FB IV	Ikbip
Twsg1	4.0692e-37	0.398332	0.534	0.306	7.24399e-33	FB IV	Twsg1
Gm26523	8.53894e-37	0.315998	0.272	0.105	1.5201e-32	FB IV	Gm26523
Dpysl21	1.10379e-36	0.317688	0.548	0.286	1.96497e-32	FB IV	Dpysl2
Calm3	1.13619e-36	0.373837	0.734	0.509	2.02264e-32	FB IV	Calm3
Rpl39l1	1.29564e-36	0.299596	0.496	0.249	2.3065e-32	FB IV	Rpl39l
Mcc	1.31263e-36	0.27158	0.286	0.118	2.33674e-32	FB IV	Mcc
Sh3bgrl1	1.89885e-36	0.383704	0.6	0.361	3.38034e-32	FB IV	Sh3bgrl
Sec61a11	2.21289e-36	0.357661	0.724	0.481	3.93938e-32	FB IV	Sec61a1
Cab39l	2.36826e-36	0.372953	0.376	0.184	4.21598e-32	FB IV	Cab39l
Id2	2.48726e-36	0.422801	0.414	0.214	4.42783e-32	FB IV	Id2
Camk1	3.59896e-36	0.295312	0.542	0.285	6.40686e-32	FB IV	Camk1
Prdx6	3.91624e-36	0.572152	0.712	0.528	6.9717e-32	FB IV	Prdx6
Fkbp1a	4.625e-36	0.397684	0.815	0.639	8.23342e-32	FB IV	Fkbp1a
Colgalt1	4.63052e-36	0.368059	0.684	0.436	8.24325e-32	FB IV	Colgalt1
Egfr1	5.87129e-36	0.437419	0.425	0.226	1.04521e-31	FB IV	Egfr
Tmem38b	5.98057e-36	0.263265	0.307	0.132	1.06466e-31	FB IV	Tmem38b
Tgfbr1	6.17368e-36	0.355594	0.617	0.361	1.09904e-31	FB IV	Tgfbr1
Setd7	7.81072e-36	0.394188	0.448	0.242	1.39046e-31	FB IV	Setd7
Derl11	7.90053e-36	0.377618	0.747	0.516	1.40645e-31	FB IV	Derl1
Plbd2	9.32654e-36	0.414904	0.586	0.37	1.66031e-31	FB IV	Plbd2
Itga5	9.67608e-36	0.291337	0.28	0.117	1.72254e-31	FB IV	Itga5
Prnp	1.00026e-35	0.406332	0.771	0.558	1.78067e-31	FB IV	Prnp
Tapbp	1.54063e-35	0.423477	0.735	0.527	2.74264e-31	FB IV	Tapbp
Lgals11	2.1725e-35	0.469676	0.956	0.815	3.86748e-31	FB IV	Lgals1
Htra2	2.97463e-35	0.276794	0.276	0.115	5.29543e-31	FB IV	Htra2
Snx7	3.46827e-35	0.255104	0.274	0.115	6.17421e-31	FB IV	Snx7
Nucb1	4.74929e-35	0.37366	0.727	0.51	8.45469e-31	FB IV	Nucb1
Clcn5	5.49626e-35	0.28561	0.308	0.134	9.78444e-31	FB IV	Clcn5
Fam129b	5.50894e-35	0.349059	0.485	0.273	9.80702e-31	FB IV	Fam129b
Col5a31	9.12189e-35	0.661294	0.645	0.409	1.62388e-30	FB IV	Col5a3
Selenow	1.4156e-34	0.379092	0.896	0.802	2.52005e-30	FB IV	Selenow
Mamdc2	1.4275e-34	0.438368	0.269	0.111	2.54123e-30	FB IV	Mamdc2
Stxbp5	1.53118e-34	0.368244	0.426	0.227	2.7258e-30	FB IV	Stxbp5
Rbms1	3.60076e-34	0.409566	0.753	0.546	6.41007e-30	FB IV	Rbms1
Aprt	7.15494e-34	0.400065	0.777	0.583	1.27372e-29	FB IV	Aprt
Lasp1	8.70894e-34	0.32463	0.535	0.305	1.55037e-29	FB IV	Lasp1
Akap13	9.08341e-34	0.365048	0.743	0.498	1.61703e-29	FB IV	Akap13
Qpct1	9.14707e-34	0.331215	0.569	0.329	1.62836e-29	FB IV	Qpct
Slc38a10	9.18356e-34	0.319987	0.554	0.324	1.63486e-29	FB IV	Slc38a10
Rnf11	1.12594e-33	0.348866	0.597	0.381	2.0044e-29	FB IV	Rnf11
Angptl22	1.39069e-33	0.353762	0.752	0.481	2.47571e-29	FB IV	Angptl2
Got1	1.52486e-33	0.292224	0.324	0.152	2.71456e-29	FB IV	Got1
Epb41l31	1.7656e-33	0.335803	0.579	0.346	3.14312e-29	FB IV	Epb41l3
Antxr2	2.63797e-33	0.318721	0.431	0.222	4.69611e-29	FB IV	Antxr2
Hspb8	3.14913e-33	0.252222	0.275	0.118	5.60609e-29	FB IV	Hspb8
Axl2	3.37871e-33	0.303233	0.611	0.349	6.01477e-29	FB IV	Axl
Glg1	3.93527e-33	0.341749	0.789	0.576	7.00557e-29	FB IV	Glg1
Gars	3.9674e-33	0.350128	0.527	0.311	7.06277e-29	FB IV	Gars
Iars	7.35372e-33	0.290399	0.476	0.26	1.30911e-28	FB IV	Iars
Pkd1	8.13054e-33	0.293899	0.437	0.228	1.4474e-28	FB IV	Pkd1
Sod21	9.43095e-33	0.492439	0.693	0.517	1.6789e-28	FB IV	Sod2
Mex3b	1.16512e-32	0.286995	0.305	0.136	2.07415e-28	FB IV	Mex3b
P4ha2	1.22047e-32	0.292378	0.302	0.136	2.17267e-28	FB IV	P4ha2
Slc39a1	1.86376e-32	0.320067	0.517	0.301	3.31787e-28	FB IV	Slc39a1
Slc48a11	2.78153e-32	0.365839	0.641	0.411	4.95167e-28	FB IV	Slc48a1
Naglu	3.49698e-32	0.287692	0.262	0.108	6.22532e-28	FB IV	Naglu
Ftl11	3.57847e-32	0.305308	0.999	0.996	6.3704e-28	FB IV	Ftl1
Gfpt1	4.18137e-32	0.304028	0.41	0.212	7.44367e-28	FB IV	Gfpt1
Il4ra1	5.43199e-32	0.430062	0.343	0.175	9.67002e-28	FB IV	Il4ra
Tpp1	1.05541e-31	0.337413	0.827	0.642	1.87883e-27	FB IV	Tpp1
Ssh2	1.18934e-31	0.331433	0.441	0.239	2.11726e-27	FB IV	Ssh2
Man1a1	3.16056e-31	0.27309	0.539	0.305	5.62643e-27	FB IV	Man1a
Wwtr11	3.48493e-31	0.337035	0.688	0.442	6.20388e-27	FB IV	Wwtr1
Rassf81	3.95376e-31	0.251991	0.386	0.192	7.03849e-27	FB IV	Rassf8
Vmp11	4.0249e-31	0.392011	0.837	0.639	7.16512e-27	FB IV	Vmp1
Kdelr31	6.3846e-31	0.257507	0.484	0.253	1.13659e-26	FB IV	Kdelr3
Igfbp72	6.70377e-31	0.317234	0.951	0.802	1.19341e-26	FB IV	Igfbp7
Esd	6.79327e-31	0.434256	0.809	0.679	1.20934e-26	FB IV	Esd
Tmed31	1.60635e-30	0.378735	0.766	0.585	2.85963e-26	FB IV	Tmed3
Mcfd2	1.74951e-30	0.297968	0.428	0.233	3.11448e-26	FB IV	Mcfd2
Lamc1	2.0361e-30	0.334495	0.507	0.29	3.62467e-26	FB IV	Lamc1
Xpot	2.1689e-30	0.292525	0.471	0.263	3.86107e-26	FB IV	Xpot
Tcf7l2	2.9927e-30	0.352055	0.312	0.154	5.32761e-26	FB IV	Tcf7l2
Pbxip1	3.19821e-30	0.271446	0.588	0.351	5.69345e-26	FB IV	Pbxip1
Snai21	3.48411e-30	0.347946	0.549	0.337	6.20241e-26	FB IV	Snai2
Zwint	4.53846e-30	0.394223	0.467	0.278	8.07936e-26	FB IV	Zwint
Rere	4.6184e-30	0.315708	0.543	0.327	8.22167e-26	FB IV	Rere
Pigs	8.08087e-30	0.300885	0.383	0.204	1.43856e-25	FB IV	Pigs
Peli2	1.34175e-29	0.30498	0.386	0.206	2.38858e-25	FB IV	Peli2
Ppp1cc	1.77572e-29	0.364334	0.658	0.449	3.16114e-25	FB IV	Ppp1cc
Mgst1	2.40681e-29	0.369949	0.682	0.462	4.28461e-25	FB IV	Mgst1
Rap1b	5.14545e-29	0.347719	0.712	0.513	9.15992e-25	FB IV	Rap1b
Tnc1	5.21531e-29	0.609975	0.534	0.338	9.28429e-25	FB IV	Tnc
Itm2c2	5.76735e-29	0.344363	0.811	0.599	1.0267e-24	FB IV	Itm2c
Cyth31	7.48099e-29	0.390263	0.501	0.299	1.33177e-24	FB IV	Cyth3
Wls	7.67162e-29	0.350901	0.796	0.603	1.3657e-24	FB IV	Wls
Add3	1.2371e-28	0.319524	0.335	0.171	2.20229e-24	FB IV	Add3
Atp6v0d1	1.45188e-28	0.33284	0.68	0.478	2.58463e-24	FB IV	Atp6v0d1
Ski	1.49484e-28	0.313781	0.611	0.398	2.66111e-24	FB IV	Ski
Ltbr	1.59961e-28	0.258844	0.377	0.196	2.84763e-24	FB IV	Ltbr
Ptprg	1.61299e-28	0.262264	0.466	0.261	2.87145e-24	FB IV	Ptprg
Eno11	2.1817e-28	0.474468	0.705	0.521	3.88386e-24	FB IV	Eno1
Ero1l	2.66073e-28	0.261946	0.306	0.149	4.73664e-24	FB IV	Ero1l
Eif4ebp1	2.83561e-28	0.352315	0.775	0.594	5.04795e-24	FB IV	Eif4ebp1
Rnf19b	2.89501e-28	0.256026	0.363	0.188	5.1537e-24	FB IV	Rnf19b
Txndc5	3.10752e-28	0.355329	0.628	0.425	5.532e-24	FB IV	Txndc5
Camk2d	3.86955e-28	0.38767	0.512	0.321	6.88858e-24	FB IV	Camk2d
Gstp1	4.23567e-28	0.261468	0.386	0.205	7.54034e-24	FB IV	Gstp1
Arhgdia	4.29278e-28	0.306918	0.871	0.728	7.64201e-24	FB IV	Arhgdia
Serp1	4.70695e-28	0.346058	0.69	0.496	8.37932e-24	FB IV	Serp1
C1s1	1.11543e-27	0.310678	0.307	0.148	1.98569e-23	FB IV	C1s1
Nampt	1.63482e-27	0.273881	0.363	0.188	2.9103e-23	FB IV	Nampt
Mtpn	1.9444e-27	0.370043	0.686	0.503	3.46143e-23	FB IV	Mtpn
Ppic1	2.60973e-27	0.361488	0.824	0.635	4.64585e-23	FB IV	Ppic
Atp2a2	3.54977e-27	0.372945	0.726	0.539	6.31929e-23	FB IV	Atp2a2
Serinc31	5.27749e-27	0.297379	0.759	0.547	9.39499e-23	FB IV	Serinc3
Frrs1	6.34234e-27	0.307954	0.422	0.248	1.12906e-22	FB IV	Frrs1
Creb3l2	6.43495e-27	0.252614	0.388	0.209	1.14555e-22	FB IV	Creb3l2
Akr1b3	7.97099e-27	0.289968	0.407	0.228	1.419e-22	FB IV	Akr1b3
Abca11	9.04989e-27	0.29005	0.709	0.484	1.61106e-22	FB IV	Abca1
Wnt41	1.46164e-26	0.536084	0.358	0.206	2.60201e-22	FB IV	Wnt4
Igfbp5	1.5296e-26	0.530273	0.387	0.213	2.723e-22	FB IV	Igfbp5
Creg1	1.53692e-26	0.415985	0.533	0.347	2.73603e-22	FB IV	Creg1
Hsp90b11	2.05277e-26	0.365155	0.96	0.841	3.65434e-22	FB IV	Hsp90b1
Apbb21	2.19807e-26	0.279384	0.46	0.264	3.913e-22	FB IV	Apbb2
Tmem256	2.37152e-26	0.298851	0.684	0.476	4.22177e-22	FB IV	Tmem256
Yipf5	2.77039e-26	0.27603	0.531	0.334	4.93186e-22	FB IV	Yipf5
Canx1	3.51895e-26	0.291455	0.912	0.788	6.26444e-22	FB IV	Canx
Grina	4.45917e-26	0.333136	0.796	0.603	7.93821e-22	FB IV	Grina
Fnbp1	8.11986e-26	0.252179	0.388	0.212	1.4455e-21	FB IV	Fnbp1
Capg1	2.06212e-25	0.329904	0.642	0.434	3.67098e-21	FB IV	Capg
Phldb21	2.14477e-25	0.285596	0.414	0.234	3.81812e-21	FB IV	Phldb2
Slc17a5	2.77804e-25	0.273204	0.407	0.227	4.94547e-21	FB IV	Slc17a5
Gstm1	2.9468e-25	0.277023	0.439	0.249	5.24589e-21	FB IV	Gstm1
Atp6ap1	5.87617e-25	0.287405	0.743	0.541	1.04608e-20	FB IV	Atp6ap1
Xpnpep1	9.8899e-25	0.274651	0.422	0.249	1.7606e-20	FB IV	Xpnpep1
Arl8a	1.13822e-24	0.258655	0.496	0.306	2.02626e-20	FB IV	Arl8a
Nagk	1.38613e-24	0.270466	0.435	0.259	2.46759e-20	FB IV	Nagk
Sqstm11	1.45441e-24	0.305388	0.679	0.466	2.58914e-20	FB IV	Sqstm1
Lrig3	1.81355e-24	0.291356	0.269	0.135	3.22847e-20	FB IV	Lrig3
Vegfa	2.35145e-24	0.271832	0.44	0.254	4.18606e-20	FB IV	Vegfa
Ahnak	2.47594e-24	0.336603	0.96	0.936	4.40767e-20	FB IV	Ahnak
Mat2a	3.27935e-24	0.346334	0.738	0.559	5.8379e-20	FB IV	Mat2a
Mcl1	3.51761e-24	0.312729	0.683	0.49	6.26205e-20	FB IV	Mcl1
Hsd17b12	3.87987e-24	0.282307	0.498	0.317	6.90695e-20	FB IV	Hsd17b12
Kdelr21	4.66009e-24	0.282209	0.74	0.536	8.29589e-20	FB IV	Kdelr2
Gna13	5.43117e-24	0.308344	0.549	0.368	9.66856e-20	FB IV	Gna13
Sptlc2	6.26812e-24	0.254565	0.458	0.272	1.11585e-19	FB IV	Sptlc2
Il13ra11	9.81036e-24	0.297238	0.358	0.202	1.74644e-19	FB IV	Il13ra1
Marcks1	1.56145e-23	0.253334	0.962	0.921	2.77969e-19	FB IV	Marcks
Frmd4a	1.62887e-23	0.258648	0.265	0.133	2.89972e-19	FB IV	Frmd4a
Nr1d2	1.84153e-23	0.265212	0.371	0.205	3.27829e-19	FB IV	Nr1d2
Atp6ap2	2.01408e-23	0.330288	0.675	0.491	3.58547e-19	FB IV	Atp6ap2
Pgam11	2.55336e-23	0.42559	0.764	0.62	4.54549e-19	FB IV	Pgam1
Gtpbp2	4.97223e-23	0.258909	0.352	0.198	8.85156e-19	FB IV	Gtpbp2
Bax	5.69819e-23	0.277501	0.807	0.657	1.01439e-18	FB IV	Bax
Mif	6.61246e-23	0.318928	0.926	0.839	1.17715e-18	FB IV	Mif
Tagln21	8.60118e-23	0.283279	0.745	0.553	1.53118e-18	FB IV	Tagln2
Spg21	9.68386e-23	0.266918	0.577	0.386	1.72392e-18	FB IV	Spg21
Ifngr2	9.94324e-23	0.262141	0.405	0.24	1.7701e-18	FB IV	Ifngr2
Uqcrq	1.07564e-22	0.309212	0.822	0.661	1.91486e-18	FB IV	Uqcrq
Dpp7	1.28859e-22	0.274574	0.461	0.283	2.29394e-18	FB IV	Dpp7
Nid1	1.30383e-22	0.342691	0.305	0.156	2.32109e-18	FB IV	Nid1
Ghitm	1.45406e-22	0.269388	0.618	0.43	2.58852e-18	FB IV	Ghitm
9530068E07Rik	2.06285e-22	0.269006	0.617	0.423	3.67229e-18	FB IV	9530068E07Rik
Nfe2l1	2.15355e-22	0.272974	0.642	0.444	3.83375e-18	FB IV	Nfe2l1
Eif4a1	4.56434e-22	0.292482	0.917	0.834	8.12543e-18	FB IV	Eif4a1
Mtdh	4.64941e-22	0.301484	0.827	0.695	8.27688e-18	FB IV	Mtdh
Ets2	4.84349e-22	0.296254	0.466	0.299	8.62239e-18	FB IV	Ets2
Cttn	5.10669e-22	0.267777	0.508	0.333	9.09092e-18	FB IV	Cttn
Klf92	7.50668e-22	0.280312	0.824	0.648	1.33634e-17	FB IV	Klf9
Ybx3	8.4333e-22	0.341791	0.859	0.731	1.5013e-17	FB IV	Ybx3
Inf2	1.0985e-21	0.282576	0.372	0.223	1.95555e-17	FB IV	Inf2
Sh3glb1	1.63664e-21	0.281955	0.807	0.666	2.91355e-17	FB IV	Sh3glb1
Itgb11	2.13926e-21	0.280126	0.879	0.707	3.80831e-17	FB IV	Itgb1
Prkar1a	2.19458e-21	0.308423	0.753	0.597	3.9068e-17	FB IV	Prkar1a
Sar1a	2.34812e-21	0.276139	0.694	0.505	4.18013e-17	FB IV	Sar1a
Myof	3.27955e-21	0.297462	0.649	0.468	5.83825e-17	FB IV	Myof
Asns	9.30037e-21	0.286811	0.407	0.259	1.65565e-16	FB IV	Asns
Diaph21	1.37509e-20	0.265955	0.493	0.314	2.44793e-16	FB IV	Diaph2
Serinc1	1.42653e-20	0.257774	0.847	0.686	2.53951e-16	FB IV	Serinc1
Sbno2	4.76696e-20	0.279145	0.472	0.306	8.48615e-16	FB IV	Sbno2
Sh3pxd2a	5.74808e-20	0.335591	0.512	0.344	1.02327e-15	FB IV	Sh3pxd2a
Mrpl52	5.9761e-20	0.264249	0.692	0.526	1.06387e-15	FB IV	Mrpl52
Entpd21	6.26501e-20	0.269749	0.367	0.212	1.1153e-15	FB IV	Entpd2
Rin2	1.12426e-19	0.278608	0.604	0.429	2.0014e-15	FB IV	Rin2
Gsto1	1.61964e-19	0.258402	0.472	0.31	2.88329e-15	FB IV	Gsto1
Cd47	2.18598e-19	0.265446	0.872	0.746	3.89149e-15	FB IV	Cd47
Anxa5	2.69387e-19	0.323503	0.797	0.675	4.79563e-15	FB IV	Anxa5
Ckap4	1.5028e-18	0.264899	0.527	0.366	2.67529e-14	FB IV	Ckap4
Bsg	1.81493e-18	0.271856	0.906	0.836	3.23095e-14	FB IV	Bsg
Csde1	2.06812e-18	0.25779	0.853	0.723	3.68166e-14	FB IV	Csde1
Rab7	2.27295e-18	0.258303	0.776	0.618	4.0463e-14	FB IV	Rab7
Lrrc581	2.42211e-18	0.272534	0.81	0.676	4.31184e-14	FB IV	Lrrc58
Tpi11	6.96808e-18	0.384052	0.699	0.55	1.24046e-13	FB IV	Tpi1
Sec31a	1.14783e-17	0.255459	0.679	0.519	2.04337e-13	FB IV	Sec31a
Lrrc151	1.36318e-17	0.266152	0.394	0.238	2.42673e-13	FB IV	Lrrc15
Egr1	1.98574e-17	0.320759	0.279	0.158	3.53501e-13	FB IV	Egr1
Cebpd	4.00944e-16	0.288127	0.302	0.181	7.1376e-12	FB IV	Cebpd
Junb1	1.29239e-15	0.257214	0.566	0.408	2.30071e-11	FB IV	Junb
Glmp	3.29864e-15	0.260549	0.676	0.538	5.87223e-11	FB IV	Glmp
Tceal9	7.833e-15	0.298674	0.878	0.789	1.39443e-10	FB IV	Tceal9
Fam46a	1.77279e-14	0.281588	0.569	0.409	3.15593e-10	FB IV	Fam46a
Surf4	6.96172e-14	0.252755	0.638	0.496	1.23932e-09	FB IV	Surf4
Ldha1	8.52126e-14	0.388262	0.756	0.635	1.51696e-09	FB IV	Ldha
Ahr	2.30379e-13	0.290278	0.364	0.249	4.10121e-09	FB IV	Ahr
Gapdh1	3.68925e-12	0.299392	0.899	0.853	6.56761e-08	FB IV	Gapdh
Cyp51	1.48495e-08	0.266971	0.39	0.291	0.000264351	FB IV	Cyp51
Mmp13	4.00132e-07	0.552489	0.33	0.25	0.00712315	FB IV	Mmp13
Krt16	0	3.60896	0.895	0.147	0	EPI II	Krt16
Ly6d	0	3.54383	0.849	0.096	0	EPI II	Ly6d
Perp1	0	3.07168	0.993	0.273	0	EPI II	Perp
Krt6a1	0	2.84506	0.943	0.24	0	EPI II	Krt6a
Lgals71	0	2.70019	0.995	0.452	0	EPI II	Lgals7
Dmkn1	0	2.6251	0.947	0.179	0	EPI II	Dmkn
Calm4	0	2.60224	0.731	0.122	0	EPI II	Calm4
Fxyd31	0	2.32097	0.975	0.224	0	EPI II	Fxyd3
Dsp1	0	2.31445	0.99	0.25	0	EPI II	Dsp
Trim291	0	2.29397	0.984	0.235	0	EPI II	Trim29
Hpgds	0	2.29269	0.808	0.039	0	EPI II	Hpgds
Clca3a2	0	2.02273	0.691	0.04	0	EPI II	Clca3a2
Dsc31	0	1.99408	0.957	0.199	0	EPI II	Dsc3
Sox91	0	1.9207	0.846	0.153	0	EPI II	Sox9
Ccl27a1	0	1.83456	0.87	0.179	0	EPI II	Ccl27a
Pkp11	0	1.80173	0.954	0.198	0	EPI II	Pkp1
Car121	0	1.79591	0.885	0.139	0	EPI II	Car12
Aqp31	0	1.76599	0.823	0.142	0	EPI II	Aqp3
Serpinb51	0	1.74678	0.947	0.204	0	EPI II	Serpinb5
Dsg1a	0	1.70025	0.713	0.048	0	EPI II	Dsg1a
Tacstd21	0	1.68176	0.764	0.094	0	EPI II	Tacstd2
Arap2	0	1.64247	0.813	0.107	0	EPI II	Arap2
Jup1	0	1.51682	0.934	0.241	0	EPI II	Jup
Epcam1	0	1.51569	0.79	0.115	0	EPI II	Epcam
Fam84a	0	1.3891	0.616	0.029	0	EPI II	Fam84a
Acpp1	0	1.35484	0.76	0.123	0	EPI II	Acpp
Hspa1b1	0	1.32246	0.844	0.175	0	EPI II	Hspa1b
Nat8l	0	1.2946	0.562	0.037	0	EPI II	Nat8l
Casz11	0	1.24406	0.709	0.094	0	EPI II	Casz1
Fzd61	0	1.23176	0.722	0.098	0	EPI II	Fzd6
Krt80	0	1.17881	0.649	0.053	0	EPI II	Krt80
Celsr21	0	1.1276	0.75	0.097	0	EPI II	Celsr2
Cldn1	0	1.11652	0.604	0.041	0	EPI II	Cldn1
Lurap1l	0	1.08518	0.586	0.04	0	EPI II	Lurap1l
Nrarp	0	1.06719	0.562	0.04	0	EPI II	Nrarp
Tmprss4	0	1.05763	0.502	0.021	0	EPI II	Tmprss4
Ppl1	0	1.05623	0.642	0.081	0	EPI II	Ppl
Rab25	0	1.03043	0.598	0.063	0	EPI II	Rab25
Sec14l2	0	1.00935	0.631	0.073	0	EPI II	Sec14l2
Rhov	0	0.976155	0.552	0.026	0	EPI II	Rhov
Capns21	0	0.971774	0.573	0.062	0	EPI II	Capns2
Prom2	0	0.745697	0.455	0.016	0	EPI II	Prom2
Zfp750	0	0.720657	0.422	0.021	0	EPI II	Zfp750
[truncated: 1,398 more rows]
