# Supplementary material for: Epidermal–dermal coupled spheroids are important for tissue pattern regeneration in reconstituted skin explant cultures
Source: NPJ Regen Med. 2023 Nov 23;8:65. doi: 10.1038/s41536-023-00340-0 (PMC10667216; doi:10.1038/s41536-023-00340-0)
Supplement: Supplementary file 7 — Supplementary Table 6 [file 41536_2023_340_MOESM7_ESM.xlsx]

## Sheet: Adult D4control cellchat
	source	target	ligand	receptor	prob	pval	interaction_name	interaction_name_2	pathway_name	annotation	evidence
1	FB III	FB I	Tgfb1	TGFbR1_R2	0.000852863	0	TGFB1_TGFBR1_TGFBR2	Tgfb1 - (Tgfbr1+Tgfbr2)	TGFb	Secreted Signaling	KEGG: mmu04350
2	FB IV	FB I	Tgfb1	TGFbR1_R2	0.000555716	0	TGFB1_TGFBR1_TGFBR2	Tgfb1 - (Tgfbr1+Tgfbr2)	TGFb	Secreted Signaling	KEGG: mmu04350
3	FB V	FB I	Tgfb1	TGFbR1_R2	0.000477133	0.04	TGFB1_TGFBR1_TGFBR2	Tgfb1 - (Tgfbr1+Tgfbr2)	TGFb	Secreted Signaling	KEGG: mmu04350
4	FB III	FB II	Tgfb1	TGFbR1_R2	0.00113372	0	TGFB1_TGFBR1_TGFBR2	Tgfb1 - (Tgfbr1+Tgfbr2)	TGFb	Secreted Signaling	KEGG: mmu04350
5	FB IV	FB II	Tgfb1	TGFbR1_R2	0.000738923	0	TGFB1_TGFBR1_TGFBR2	Tgfb1 - (Tgfbr1+Tgfbr2)	TGFb	Secreted Signaling	KEGG: mmu04350
6	FB V	FB II	Tgfb1	TGFbR1_R2	0.000634224	0.04	TGFB1_TGFBR1_TGFBR2	Tgfb1 - (Tgfbr1+Tgfbr2)	TGFb	Secreted Signaling	KEGG: mmu04350
7	FB II	FB III	Tgfb1	TGFbR1_R2	0.000647664	0	TGFB1_TGFBR1_TGFBR2	Tgfb1 - (Tgfbr1+Tgfbr2)	TGFb	Secreted Signaling	KEGG: mmu04350
8	FB III	FB III	Tgfb1	TGFbR1_R2	0.001787	0	TGFB1_TGFBR1_TGFBR2	Tgfb1 - (Tgfbr1+Tgfbr2)	TGFb	Secreted Signaling	KEGG: mmu04350
9	FB IV	FB III	Tgfb1	TGFbR1_R2	0.00116432	0	TGFB1_TGFBR1_TGFBR2	Tgfb1 - (Tgfbr1+Tgfbr2)	TGFb	Secreted Signaling	KEGG: mmu04350
10	FB V	FB III	Tgfb1	TGFbR1_R2	0.000999744	0	TGFB1_TGFBR1_TGFBR2	Tgfb1 - (Tgfbr1+Tgfbr2)	TGFb	Secreted Signaling	KEGG: mmu04350
11	FB II	FB IV	Tgfb1	TGFbR1_R2	0.000554838	0	TGFB1_TGFBR1_TGFBR2	Tgfb1 - (Tgfbr1+Tgfbr2)	TGFb	Secreted Signaling	KEGG: mmu04350
12	FB III	FB IV	Tgfb1	TGFbR1_R2	0.00152691	0	TGFB1_TGFBR1_TGFBR2	Tgfb1 - (Tgfbr1+Tgfbr2)	TGFb	Secreted Signaling	KEGG: mmu04350
13	FB IV	FB IV	Tgfb1	TGFbR1_R2	0.000994362	0	TGFB1_TGFBR1_TGFBR2	Tgfb1 - (Tgfbr1+Tgfbr2)	TGFb	Secreted Signaling	KEGG: mmu04350
14	FB V	FB IV	Tgfb1	TGFbR1_R2	0.000854313	0.01	TGFB1_TGFBR1_TGFBR2	Tgfb1 - (Tgfbr1+Tgfbr2)	TGFb	Secreted Signaling	KEGG: mmu04350
15	FB III	FB V	Tgfb1	TGFbR1_R2	0.00101201	0	TGFB1_TGFBR1_TGFBR2	Tgfb1 - (Tgfbr1+Tgfbr2)	TGFb	Secreted Signaling	KEGG: mmu04350
16	FB IV	FB V	Tgfb1	TGFbR1_R2	0.000659383	0	TGFB1_TGFBR1_TGFBR2	Tgfb1 - (Tgfbr1+Tgfbr2)	TGFb	Secreted Signaling	KEGG: mmu04350
17	FB V	FB V	Tgfb1	TGFbR1_R2	0.000566174	0.04	TGFB1_TGFBR1_TGFBR2	Tgfb1 - (Tgfbr1+Tgfbr2)	TGFb	Secreted Signaling	KEGG: mmu04350
18	FB I	FB V	Tgfb1	ACVR1_TGFbR	0.00313305	0	TGFB1_ACVR1_TGFBR1	Tgfb1 - (Acvr1+Tgfbr1)	TGFb	Secreted Signaling	PMID: 29376829
19	FB II	FB V	Tgfb1	ACVR1_TGFbR	0.00273763	0	TGFB1_ACVR1_TGFBR1	Tgfb1 - (Acvr1+Tgfbr1)	TGFb	Secreted Signaling	PMID: 29376829
20	FB III	FB V	Tgfb1	ACVR1_TGFbR	0.00700853	0	TGFB1_ACVR1_TGFBR1	Tgfb1 - (Acvr1+Tgfbr1)	TGFb	Secreted Signaling	PMID: 29376829
21	FB IV	FB V	Tgfb1	ACVR1_TGFbR	0.0078311	0	TGFB1_ACVR1_TGFBR1	Tgfb1 - (Acvr1+Tgfbr1)	TGFb	Secreted Signaling	PMID: 29376829
22	FB V	FB V	Tgfb1	ACVR1_TGFbR	0.00685937	0	TGFB1_ACVR1_TGFBR1	Tgfb1 - (Acvr1+Tgfbr1)	TGFb	Secreted Signaling	PMID: 29376829
23	FB V	FB I	Bmp2	BMPR1A_BMPR2	0.000711691	0	BMP2_BMPR1A_BMPR2	Bmp2 - (Bmpr1a+Bmpr2)	BMP	Secreted Signaling	KEGG: mmu04350; PMID:26893264
24	FB V	FB II	Bmp2	BMPR1A_BMPR2	0.000434723	0	BMP2_BMPR1A_BMPR2	Bmp2 - (Bmpr1a+Bmpr2)	BMP	Secreted Signaling	KEGG: mmu04350; PMID:26893264
25	FB V	FB III	Bmp2	BMPR1A_BMPR2	0.000617182	0	BMP2_BMPR1A_BMPR2	Bmp2 - (Bmpr1a+Bmpr2)	BMP	Secreted Signaling	KEGG: mmu04350; PMID:26893264
26	FB V	FB IV	Bmp2	BMPR1A_BMPR2	0.000690227	0	BMP2_BMPR1A_BMPR2	Bmp2 - (Bmpr1a+Bmpr2)	BMP	Secreted Signaling	KEGG: mmu04350; PMID:26893264
27	FB V	EPI II	Bmp2	BMPR1A_BMPR2	0.00052216	0	BMP2_BMPR1A_BMPR2	Bmp2 - (Bmpr1a+Bmpr2)	BMP	Secreted Signaling	KEGG: mmu04350; PMID:26893264
28	FB V	FB V	Bmp2	BMPR1A_BMPR2	0.00103161	0	BMP2_BMPR1A_BMPR2	Bmp2 - (Bmpr1a+Bmpr2)	BMP	Secreted Signaling	KEGG: mmu04350; PMID:26893264
29	FB I	FB I	Bmp4	BMPR1A_BMPR2	0.00185978	0	BMP4_BMPR1A_BMPR2	Bmp4 - (Bmpr1a+Bmpr2)	BMP	Secreted Signaling	KEGG: mmu04350; PMID:26893264
30	FB IV	FB I	Bmp4	BMPR1A_BMPR2	0.0014041	0	BMP4_BMPR1A_BMPR2	Bmp4 - (Bmpr1a+Bmpr2)	BMP	Secreted Signaling	KEGG: mmu04350; PMID:26893264
31	FB I	FB II	Bmp4	BMPR1A_BMPR2	0.00113676	0	BMP4_BMPR1A_BMPR2	Bmp4 - (Bmpr1a+Bmpr2)	BMP	Secreted Signaling	KEGG: mmu04350; PMID:26893264
32	FB I	FB III	Bmp4	BMPR1A_BMPR2	0.00161061	0	BMP4_BMPR1A_BMPR2	Bmp4 - (Bmpr1a+Bmpr2)	BMP	Secreted Signaling	KEGG: mmu04350; PMID:26893264
33	FB IV	FB III	Bmp4	BMPR1A_BMPR2	0.00121599	0.01	BMP4_BMPR1A_BMPR2	Bmp4 - (Bmpr1a+Bmpr2)	BMP	Secreted Signaling	KEGG: mmu04350; PMID:26893264
34	FB I	FB IV	Bmp4	BMPR1A_BMPR2	0.0018026	0	BMP4_BMPR1A_BMPR2	Bmp4 - (Bmpr1a+Bmpr2)	BMP	Secreted Signaling	KEGG: mmu04350; PMID:26893264
35	FB IV	FB IV	Bmp4	BMPR1A_BMPR2	0.00136093	0	BMP4_BMPR1A_BMPR2	Bmp4 - (Bmpr1a+Bmpr2)	BMP	Secreted Signaling	KEGG: mmu04350; PMID:26893264
36	FB I	EPI II	Bmp4	BMPR1A_BMPR2	0.00136596	0	BMP4_BMPR1A_BMPR2	Bmp4 - (Bmpr1a+Bmpr2)	BMP	Secreted Signaling	KEGG: mmu04350; PMID:26893264
37	FB I	FB V	Bmp4	BMPR1A_BMPR2	0.00269087	0	BMP4_BMPR1A_BMPR2	Bmp4 - (Bmpr1a+Bmpr2)	BMP	Secreted Signaling	KEGG: mmu04350; PMID:26893264
38	FB II	FB V	Bmp4	BMPR1A_BMPR2	0.00150714	0	BMP4_BMPR1A_BMPR2	Bmp4 - (Bmpr1a+Bmpr2)	BMP	Secreted Signaling	KEGG: mmu04350; PMID:26893264
39	FB IV	FB V	Bmp4	BMPR1A_BMPR2	0.00203158	0	BMP4_BMPR1A_BMPR2	Bmp4 - (Bmpr1a+Bmpr2)	BMP	Secreted Signaling	KEGG: mmu04350; PMID:26893264
40	FB I	EPI II	Bmp7	ACVR1_BMPR2	0.000284279	0	BMP7_ACVR1_BMPR2	Bmp7 - (Acvr1+Bmpr2)	BMP	Secreted Signaling	KEGG: mmu04350; PMID:26893264
41	FB IV	EPI II	Bmp7	ACVR1_BMPR2	0.000185864	0	BMP7_ACVR1_BMPR2	Bmp7 - (Acvr1+Bmpr2)	BMP	Secreted Signaling	KEGG: mmu04350; PMID:26893264
42	EPI II	EPI II	Bmp7	ACVR1_BMPR2	1.39644e-05	0.01	BMP7_ACVR1_BMPR2	Bmp7 - (Acvr1+Bmpr2)	BMP	Secreted Signaling	KEGG: mmu04350; PMID:26893264
43	FB I	FB V	Bmp7	ACVR1_BMPR2	0.000963494	0	BMP7_ACVR1_BMPR2	Bmp7 - (Acvr1+Bmpr2)	BMP	Secreted Signaling	KEGG: mmu04350; PMID:26893264
44	FB IV	FB V	Bmp7	ACVR1_BMPR2	0.000630145	0	BMP7_ACVR1_BMPR2	Bmp7 - (Acvr1+Bmpr2)	BMP	Secreted Signaling	KEGG: mmu04350; PMID:26893264
45	EPI II	FB V	Bmp7	ACVR1_BMPR2	4.74355e-05	0.01	BMP7_ACVR1_BMPR2	Bmp7 - (Acvr1+Bmpr2)	BMP	Secreted Signaling	KEGG: mmu04350; PMID:26893264
46	FB I	FB I	Bmp7	BMPR1A_BMPR2	0.0013113	0	BMP7_BMPR1A_BMPR2	Bmp7 - (Bmpr1a+Bmpr2)	BMP	Secreted Signaling	KEGG: mmu04350; PMID:26893264
47	FB IV	FB I	Bmp7	BMPR1A_BMPR2	0.000857638	0	BMP7_BMPR1A_BMPR2	Bmp7 - (Bmpr1a+Bmpr2)	BMP	Secreted Signaling	KEGG: mmu04350; PMID:26893264
48	FB I	FB II	Bmp7	BMPR1A_BMPR2	0.000801206	0	BMP7_BMPR1A_BMPR2	Bmp7 - (Bmpr1a+Bmpr2)	BMP	Secreted Signaling	KEGG: mmu04350; PMID:26893264
49	FB IV	FB II	Bmp7	BMPR1A_BMPR2	0.000523955	0.02	BMP7_BMPR1A_BMPR2	Bmp7 - (Bmpr1a+Bmpr2)	BMP	Secreted Signaling	KEGG: mmu04350; PMID:26893264
50	FB I	FB III	Bmp7	BMPR1A_BMPR2	0.0011365	0	BMP7_BMPR1A_BMPR2	Bmp7 - (Bmpr1a+Bmpr2)	BMP	Secreted Signaling	KEGG: mmu04350; PMID:26893264
51	FB IV	FB III	Bmp7	BMPR1A_BMPR2	0.000743506	0	BMP7_BMPR1A_BMPR2	Bmp7 - (Bmpr1a+Bmpr2)	BMP	Secreted Signaling	KEGG: mmu04350; PMID:26893264
52	FB I	FB IV	Bmp7	BMPR1A_BMPR2	0.00127142	0	BMP7_BMPR1A_BMPR2	Bmp7 - (Bmpr1a+Bmpr2)	BMP	Secreted Signaling	KEGG: mmu04350; PMID:26893264
53	FB IV	FB IV	Bmp7	BMPR1A_BMPR2	0.000831653	0	BMP7_BMPR1A_BMPR2	Bmp7 - (Bmpr1a+Bmpr2)	BMP	Secreted Signaling	KEGG: mmu04350; PMID:26893264
54	FB I	EPI II	Bmp7	BMPR1A_BMPR2	0.000962522	0	BMP7_BMPR1A_BMPR2	Bmp7 - (Bmpr1a+Bmpr2)	BMP	Secreted Signaling	KEGG: mmu04350; PMID:26893264
55	FB IV	EPI II	Bmp7	BMPR1A_BMPR2	0.0006294	0	BMP7_BMPR1A_BMPR2	Bmp7 - (Bmpr1a+Bmpr2)	BMP	Secreted Signaling	KEGG: mmu04350; PMID:26893264
56	FB I	FB V	Bmp7	BMPR1A_BMPR2	0.00189926	0	BMP7_BMPR1A_BMPR2	Bmp7 - (Bmpr1a+Bmpr2)	BMP	Secreted Signaling	KEGG: mmu04350; PMID:26893264
57	FB IV	FB V	Bmp7	BMPR1A_BMPR2	0.00124262	0	BMP7_BMPR1A_BMPR2	Bmp7 - (Bmpr1a+Bmpr2)	BMP	Secreted Signaling	KEGG: mmu04350; PMID:26893264
58	FB I	FB III	Wnt6	FZD1_LRP6	0.00109004	0	WNT6_FZD1_LRP6	Wnt6 - (Fzd1+Lrp6)	WNT	Secreted Signaling	KEGG: mmu04310; PMID: 23209147
59	FB I	FB IV	Wnt6	FZD1_LRP6	0.00095603	0	WNT6_FZD1_LRP6	Wnt6 - (Fzd1+Lrp6)	WNT	Secreted Signaling	KEGG: mmu04310; PMID: 23209147
60	FB I	FB V	Wnt6	FZD1_LRP6	0.00177429	0	WNT6_FZD1_LRP6	Wnt6 - (Fzd1+Lrp6)	WNT	Secreted Signaling	KEGG: mmu04310; PMID: 23209147
61	FB IV	FB V	Wnt6	FZD1_LRP6	0.000720598	0.01	WNT6_FZD1_LRP6	Wnt6 - (Fzd1+Lrp6)	WNT	Secreted Signaling	KEGG: mmu04310; PMID: 23209147
62	FB I	FB III	Wnt6	FZD2_LRP6	0.00107822	0	WNT6_FZD2_LRP6	Wnt6 - (Fzd2+Lrp6)	WNT	Secreted Signaling	KEGG: mmu04310; PMID: 23209147
63	FB IV	FB III	Wnt6	FZD2_LRP6	0.000437044	0	WNT6_FZD2_LRP6	Wnt6 - (Fzd2+Lrp6)	WNT	Secreted Signaling	KEGG: mmu04310; PMID: 23209147
64	FB I	FB IV	Wnt6	FZD2_LRP6	0.000804515	0	WNT6_FZD2_LRP6	Wnt6 - (Fzd2+Lrp6)	WNT	Secreted Signaling	KEGG: mmu04310; PMID: 23209147
65	FB IV	FB IV	Wnt6	FZD2_LRP6	0.000326197	0	WNT6_FZD2_LRP6	Wnt6 - (Fzd2+Lrp6)	WNT	Secreted Signaling	KEGG: mmu04310; PMID: 23209147
66	FB II	FB I	Wnt5a	Fzd1	0.00248908	0	WNT5A_FZD1	Wnt5a - Fzd1	ncWNT	Secreted Signaling	KEGG: mmu04310
67	FB III	FB I	Wnt5a	Fzd1	0.00415428	0	WNT5A_FZD1	Wnt5a - Fzd1	ncWNT	Secreted Signaling	KEGG: mmu04310
68	FB IV	FB I	Wnt5a	Fzd1	0.00837605	0	WNT5A_FZD1	Wnt5a - Fzd1	ncWNT	Secreted Signaling	KEGG: mmu04310
69	FB II	FB II	Wnt5a	Fzd1	0.00251271	0	WNT5A_FZD1	Wnt5a - Fzd1	ncWNT	Secreted Signaling	KEGG: mmu04310
70	FB III	FB II	Wnt5a	Fzd1	0.00419366	0	WNT5A_FZD1	Wnt5a - Fzd1	ncWNT	Secreted Signaling	KEGG: mmu04310
71	FB IV	FB II	Wnt5a	Fzd1	0.00845511	0	WNT5A_FZD1	Wnt5a - Fzd1	ncWNT	Secreted Signaling	KEGG: mmu04310
72	FB III	FB III	Wnt5a	Fzd1	0.00337068	0	WNT5A_FZD1	Wnt5a - Fzd1	ncWNT	Secreted Signaling	KEGG: mmu04310
73	FB IV	FB III	Wnt5a	Fzd1	0.00680156	0	WNT5A_FZD1	Wnt5a - Fzd1	ncWNT	Secreted Signaling	KEGG: mmu04310
74	FB I	FB IV	Wnt5a	Fzd1	0.00345866	0	WNT5A_FZD1	Wnt5a - Fzd1	ncWNT	Secreted Signaling	KEGG: mmu04310
75	FB II	FB IV	Wnt5a	Fzd1	0.00389512	0	WNT5A_FZD1	Wnt5a - Fzd1	ncWNT	Secreted Signaling	KEGG: mmu04310
76	FB III	FB IV	Wnt5a	Fzd1	0.00649484	0	WNT5A_FZD1	Wnt5a - Fzd1	ncWNT	Secreted Signaling	KEGG: mmu04310
77	FB IV	FB IV	Wnt5a	Fzd1	0.013064	0	WNT5A_FZD1	Wnt5a - Fzd1	ncWNT	Secreted Signaling	KEGG: mmu04310
78	FB V	FB IV	Wnt5a	Fzd1	0.00346769	0	WNT5A_FZD1	Wnt5a - Fzd1	ncWNT	Secreted Signaling	KEGG: mmu04310
79	FB I	FB V	Wnt5a	Fzd1	0.00867488	0	WNT5A_FZD1	Wnt5a - Fzd1	ncWNT	Secreted Signaling	KEGG: mmu04310
80	FB II	FB V	Wnt5a	Fzd1	0.00976315	0	WNT5A_FZD1	Wnt5a - Fzd1	ncWNT	Secreted Signaling	KEGG: mmu04310
81	FB III	FB V	Wnt5a	Fzd1	0.0162156	0	WNT5A_FZD1	Wnt5a - Fzd1	ncWNT	Secreted Signaling	KEGG: mmu04310
82	FB IV	FB V	Wnt5a	Fzd1	0.0322971	0	WNT5A_FZD1	Wnt5a - Fzd1	ncWNT	Secreted Signaling	KEGG: mmu04310
83	FB V	FB V	Wnt5a	Fzd1	0.00869743	0	WNT5A_FZD1	Wnt5a - Fzd1	ncWNT	Secreted Signaling	KEGG: mmu04310
84	FB I	FB III	Wnt5a	Fzd2	0.00175365	0	WNT5A_FZD2	Wnt5a - Fzd2	ncWNT	Secreted Signaling	KEGG: mmu04310
85	FB II	FB III	Wnt5a	Fzd2	0.00197538	0	WNT5A_FZD2	Wnt5a - Fzd2	ncWNT	Secreted Signaling	KEGG: mmu04310
86	FB III	FB III	Wnt5a	Fzd2	0.00329805	0	WNT5A_FZD2	Wnt5a - Fzd2	ncWNT	Secreted Signaling	KEGG: mmu04310
87	FB IV	FB III	Wnt5a	Fzd2	0.00665549	0	WNT5A_FZD2	Wnt5a - Fzd2	ncWNT	Secreted Signaling	KEGG: mmu04310
88	FB V	FB III	Wnt5a	Fzd2	0.00175824	0	WNT5A_FZD2	Wnt5a - Fzd2	ncWNT	Secreted Signaling	KEGG: mmu04310
89	FB I	FB IV	Wnt5a	Fzd2	0.00244904	0	WNT5A_FZD2	Wnt5a - Fzd2	ncWNT	Secreted Signaling	KEGG: mmu04310
90	FB II	FB IV	Wnt5a	Fzd2	0.00275845	0	WNT5A_FZD2	Wnt5a - Fzd2	ncWNT	Secreted Signaling	KEGG: mmu04310
91	FB III	FB IV	Wnt5a	Fzd2	0.00460302	0	WNT5A_FZD2	Wnt5a - Fzd2	ncWNT	Secreted Signaling	KEGG: mmu04310
92	FB IV	FB IV	Wnt5a	Fzd2	0.00927657	0	WNT5A_FZD2	Wnt5a - Fzd2	ncWNT	Secreted Signaling	KEGG: mmu04310
93	FB V	FB IV	Wnt5a	Fzd2	0.00245545	0	WNT5A_FZD2	Wnt5a - Fzd2	ncWNT	Secreted Signaling	KEGG: mmu04310
94	EPI II	FB III	Tgfa	Egfr	0.00454008	0	TGFA_EGFR	Tgfa - Egfr	EGF	Secreted Signaling	KEGG: mmu04012
95	EPI II	FB IV	Tgfa	Egfr	0.000814745	0	TGFA_EGFR	Tgfa - Egfr	EGF	Secreted Signaling	KEGG: mmu04012
96	EPI II	EPI II	Tgfa	Egfr	0.00116902	0	TGFA_EGFR	Tgfa - Egfr	EGF	Secreted Signaling	KEGG: mmu04012
97	EPI II	FB V	Tgfa	Egfr	0.00527053	0	TGFA_EGFR	Tgfa - Egfr	EGF	Secreted Signaling	KEGG: mmu04012
98	EPI II	EPI II	Tgfa	EGFR_ERBB2	0.000716197	0	TGFA_EGFR_ERBB2	Tgfa - (Egfr+Erbb2)	EGF	Secreted Signaling	KEGG: mmu04012
99	EPI I	FB III	Hbegf	Egfr	0.00566678	0	HBEGF_EGFR	Hbegf - Egfr	EGF	Secreted Signaling	KEGG: mmu04012
100	EPI II	FB III	Hbegf	Egfr	0.00637428	0	HBEGF_EGFR	Hbegf - Egfr	EGF	Secreted Signaling	KEGG: mmu04012
101	EPI I	FB IV	Hbegf	Egfr	0.00101788	0	HBEGF_EGFR	Hbegf - Egfr	EGF	Secreted Signaling	KEGG: mmu04012
102	EPI II	FB IV	Hbegf	Egfr	0.00114564	0	HBEGF_EGFR	Hbegf - Egfr	EGF	Secreted Signaling	KEGG: mmu04012
103	EPI I	EPI II	Hbegf	Egfr	0.00146036	0	HBEGF_EGFR	Hbegf - Egfr	EGF	Secreted Signaling	KEGG: mmu04012
104	EPI II	EPI II	Hbegf	Egfr	0.00164356	0	HBEGF_EGFR	Hbegf - Egfr	EGF	Secreted Signaling	KEGG: mmu04012
105	EPI I	FB V	Hbegf	Egfr	0.0065773	0	HBEGF_EGFR	Hbegf - Egfr	EGF	Secreted Signaling	KEGG: mmu04012
106	EPI II	FB V	Hbegf	Egfr	0.00739764	0	HBEGF_EGFR	Hbegf - Egfr	EGF	Secreted Signaling	KEGG: mmu04012
107	EPI I	EPI II	Hbegf	EGFR_ERBB2	0.000894786	0	HBEGF_EGFR_ERBB2	Hbegf - (Egfr+Erbb2)	EGF	Secreted Signaling	KEGG: mmu04012
108	EPI II	EPI II	Hbegf	EGFR_ERBB2	0.00100711	0	HBEGF_EGFR_ERBB2	Hbegf - (Egfr+Erbb2)	EGF	Secreted Signaling	KEGG: mmu04012
109	FB III	FB III	Ereg	Egfr	0.0180446	0	EREG_EGFR	Ereg - Egfr	EGF	Secreted Signaling	KEGG: mmu04012
110	FB V	FB III	Ereg	Egfr	0.0293712	0	EREG_EGFR	Ereg - Egfr	EGF	Secreted Signaling	KEGG: mmu04012
111	FB III	FB IV	Ereg	Egfr	0.00327466	0	EREG_EGFR	Ereg - Egfr	EGF	Secreted Signaling	KEGG: mmu04012
112	FB V	FB IV	Ereg	Egfr	0.00538098	0	EREG_EGFR	Ereg - Egfr	EGF	Secreted Signaling	KEGG: mmu04012
113	FB III	EPI II	Ereg	Egfr	0.00469357	0	EREG_EGFR	Ereg - Egfr	EGF	Secreted Signaling	KEGG: mmu04012
114	FB V	EPI II	Ereg	Egfr	0.00770549	0	EREG_EGFR	Ereg - Egfr	EGF	Secreted Signaling	KEGG: mmu04012
115	FB III	FB V	Ereg	Egfr	0.0209021	0	EREG_EGFR	Ereg - Egfr	EGF	Secreted Signaling	KEGG: mmu04012
116	FB V	FB V	Ereg	Egfr	0.0339604	0	EREG_EGFR	Ereg - Egfr	EGF	Secreted Signaling	KEGG: mmu04012
117	FB III	EPI II	Ereg	EGFR_ERBB2	0.00287943	0	EREG_EGFR_ERBB2	Ereg - (Egfr+Erbb2)	EGF	Secreted Signaling	KEGG: mmu04012
118	FB V	EPI II	Ereg	EGFR_ERBB2	0.00473273	0	EREG_EGFR_ERBB2	Ereg - (Egfr+Erbb2)	EGF	Secreted Signaling	KEGG: mmu04012
119	FB III	EPI II	Nrg1	Erbb3	0.000989274	0	NRG1_ERBB3	Nrg1 - Erbb3	NRG	Secreted Signaling	KEGG: mmu04012
120	EPI II	EPI II	Nrg1	Erbb3	0.000348253	0	NRG1_ERBB3	Nrg1 - Erbb3	NRG	Secreted Signaling	KEGG: mmu04012
121	FB III	EPI II	Nrg1	ERBB2_ERBB3	0.000607013	0	NRG1_ERBB2_ERBB3	Nrg1 - (Erbb2+Erbb3)	NRG	Secreted Signaling	KEGG: mmu04012
122	EPI II	EPI II	Nrg1	ERBB2_ERBB3	0.000213633	0	NRG1_ERBB2_ERBB3	Nrg1 - (Erbb2+Erbb3)	NRG	Secreted Signaling	KEGG: mmu04012
123	FB III	FB I	Nrg1	ITGAV_ITGB3	0.00193501	0	NRG1_ITGAV_ITGB3	Nrg1 - (Itgav+Itgb3)	NRG	Secreted Signaling	PMID: 20682778
124	EPI II	FB I	Nrg1	ITGAV_ITGB3	0.000681597	0	NRG1_ITGAV_ITGB3	Nrg1 - (Itgav+Itgb3)	NRG	Secreted Signaling	PMID: 20682778
125	FB III	FB II	Nrg1	ITGAV_ITGB3	0.00307253	0	NRG1_ITGAV_ITGB3	Nrg1 - (Itgav+Itgb3)	NRG	Secreted Signaling	PMID: 20682778
126	EPI II	FB II	Nrg1	ITGAV_ITGB3	0.00108308	0	NRG1_ITGAV_ITGB3	Nrg1 - (Itgav+Itgb3)	NRG	Secreted Signaling	PMID: 20682778
127	FB III	FB III	Nrg1	ITGAV_ITGB3	0.00734346	0	NRG1_ITGAV_ITGB3	Nrg1 - (Itgav+Itgb3)	NRG	Secreted Signaling	PMID: 20682778
128	EPI II	FB III	Nrg1	ITGAV_ITGB3	0.00259581	0	NRG1_ITGAV_ITGB3	Nrg1 - (Itgav+Itgb3)	NRG	Secreted Signaling	PMID: 20682778
129	FB III	FB IV	Nrg1	ITGAV_ITGB3	0.00552823	0	NRG1_ITGAV_ITGB3	Nrg1 - (Itgav+Itgb3)	NRG	Secreted Signaling	PMID: 20682778
130	EPI II	FB IV	Nrg1	ITGAV_ITGB3	0.00195184	0	NRG1_ITGAV_ITGB3	Nrg1 - (Itgav+Itgb3)	NRG	Secreted Signaling	PMID: 20682778
131	FB III	FB V	Nrg1	ITGAV_ITGB3	0.00428863	0	NRG1_ITGAV_ITGB3	Nrg1 - (Itgav+Itgb3)	NRG	Secreted Signaling	PMID: 20682778
132	EPI II	FB V	Nrg1	ITGAV_ITGB3	0.00151296	0	NRG1_ITGAV_ITGB3	Nrg1 - (Itgav+Itgb3)	NRG	Secreted Signaling	PMID: 20682778
133	FB I	FB I	Fgf7	Fgfr1	0.112802	0	FGF7_FGFR1	Fgf7 - Fgfr1	FGF	Secreted Signaling	PMC: 4393358
134	FB II	FB I	Fgf7	Fgfr1	0.0705751	0	FGF7_FGFR1	Fgf7 - Fgfr1	FGF	Secreted Signaling	PMC: 4393358
135	FB III	FB I	Fgf7	Fgfr1	0.103345	0	FGF7_FGFR1	Fgf7 - Fgfr1	FGF	Secreted Signaling	PMC: 4393358
136	FB IV	FB I	Fgf7	Fgfr1	0.104658	0	FGF7_FGFR1	Fgf7 - Fgfr1	FGF	Secreted Signaling	PMC: 4393358
137	FB V	FB I	Fgf7	Fgfr1	0.0964447	0	FGF7_FGFR1	Fgf7 - Fgfr1	FGF	Secreted Signaling	PMC: 4393358
138	FB I	FB II	Fgf7	Fgfr1	0.0742526	0	FGF7_FGFR1	Fgf7 - Fgfr1	FGF	Secreted Signaling	PMC: 4393358
139	FB III	FB II	Fgf7	Fgfr1	0.0677804	0	FGF7_FGFR1	Fgf7 - Fgfr1	FGF	Secreted Signaling	PMC: 4393358
140	FB IV	FB II	Fgf7	Fgfr1	0.068676	0	FGF7_FGFR1	Fgf7 - Fgfr1	FGF	Secreted Signaling	PMC: 4393358
141	FB V	FB II	Fgf7	Fgfr1	0.0630877	0.01	FGF7_FGFR1	Fgf7 - Fgfr1	FGF	Secreted Signaling	PMC: 4393358
142	FB I	FB III	Fgf7	Fgfr1	0.0736691	0	FGF7_FGFR1	Fgf7 - Fgfr1	FGF	Secreted Signaling	PMC: 4393358
143	FB III	FB III	Fgf7	Fgfr1	0.067244	0	FGF7_FGFR1	Fgf7 - Fgfr1	FGF	Secreted Signaling	PMC: 4393358
144	FB IV	FB III	Fgf7	Fgfr1	0.068133	0	FGF7_FGFR1	Fgf7 - Fgfr1	FGF	Secreted Signaling	PMC: 4393358
145	FB V	FB III	Fgf7	Fgfr1	0.062586	0.02	FGF7_FGFR1	Fgf7 - Fgfr1	FGF	Secreted Signaling	PMC: 4393358
146	FB I	FB IV	Fgf7	Fgfr1	0.11446	0	FGF7_FGFR1	Fgf7 - Fgfr1	FGF	Secreted Signaling	PMC: 4393358
147	FB II	FB IV	Fgf7	Fgfr1	0.0716625	0	FGF7_FGFR1	Fgf7 - Fgfr1	FGF	Secreted Signaling	PMC: 4393358
148	FB III	FB IV	Fgf7	Fgfr1	0.10488	0	FGF7_FGFR1	Fgf7 - Fgfr1	FGF	Secreted Signaling	PMC: 4393358
149	FB IV	FB IV	Fgf7	Fgfr1	0.10621	0	FGF7_FGFR1	Fgf7 - Fgfr1	FGF	Secreted Signaling	PMC: 4393358
150	FB V	FB IV	Fgf7	Fgfr1	0.0978888	0	FGF7_FGFR1	Fgf7 - Fgfr1	FGF	Secreted Signaling	PMC: 4393358
151	FB I	FB V	Fgf7	Fgfr1	0.0789996	0	FGF7_FGFR1	Fgf7 - Fgfr1	FGF	Secreted Signaling	PMC: 4393358
152	FB III	FB V	Fgf7	Fgfr1	0.0721459	0	FGF7_FGFR1	Fgf7 - Fgfr1	FGF	Secreted Signaling	PMC: 4393358
153	FB IV	FB V	Fgf7	Fgfr1	0.0730946	0	FGF7_FGFR1	Fgf7 - Fgfr1	FGF	Secreted Signaling	PMC: 4393358
154	FB V	FB V	Fgf7	Fgfr1	0.0671727	0.01	FGF7_FGFR1	Fgf7 - Fgfr1	FGF	Secreted Signaling	PMC: 4393358
155	FB I	FB I	Fgf7	Fgfr2	0.00113172	0	FGF7_FGFR2	Fgf7 - Fgfr2	FGF	Secreted Signaling	PMC: 4393358
156	FB II	FB I	Fgf7	Fgfr2	0.0006762	0	FGF7_FGFR2	Fgf7 - Fgfr2	FGF	Secreted Signaling	PMC: 4393358
157	FB III	FB I	Fgf7	Fgfr2	0.00102601	0	FGF7_FGFR2	Fgf7 - Fgfr2	FGF	Secreted Signaling	PMC: 4393358
158	FB IV	FB I	Fgf7	Fgfr2	0.00104055	0	FGF7_FGFR2	Fgf7 - Fgfr2	FGF	Secreted Signaling	PMC: 4393358
159	FB V	FB I	Fgf7	Fgfr2	0.00095026	0	FGF7_FGFR2	Fgf7 - Fgfr2	FGF	Secreted Signaling	PMC: 4393358
160	FB I	FB IV	Fgf7	Fgfr2	0.0138398	0	FGF7_FGFR2	Fgf7 - Fgfr2	FGF	Secreted Signaling	PMC: 4393358
161	FB II	FB IV	Fgf7	Fgfr2	0.00831183	0	FGF7_FGFR2	Fgf7 - Fgfr2	FGF	Secreted Signaling	PMC: 4393358
162	FB III	FB IV	Fgf7	Fgfr2	0.012562	0	FGF7_FGFR2	Fgf7 - Fgfr2	FGF	Secreted Signaling	PMC: 4393358
163	FB IV	FB IV	Fgf7	Fgfr2	0.0127379	0	FGF7_FGFR2	Fgf7 - Fgfr2	FGF	Secreted Signaling	PMC: 4393358
164	FB V	FB IV	Fgf7	Fgfr2	0.0116445	0	FGF7_FGFR2	Fgf7 - Fgfr2	FGF	Secreted Signaling	PMC: 4393358
165	EPI II	FB I	Pdgfa	Pdgfra	0.00350528	0	PDGFA_PDGFRA	Pdgfa - Pdgfra	PDGF	Secreted Signaling	PMID: 15207812
166	FB V	FB I	Pdgfa	Pdgfra	0.0168005	0	PDGFA_PDGFRA	Pdgfa - Pdgfra	PDGF	Secreted Signaling	PMID: 15207812
167	EPI II	FB II	Pdgfa	Pdgfra	0.00246571	0	PDGFA_PDGFRA	Pdgfa - Pdgfra	PDGF	Secreted Signaling	PMID: 15207812
168	FB V	FB II	Pdgfa	Pdgfra	0.0119126	0	PDGFA_PDGFRA	Pdgfa - Pdgfra	PDGF	Secreted Signaling	PMID: 15207812
169	EPI II	FB III	Pdgfa	Pdgfra	0.00271177	0	PDGFA_PDGFRA	Pdgfa - Pdgfra	PDGF	Secreted Signaling	PMID: 15207812
170	FB V	FB III	Pdgfa	Pdgfra	0.0130262	0	PDGFA_PDGFRA	Pdgfa - Pdgfra	PDGF	Secreted Signaling	PMID: 15207812
171	EPI II	FB IV	Pdgfa	Pdgfra	0.00347938	0	PDGFA_PDGFRA	Pdgfa - Pdgfra	PDGF	Secreted Signaling	PMID: 15207812
172	FB V	FB IV	Pdgfa	Pdgfra	0.0165064	0	PDGFA_PDGFRA	Pdgfa - Pdgfra	PDGF	Secreted Signaling	PMID: 15207812
173	EPI II	FB V	Pdgfa	Pdgfra	0.00123324	0	PDGFA_PDGFRA	Pdgfa - Pdgfra	PDGF	Secreted Signaling	PMID: 15207812
174	FB V	FB V	Pdgfa	Pdgfra	0.00601313	0	PDGFA_PDGFRA	Pdgfa - Pdgfra	PDGF	Secreted Signaling	PMID: 15207812
175	EPI II	FB I	Pdgfa	Pdgfrb	0.00463962	0	PDGFA_PDGFRB	Pdgfa - Pdgfrb	PDGF	Secreted Signaling	PMID: 15207812
176	FB V	FB I	Pdgfa	Pdgfrb	0.0220068	0	PDGFA_PDGFRB	Pdgfa - Pdgfrb	PDGF	Secreted Signaling	PMID: 15207812
177	EPI II	FB II	Pdgfa	Pdgfrb	0.00243851	0	PDGFA_PDGFRB	Pdgfa - Pdgfrb	PDGF	Secreted Signaling	PMID: 15207812
178	FB V	FB II	Pdgfa	Pdgfrb	0.0117844	0	PDGFA_PDGFRB	Pdgfa - Pdgfrb	PDGF	Secreted Signaling	PMID: 15207812
179	EPI II	FB III	Pdgfa	Pdgfrb	0.00213615	0	PDGFA_PDGFRB	Pdgfa - Pdgfrb	PDGF	Secreted Signaling	PMID: 15207812
180	FB V	FB III	Pdgfa	Pdgfrb	0.0103274	0	PDGFA_PDGFRB	Pdgfa - Pdgfrb	PDGF	Secreted Signaling	PMID: 15207812
181	EPI II	FB IV	Pdgfa	Pdgfrb	0.00361117	0	PDGFA_PDGFRB	Pdgfa - Pdgfrb	PDGF	Secreted Signaling	PMID: 15207812
182	FB V	FB IV	Pdgfa	Pdgfrb	0.0171042	0	PDGFA_PDGFRB	Pdgfa - Pdgfrb	PDGF	Secreted Signaling	PMID: 15207812
183	EPI II	FB V	Pdgfa	Pdgfrb	0.00233682	0	PDGFA_PDGFRB	Pdgfa - Pdgfrb	PDGF	Secreted Signaling	PMID: 15207812
184	FB V	FB V	Pdgfa	Pdgfrb	0.011237	0	PDGFA_PDGFRB	Pdgfa - Pdgfrb	PDGF	Secreted Signaling	PMID: 15207812
185	FB I	FB I	Igf1	Igf1r	0.00197875	0	IGF1_IGF1R	Igf1 - Igf1r	IGF	Secreted Signaling	PMID: 14604834
186	FB I	FB II	Igf1	Igf1r	0.00193121	0	IGF1_IGF1R	Igf1 - Igf1r	IGF	Secreted Signaling	PMID: 14604834
187	FB I	FB III	Igf1	Igf1r	0.00216552	0	IGF1_IGF1R	Igf1 - Igf1r	IGF	Secreted Signaling	PMID: 14604834
188	FB I	FB IV	Igf1	Igf1r	0.00157147	0	IGF1_IGF1R	Igf1 - Igf1r	IGF	Secreted Signaling	PMID: 14604834
189	FB I	EPI II	Igf1	Igf1r	0.000672861	0	IGF1_IGF1R	Igf1 - Igf1r	IGF	Secreted Signaling	PMID: 14604834
190	FB I	FB V	Igf1	Igf1r	0.000712791	0	IGF1_IGF1R	Igf1 - Igf1r	IGF	Secreted Signaling	PMID: 14604834
191	FB I	FB I	Igf1	ITGAV_ITGB3	0.000318176	0	IGF1_ITGAV_ITGB3	Igf1 - (Itgav+Itgb3)	IGF	Secreted Signaling	PMID: 28190785; PMID: 28873464
192	FB I	FB II	Igf1	ITGAV_ITGB3	0.00084602	0	IGF1_ITGAV_ITGB3	Igf1 - (Itgav+Itgb3)	IGF	Secreted Signaling	PMID: 28190785; PMID: 28873464
193	FB I	FB III	Igf1	ITGAV_ITGB3	0.00175632	0	IGF1_ITGAV_ITGB3	Igf1 - (Itgav+Itgb3)	IGF	Secreted Signaling	PMID: 28190785; PMID: 28873464
194	FB I	FB IV	Igf1	ITGAV_ITGB3	0.000840312	0	IGF1_ITGAV_ITGB3	Igf1 - (Itgav+Itgb3)	IGF	Secreted Signaling	PMID: 28190785; PMID: 28873464
195	FB I	FB V	Igf1	ITGAV_ITGB3	0.000757734	0	IGF1_ITGAV_ITGB3	Igf1 - (Itgav+Itgb3)	IGF	Secreted Signaling	PMID: 28190785; PMID: 28873464
196	FB I	EPI II	Igf1	ITGA6_ITGB4	0.000895379	0	IGF1_ITGA6_ITGB4	Igf1 - (Itga6+Itgb4)	IGF	Secreted Signaling	PMID: 28190785; PMID: 28873464
197	EPI II	FB I	Il1a	IL1R1_IL1RAP	0.00423226	0	IL1A_IL1R1_IL1RAP	Il1a - (Il1r1+Il1rap)	IL1	Secreted Signaling	KEGG: mmu04060
198	EPI II	FB II	Il1a	IL1R1_IL1RAP	0.00374131	0	IL1A_IL1R1_IL1RAP	Il1a - (Il1r1+Il1rap)	IL1	Secreted Signaling	KEGG: mmu04060
199	EPI II	FB III	Il1a	IL1R1_IL1RAP	0.0055409	0	IL1A_IL1R1_IL1RAP	Il1a - (Il1r1+Il1rap)	IL1	Secreted Signaling	KEGG: mmu04060
200	EPI II	FB IV	Il1a	IL1R1_IL1RAP	0.00702188	0	IL1A_IL1R1_IL1RAP	Il1a - (Il1r1+Il1rap)	IL1	Secreted Signaling	KEGG: mmu04060
201	EPI II	FB V	Il1a	IL1R1_IL1RAP	0.00252052	0	IL1A_IL1R1_IL1RAP	Il1a - (Il1r1+Il1rap)	IL1	Secreted Signaling	KEGG: mmu04060
202	EPI II	FB III	Il1f5	IL1RL2_IL1RAP	0.00462987	0	IL1F5_IL1RL2_IL1RAP	Il1f5 - (Il1rl2+Il1rap)	IL1	Secreted Signaling	KEGG: mmu04060
203	EPI II	FB V	Il1f5	IL1RL2_IL1RAP	0.00234569	0	IL1F5_IL1RL2_IL1RAP	Il1f5 - (Il1rl2+Il1rap)	IL1	Secreted Signaling	KEGG: mmu04060
204	EPI II	FB III	Il1f6	IL1RL2_IL1RAP	0.0012081	0	IL1F6_IL1RL2_IL1RAP	Il1f6 - (Il1rl2+Il1rap)	IL1	Secreted Signaling	KEGG: mmu04060
205	EPI II	FB V	Il1f6	IL1RL2_IL1RAP	0.000611038	0	IL1F6_IL1RL2_IL1RAP	Il1f6 - (Il1rl2+Il1rap)	IL1	Secreted Signaling	KEGG: mmu04060
206	EPI II	FB III	Il1f9	IL1RL2_IL1RAP	0.00097969	0	IL1F9_IL1RL2_IL1RAP	Il1f9 - (Il1rl2+Il1rap)	IL1	Secreted Signaling	KEGG: mmu04060
207	EPI II	FB V	Il1f9	IL1RL2_IL1RAP	0.000495457	0	IL1F9_IL1RL2_IL1RAP	Il1f9 - (Il1rl2+Il1rap)	IL1	Secreted Signaling	KEGG: mmu04060
208	FB V	FB II	Il33	IL1RL1_IL1RAP	0.00465861	0	IL33_IL1RL1_IL1RAP	Il33 - (Il1rl1+Il1rap)	IL1	Secreted Signaling	KEGG: mmu04060
209	FB V	FB III	Il33	IL1RL1_IL1RAP	0.00916971	0	IL33_IL1RL1_IL1RAP	Il33 - (Il1rl1+Il1rap)	IL1	Secreted Signaling	KEGG: mmu04060
210	FB V	FB IV	Il33	IL1RL1_IL1RAP	0.00541776	0	IL33_IL1RL1_IL1RAP	Il33 - (Il1rl1+Il1rap)	IL1	Secreted Signaling	KEGG: mmu04060
211	FB V	FB V	Il33	IL1RL1_IL1RAP	0.00327769	0	IL33_IL1RL1_IL1RAP	Il33 - (Il1rl1+Il1rap)	IL1	Secreted Signaling	KEGG: mmu04060
212	FB III	FB I	Tnfsf12	Tnfrsf12a	0.00184528	0	TNFSF12_TNFRSF12A	Tnfsf12 - Tnfrsf12a	TWEAK	Secreted Signaling	KEGG: mmu04060
213	FB IV	FB I	Tnfsf12	Tnfrsf12a	0.00140923	0	TNFSF12_TNFRSF12A	Tnfsf12 - Tnfrsf12a	TWEAK	Secreted Signaling	KEGG: mmu04060
214	FB III	FB II	Tnfsf12	Tnfrsf12a	0.00608078	0	TNFSF12_TNFRSF12A	Tnfsf12 - Tnfrsf12a	TWEAK	Secreted Signaling	KEGG: mmu04060
215	FB IV	FB II	Tnfsf12	Tnfrsf12a	0.00464851	0	TNFSF12_TNFRSF12A	Tnfsf12 - Tnfrsf12a	TWEAK	Secreted Signaling	KEGG: mmu04060
216	FB III	FB III	Tnfsf12	Tnfrsf12a	0.00783737	0	TNFSF12_TNFRSF12A	Tnfsf12 - Tnfrsf12a	TWEAK	Secreted Signaling	KEGG: mmu04060
217	FB IV	FB III	Tnfsf12	Tnfrsf12a	0.00599384	0	TNFSF12_TNFRSF12A	Tnfsf12 - Tnfrsf12a	TWEAK	Secreted Signaling	KEGG: mmu04060
218	FB III	FB IV	Tnfsf12	Tnfrsf12a	0.00522183	0	TNFSF12_TNFRSF12A	Tnfsf12 - Tnfrsf12a	TWEAK	Secreted Signaling	KEGG: mmu04060
219	FB IV	FB IV	Tnfsf12	Tnfrsf12a	0.00399106	0	TNFSF12_TNFRSF12A	Tnfsf12 - Tnfrsf12a	TWEAK	Secreted Signaling	KEGG: mmu04060
220	FB III	EPI I	Tnfsf12	Tnfrsf12a	0.0126511	0	TNFSF12_TNFRSF12A	Tnfsf12 - Tnfrsf12a	TWEAK	Secreted Signaling	KEGG: mmu04060
221	FB IV	EPI I	Tnfsf12	Tnfrsf12a	0.00968634	0	TNFSF12_TNFRSF12A	Tnfsf12 - Tnfrsf12a	TWEAK	Secreted Signaling	KEGG: mmu04060
222	FB III	EPI II	Tnfsf12	Tnfrsf12a	0.00477056	0	TNFSF12_TNFRSF12A	Tnfsf12 - Tnfrsf12a	TWEAK	Secreted Signaling	KEGG: mmu04060
223	FB IV	EPI II	Tnfsf12	Tnfrsf12a	0.00364577	0	TNFSF12_TNFRSF12A	Tnfsf12 - Tnfrsf12a	TWEAK	Secreted Signaling	KEGG: mmu04060
224	FB III	FB V	Tnfsf12	Tnfrsf12a	0.006197	0	TNFSF12_TNFRSF12A	Tnfsf12 - Tnfrsf12a	TWEAK	Secreted Signaling	KEGG: mmu04060
225	FB IV	FB V	Tnfsf12	Tnfrsf12a	0.00473748	0	TNFSF12_TNFRSF12A	Tnfsf12 - Tnfrsf12a	TWEAK	Secreted Signaling	KEGG: mmu04060
226	FB I	FB I	Spp1	Cd44	0.0188474	0	SPP1_CD44	Spp1 - Cd44	SPP1	Secreted Signaling	PMID: 21907263
227	FB II	FB I	Spp1	Cd44	0.0292589	0	SPP1_CD44	Spp1 - Cd44	SPP1	Secreted Signaling	PMID: 21907263
228	FB IV	FB I	Spp1	Cd44	0.0323814	0	SPP1_CD44	Spp1 - Cd44	SPP1	Secreted Signaling	PMID: 21907263
229	FB V	FB I	Spp1	Cd44	0.0464344	0	SPP1_CD44	Spp1 - Cd44	SPP1	Secreted Signaling	PMID: 21907263
230	FB II	FB IV	Spp1	Cd44	0.0266148	0	SPP1_CD44	Spp1 - Cd44	SPP1	Secreted Signaling	PMID: 21907263
231	FB IV	FB IV	Spp1	Cd44	0.0294636	0	SPP1_CD44	Spp1 - Cd44	SPP1	Secreted Signaling	PMID: 21907263
232	FB V	FB IV	Spp1	Cd44	0.0423058	0	SPP1_CD44	Spp1 - Cd44	SPP1	Secreted Signaling	PMID: 21907263
233	FB I	EPI I	Spp1	Cd44	0.0540359	0	SPP1_CD44	Spp1 - Cd44	SPP1	Secreted Signaling	PMID: 21907263
234	FB II	EPI I	Spp1	Cd44	0.0822562	0	SPP1_CD44	Spp1 - Cd44	SPP1	Secreted Signaling	PMID: 21907263
235	FB III	EPI I	Spp1	Cd44	0.0391969	0	SPP1_CD44	Spp1 - Cd44	SPP1	Secreted Signaling	PMID: 21907263
236	FB IV	EPI I	Spp1	Cd44	0.090507	0	SPP1_CD44	Spp1 - Cd44	SPP1	Secreted Signaling	PMID: 21907263
237	FB V	EPI I	Spp1	Cd44	0.126488	0	SPP1_CD44	Spp1 - Cd44	SPP1	Secreted Signaling	PMID: 21907263
238	FB I	EPI II	Spp1	Cd44	0.0482063	0	SPP1_CD44	Spp1 - Cd44	SPP1	Secreted Signaling	PMID: 21907263
239	FB II	EPI II	Spp1	Cd44	0.0736191	0	SPP1_CD44	Spp1 - Cd44	SPP1	Secreted Signaling	PMID: 21907263
240	FB III	EPI II	Spp1	Cd44	0.0349091	0	SPP1_CD44	Spp1 - Cd44	SPP1	Secreted Signaling	PMID: 21907263
241	FB IV	EPI II	Spp1	Cd44	0.08108	0	SPP1_CD44	Spp1 - Cd44	SPP1	Secreted Signaling	PMID: 21907263
242	FB V	EPI II	Spp1	Cd44	0.113782	0	SPP1_CD44	Spp1 - Cd44	SPP1	Secreted Signaling	PMID: 21907263
243	FB V	FB V	Spp1	Cd44	0.0284145	0	SPP1_CD44	Spp1 - Cd44	SPP1	Secreted Signaling	PMID: 21907263
244	FB II	FB I	Spp1	ITGAV_ITGB3	0.0303578	0.01	SPP1_ITGAV_ITGB3	Spp1 - (Itgav+Itgb3)	SPP1	Secreted Signaling	PMID: 21907263
245	FB IV	FB I	Spp1	ITGAV_ITGB3	0.0335934	0	SPP1_ITGAV_ITGB3	Spp1 - (Itgav+Itgb3)	SPP1	Secreted Signaling	PMID: 21907263
246	FB V	FB I	Spp1	ITGAV_ITGB3	0.0481463	0	SPP1_ITGAV_ITGB3	Spp1 - (Itgav+Itgb3)	SPP1	Secreted Signaling	PMID: 21907263
247	FB I	FB II	Spp1	ITGAV_ITGB3	0.0307443	0	SPP1_ITGAV_ITGB3	Spp1 - (Itgav+Itgb3)	SPP1	Secreted Signaling	PMID: 21907263
248	FB II	FB II	Spp1	ITGAV_ITGB3	0.0474102	0	SPP1_ITGAV_ITGB3	Spp1 - (Itgav+Itgb3)	SPP1	Secreted Signaling	PMID: 21907263
249	FB IV	FB II	Spp1	ITGAV_ITGB3	0.0523651	0	SPP1_ITGAV_ITGB3	Spp1 - (Itgav+Itgb3)	SPP1	Secreted Signaling	PMID: 21907263
250	FB V	FB II	Spp1	ITGAV_ITGB3	0.0744239	0	SPP1_ITGAV_ITGB3	Spp1 - (Itgav+Itgb3)	SPP1	Secreted Signaling	PMID: 21907263
251	FB I	FB III	Spp1	ITGAV_ITGB3	0.0707503	0	SPP1_ITGAV_ITGB3	Spp1 - (Itgav+Itgb3)	SPP1	Secreted Signaling	PMID: 21907263
252	FB II	FB III	Spp1	ITGAV_ITGB3	0.106715	0	SPP1_ITGAV_ITGB3	Spp1 - (Itgav+Itgb3)	SPP1	Secreted Signaling	PMID: 21907263
253	FB III	FB III	Spp1	ITGAV_ITGB3	0.0515716	0	SPP1_ITGAV_ITGB3	Spp1 - (Itgav+Itgb3)	SPP1	Secreted Signaling	PMID: 21907263
254	FB IV	FB III	Spp1	ITGAV_ITGB3	0.117106	0	SPP1_ITGAV_ITGB3	Spp1 - (Itgav+Itgb3)	SPP1	Secreted Signaling	PMID: 21907263
255	FB V	FB III	Spp1	ITGAV_ITGB3	0.161781	0	SPP1_ITGAV_ITGB3	Spp1 - (Itgav+Itgb3)	SPP1	Secreted Signaling	PMID: 21907263
256	FB I	FB IV	Spp1	ITGAV_ITGB3	0.054116	0	SPP1_ITGAV_ITGB3	Spp1 - (Itgav+Itgb3)	SPP1	Secreted Signaling	PMID: 21907263
257	FB II	FB IV	Spp1	ITGAV_ITGB3	0.0823745	0	SPP1_ITGAV_ITGB3	Spp1 - (Itgav+Itgb3)	SPP1	Secreted Signaling	PMID: 21907263
258	FB III	FB IV	Spp1	ITGAV_ITGB3	0.0392559	0	SPP1_ITGAV_ITGB3	Spp1 - (Itgav+Itgb3)	SPP1	Secreted Signaling	PMID: 21907263
259	FB IV	FB IV	Spp1	ITGAV_ITGB3	0.0906359	0	SPP1_ITGAV_ITGB3	Spp1 - (Itgav+Itgb3)	SPP1	Secreted Signaling	PMID: 21907263
260	FB V	FB IV	Spp1	ITGAV_ITGB3	0.126661	0	SPP1_ITGAV_ITGB3	Spp1 - (Itgav+Itgb3)	SPP1	Secreted Signaling	PMID: 21907263
261	FB I	FB V	Spp1	ITGAV_ITGB3	0.0424465	0	SPP1_ITGAV_ITGB3	Spp1 - (Itgav+Itgb3)	SPP1	Secreted Signaling	PMID: 21907263
262	FB II	FB V	Spp1	ITGAV_ITGB3	0.0650303	0	SPP1_ITGAV_ITGB3	Spp1 - (Itgav+Itgb3)	SPP1	Secreted Signaling	PMID: 21907263
263	FB IV	FB V	Spp1	ITGAV_ITGB3	0.0716882	0	SPP1_ITGAV_ITGB3	Spp1 - (Itgav+Itgb3)	SPP1	Secreted Signaling	PMID: 21907263
264	FB V	FB V	Spp1	ITGAV_ITGB3	0.101019	0	SPP1_ITGAV_ITGB3	Spp1 - (Itgav+Itgb3)	SPP1	Secreted Signaling	PMID: 21907263
265	FB II	FB I	Spp1	ITGAV_ITGB1	0.065323	0.01	SPP1_ITGAV_ITGB1	Spp1 - (Itgav+Itgb1)	SPP1	Secreted Signaling	PMID: 21907263
266	FB IV	FB I	Spp1	ITGAV_ITGB1	0.0720085	0	SPP1_ITGAV_ITGB1	Spp1 - (Itgav+Itgb1)	SPP1	Secreted Signaling	PMID: 21907263
267	FB V	FB I	Spp1	ITGAV_ITGB1	0.101456	0	SPP1_ITGAV_ITGB1	Spp1 - (Itgav+Itgb1)	SPP1	Secreted Signaling	PMID: 21907263
268	FB II	FB II	Spp1	ITGAV_ITGB1	0.0895912	0	SPP1_ITGAV_ITGB1	Spp1 - (Itgav+Itgb1)	SPP1	Secreted Signaling	PMID: 21907263
269	FB IV	FB II	Spp1	ITGAV_ITGB1	0.0984988	0	SPP1_ITGAV_ITGB1	Spp1 - (Itgav+Itgb1)	SPP1	Secreted Signaling	PMID: 21907263
270	FB V	FB II	Spp1	ITGAV_ITGB1	0.137178	0	SPP1_ITGAV_ITGB1	Spp1 - (Itgav+Itgb1)	SPP1	Secreted Signaling	PMID: 21907263
271	FB I	FB III	Spp1	ITGAV_ITGB1	0.0823568	0	SPP1_ITGAV_ITGB1	Spp1 - (Itgav+Itgb1)	SPP1	Secreted Signaling	PMID: 21907263
272	FB II	FB III	Spp1	ITGAV_ITGB1	0.123438	0	SPP1_ITGAV_ITGB1	Spp1 - (Itgav+Itgb1)	SPP1	Secreted Signaling	PMID: 21907263
273	FB IV	FB III	Spp1	ITGAV_ITGB1	0.135211	0	SPP1_ITGAV_ITGB1	Spp1 - (Itgav+Itgb1)	SPP1	Secreted Signaling	PMID: 21907263
274	FB V	FB III	Spp1	ITGAV_ITGB1	0.185342	0	SPP1_ITGAV_ITGB1	Spp1 - (Itgav+Itgb1)	SPP1	Secreted Signaling	PMID: 21907263
275	FB I	FB IV	Spp1	ITGAV_ITGB1	0.076162	0	SPP1_ITGAV_ITGB1	Spp1 - (Itgav+Itgb1)	SPP1	Secreted Signaling	PMID: 21907263
276	FB II	FB IV	Spp1	ITGAV_ITGB1	0.114539	0	SPP1_ITGAV_ITGB1	Spp1 - (Itgav+Itgb1)	SPP1	Secreted Signaling	PMID: 21907263
277	FB IV	FB IV	Spp1	ITGAV_ITGB1	0.125584	0	SPP1_ITGAV_ITGB1	Spp1 - (Itgav+Itgb1)	SPP1	Secreted Signaling	PMID: 21907263
278	FB V	FB IV	Spp1	ITGAV_ITGB1	0.17286	0	SPP1_ITGAV_ITGB1	Spp1 - (Itgav+Itgb1)	SPP1	Secreted Signaling	PMID: 21907263
279	FB II	FB V	Spp1	ITGAV_ITGB1	0.0983588	0	SPP1_ITGAV_ITGB1	Spp1 - (Itgav+Itgb1)	SPP1	Secreted Signaling	PMID: 21907263
280	FB IV	FB V	Spp1	ITGAV_ITGB1	0.108035	0	SPP1_ITGAV_ITGB1	Spp1 - (Itgav+Itgb1)	SPP1	Secreted Signaling	PMID: 21907263
281	FB V	FB V	Spp1	ITGAV_ITGB1	0.149836	0	SPP1_ITGAV_ITGB1	Spp1 - (Itgav+Itgb1)	SPP1	Secreted Signaling	PMID: 21907263
282	FB I	FB I	Spp1	ITGAV_ITGB5	0.0326991	0	SPP1_ITGAV_ITGB5	Spp1 - (Itgav+Itgb5)	SPP1	Secreted Signaling	PMID: 21907263
283	FB II	FB I	Spp1	ITGAV_ITGB5	0.0503697	0	SPP1_ITGAV_ITGB5	Spp1 - (Itgav+Itgb5)	SPP1	Secreted Signaling	PMID: 21907263
284	FB IV	FB I	Spp1	ITGAV_ITGB5	0.0556159	0	SPP1_ITGAV_ITGB5	Spp1 - (Itgav+Itgb5)	SPP1	Secreted Signaling	PMID: 21907263
285	FB V	FB I	Spp1	ITGAV_ITGB5	0.0789299	0	SPP1_ITGAV_ITGB5	Spp1 - (Itgav+Itgb5)	SPP1	Secreted Signaling	PMID: 21907263
286	FB II	FB II	Spp1	ITGAV_ITGB5	0.042698	0	SPP1_ITGAV_ITGB5	Spp1 - (Itgav+Itgb5)	SPP1	Secreted Signaling	PMID: 21907263
287	FB IV	FB II	Spp1	ITGAV_ITGB5	0.0471849	0	SPP1_ITGAV_ITGB5	Spp1 - (Itgav+Itgb5)	SPP1	Secreted Signaling	PMID: 21907263
288	FB V	FB II	Spp1	ITGAV_ITGB5	0.0672163	0	SPP1_ITGAV_ITGB5	Spp1 - (Itgav+Itgb5)	SPP1	Secreted Signaling	PMID: 21907263
289	FB I	FB III	Spp1	ITGAV_ITGB5	0.0570574	0	SPP1_ITGAV_ITGB5	Spp1 - (Itgav+Itgb5)	SPP1	Secreted Signaling	PMID: 21907263
290	FB II	FB III	Spp1	ITGAV_ITGB5	0.086711	0	SPP1_ITGAV_ITGB5	Spp1 - (Itgav+Itgb5)	SPP1	Secreted Signaling	PMID: 21907263
291	FB III	FB III	Spp1	ITGAV_ITGB5	0.041425	0	SPP1_ITGAV_ITGB5	Spp1 - (Itgav+Itgb5)	SPP1	Secreted Signaling	PMID: 21907263
292	FB IV	FB III	Spp1	ITGAV_ITGB5	0.0953622	0	SPP1_ITGAV_ITGB5	Spp1 - (Itgav+Itgb5)	SPP1	Secreted Signaling	PMID: 21907263
293	FB V	FB III	Spp1	ITGAV_ITGB5	0.132991	0	SPP1_ITGAV_ITGB5	Spp1 - (Itgav+Itgb5)	SPP1	Secreted Signaling	PMID: 21907263
294	FB I	FB IV	Spp1	ITGAV_ITGB5	0.0559324	0	SPP1_ITGAV_ITGB5	Spp1 - (Itgav+Itgb5)	SPP1	Secreted Signaling	PMID: 21907263
295	FB II	FB IV	Spp1	ITGAV_ITGB5	0.0850541	0	SPP1_ITGAV_ITGB5	Spp1 - (Itgav+Itgb5)	SPP1	Secreted Signaling	PMID: 21907263
296	FB III	FB IV	Spp1	ITGAV_ITGB5	0.040595	0	SPP1_ITGAV_ITGB5	Spp1 - (Itgav+Itgb5)	SPP1	Secreted Signaling	PMID: 21907263
297	FB IV	FB IV	Spp1	ITGAV_ITGB5	0.0935569	0	SPP1_ITGAV_ITGB5	Spp1 - (Itgav+Itgb5)	SPP1	Secreted Signaling	PMID: 21907263
298	FB V	FB IV	Spp1	ITGAV_ITGB5	0.130577	0	SPP1_ITGAV_ITGB5	Spp1 - (Itgav+Itgb5)	SPP1	Secreted Signaling	PMID: 21907263
299	FB II	FB V	Spp1	ITGAV_ITGB5	0.0390609	0	SPP1_ITGAV_ITGB5	Spp1 - (Itgav+Itgb5)	SPP1	Secreted Signaling	PMID: 21907263
300	FB IV	FB V	Spp1	ITGAV_ITGB5	0.0431829	0	SPP1_ITGAV_ITGB5	Spp1 - (Itgav+Itgb5)	SPP1	Secreted Signaling	PMID: 21907263
301	FB V	FB V	Spp1	ITGAV_ITGB5	0.0616251	0	SPP1_ITGAV_ITGB5	Spp1 - (Itgav+Itgb5)	SPP1	Secreted Signaling	PMID: 21907263
302	FB I	EPI II	Spp1	ITGAV_ITGB6	0.012683	0	SPP1_ITGAV_ITGB6	Spp1 - (Itgav+Itgb6)	SPP1	Secreted Signaling	PMID: 21907263
303	FB II	EPI II	Spp1	ITGAV_ITGB6	0.0197578	0	SPP1_ITGAV_ITGB6	Spp1 - (Itgav+Itgb6)	SPP1	Secreted Signaling	PMID: 21907263
304	FB III	EPI II	Spp1	ITGAV_ITGB6	0.00909095	0	SPP1_ITGAV_ITGB6	Spp1 - (Itgav+Itgb6)	SPP1	Secreted Signaling	PMID: 21907263
305	FB IV	EPI II	Spp1	ITGAV_ITGB6	0.0218892	0	SPP1_ITGAV_ITGB6	Spp1 - (Itgav+Itgb6)	SPP1	Secreted Signaling	PMID: 21907263
306	EPI I	EPI II	Spp1	ITGAV_ITGB6	0.00342039	0	SPP1_ITGAV_ITGB6	Spp1 - (Itgav+Itgb6)	SPP1	Secreted Signaling	PMID: 21907263
307	EPI II	EPI II	Spp1	ITGAV_ITGB6	0.00320985	0	SPP1_ITGAV_ITGB6	Spp1 - (Itgav+Itgb6)	SPP1	Secreted Signaling	PMID: 21907263
308	FB V	EPI II	Spp1	ITGAV_ITGB6	0.0315372	0	SPP1_ITGAV_ITGB6	Spp1 - (Itgav+Itgb6)	SPP1	Secreted Signaling	PMID: 21907263
309	FB I	FB III	Spp1	ITGA9_ITGB1	0.0275462	0	SPP1_ITGA9_ITGB1	Spp1 - (Itga9+Itgb1)	SPP1	Secreted Signaling	PMID: 21907263
310	FB II	FB III	Spp1	ITGA9_ITGB1	0.0425546	0	SPP1_ITGA9_ITGB1	Spp1 - (Itga9+Itgb1)	SPP1	Secreted Signaling	PMID: 21907263
311	FB III	FB III	Spp1	ITGA9_ITGB1	0.0198292	0	SPP1_ITGA9_ITGB1	Spp1 - (Itga9+Itgb1)	SPP1	Secreted Signaling	PMID: 21907263
312	FB IV	FB III	Spp1	ITGA9_ITGB1	0.0470271	0	SPP1_ITGA9_ITGB1	Spp1 - (Itga9+Itgb1)	SPP1	Secreted Signaling	PMID: 21907263
313	EPI I	FB III	Spp1	ITGA9_ITGB1	0.00751132	0	SPP1_ITGA9_ITGB1	Spp1 - (Itga9+Itgb1)	SPP1	Secreted Signaling	PMID: 21907263
314	EPI II	FB III	Spp1	ITGA9_ITGB1	0.00705076	0	SPP1_ITGA9_ITGB1	Spp1 - (Itga9+Itgb1)	SPP1	Secreted Signaling	PMID: 21907263
315	FB V	FB III	Spp1	ITGA9_ITGB1	0.0669962	0	SPP1_ITGA9_ITGB1	Spp1 - (Itga9+Itgb1)	SPP1	Secreted Signaling	PMID: 21907263
316	FB I	FB IV	Spp1	ITGA9_ITGB1	0.0388271	0	SPP1_ITGA9_ITGB1	Spp1 - (Itga9+Itgb1)	SPP1	Secreted Signaling	PMID: 21907263
317	FB II	FB IV	Spp1	ITGA9_ITGB1	0.059605	0	SPP1_ITGA9_ITGB1	Spp1 - (Itga9+Itgb1)	SPP1	Secreted Signaling	PMID: 21907263
318	FB III	FB IV	Spp1	ITGA9_ITGB1	0.0280408	0	SPP1_ITGA9_ITGB1	Spp1 - (Itga9+Itgb1)	SPP1	Secreted Signaling	PMID: 21907263
319	FB IV	FB IV	Spp1	ITGA9_ITGB1	0.0657465	0	SPP1_ITGA9_ITGB1	Spp1 - (Itga9+Itgb1)	SPP1	Secreted Signaling	PMID: 21907263
320	EPI I	FB IV	Spp1	ITGA9_ITGB1	0.0106775	0	SPP1_ITGA9_ITGB1	Spp1 - (Itga9+Itgb1)	SPP1	Secreted Signaling	PMID: 21907263
321	EPI II	FB IV	Spp1	ITGA9_ITGB1	0.0100247	0	SPP1_ITGA9_ITGB1	Spp1 - (Itga9+Itgb1)	SPP1	Secreted Signaling	PMID: 21907263
322	FB V	FB IV	Spp1	ITGA9_ITGB1	0.0928896	0	SPP1_ITGA9_ITGB1	Spp1 - (Itga9+Itgb1)	SPP1	Secreted Signaling	PMID: 21907263
323	FB I	FB V	Spp1	ITGA9_ITGB1	0.0302878	0	SPP1_ITGA9_ITGB1	Spp1 - (Itga9+Itgb1)	SPP1	Secreted Signaling	PMID: 21907263
324	FB II	FB V	Spp1	ITGA9_ITGB1	0.0467182	0	SPP1_ITGA9_ITGB1	Spp1 - (Itga9+Itgb1)	SPP1	Secreted Signaling	PMID: 21907263
325	FB III	FB V	Spp1	ITGA9_ITGB1	0.0218199	0.01	SPP1_ITGA9_ITGB1	Spp1 - (Itga9+Itgb1)	SPP1	Secreted Signaling	PMID: 21907263
326	FB IV	FB V	Spp1	ITGA9_ITGB1	0.0516047	0	SPP1_ITGA9_ITGB1	Spp1 - (Itga9+Itgb1)	SPP1	Secreted Signaling	PMID: 21907263
327	EPI I	FB V	Spp1	ITGA9_ITGB1	0.00827587	0.01	SPP1_ITGA9_ITGB1	Spp1 - (Itga9+Itgb1)	SPP1	Secreted Signaling	PMID: 21907263
328	EPI II	FB V	Spp1	ITGA9_ITGB1	0.00776879	0.01	SPP1_ITGA9_ITGB1	Spp1 - (Itga9+Itgb1)	SPP1	Secreted Signaling	PMID: 21907263
329	FB V	FB V	Spp1	ITGA9_ITGB1	0.0733679	0	SPP1_ITGA9_ITGB1	Spp1 - (Itga9+Itgb1)	SPP1	Secreted Signaling	PMID: 21907263
330	FB I	FB III	Spp1	ITGA5_ITGB1	0.0350268	0	SPP1_ITGA5_ITGB1	Spp1 - (Itga5+Itgb1)	SPP1	Secreted Signaling	PMID: 21907263
331	FB II	FB III	Spp1	ITGA5_ITGB1	0.0538852	0	SPP1_ITGA5_ITGB1	Spp1 - (Itga5+Itgb1)	SPP1	Secreted Signaling	PMID: 21907263
332	FB III	FB III	Spp1	ITGA5_ITGB1	0.0252686	0.03	SPP1_ITGA5_ITGB1	Spp1 - (Itga5+Itgb1)	SPP1	Secreted Signaling	PMID: 21907263
333	FB IV	FB III	Spp1	ITGA5_ITGB1	0.0594746	0	SPP1_ITGA5_ITGB1	Spp1 - (Itga5+Itgb1)	SPP1	Secreted Signaling	PMID: 21907263
334	FB V	FB III	Spp1	ITGA5_ITGB1	0.0842619	0	SPP1_ITGA5_ITGB1	Spp1 - (Itga5+Itgb1)	SPP1	Secreted Signaling	PMID: 21907263
335	FB I	FB IV	Spp1	ITGA5_ITGB1	0.0353519	0	SPP1_ITGA5_ITGB1	Spp1 - (Itga5+Itgb1)	SPP1	Secreted Signaling	PMID: 21907263
336	FB II	FB IV	Spp1	ITGA5_ITGB1	0.0543753	0	SPP1_ITGA5_ITGB1	Spp1 - (Itga5+Itgb1)	SPP1	Secreted Signaling	PMID: 21907263
337	FB III	FB IV	Spp1	ITGA5_ITGB1	0.0255054	0.02	SPP1_ITGA5_ITGB1	Spp1 - (Itga5+Itgb1)	SPP1	Secreted Signaling	PMID: 21907263
338	FB IV	FB IV	Spp1	ITGA5_ITGB1	0.0600123	0	SPP1_ITGA5_ITGB1	Spp1 - (Itga5+Itgb1)	SPP1	Secreted Signaling	PMID: 21907263
339	FB V	FB IV	Spp1	ITGA5_ITGB1	0.0850035	0	SPP1_ITGA5_ITGB1	Spp1 - (Itga5+Itgb1)	SPP1	Secreted Signaling	PMID: 21907263
340	FB I	FB V	Spp1	ITGA5_ITGB1	0.0585364	0	SPP1_ITGA5_ITGB1	Spp1 - (Itga5+Itgb1)	SPP1	Secreted Signaling	PMID: 21907263
341	FB II	FB V	Spp1	ITGA5_ITGB1	0.0888863	0	SPP1_ITGA5_ITGB1	Spp1 - (Itga5+Itgb1)	SPP1	Secreted Signaling	PMID: 21907263
342	FB III	FB V	Spp1	ITGA5_ITGB1	0.0425171	0	SPP1_ITGA5_ITGB1	Spp1 - (Itga5+Itgb1)	SPP1	Secreted Signaling	PMID: 21907263
343	FB IV	FB V	Spp1	ITGA5_ITGB1	0.0977313	0	SPP1_ITGA5_ITGB1	Spp1 - (Itga5+Itgb1)	SPP1	Secreted Signaling	PMID: 21907263
344	FB V	FB V	Spp1	ITGA5_ITGB1	0.136155	0	SPP1_ITGA5_ITGB1	Spp1 - (Itga5+Itgb1)	SPP1	Secreted Signaling	PMID: 21907263
345	FB III	FB III	Nampt	Insr	0.000747788	0	NAMPT_INSR	Nampt - Insr	VISFATIN	Secreted Signaling	PMID: 28490838
346	EPI II	FB III	Nampt	Insr	0.000411216	0	NAMPT_INSR	Nampt - Insr	VISFATIN	Secreted Signaling	PMID: 28490838
347	FB V	FB III	Nampt	Insr	0.000868037	0	NAMPT_INSR	Nampt - Insr	VISFATIN	Secreted Signaling	PMID: 28490838
348	FB III	FB IV	Nampt	Insr	0.00087322	0	NAMPT_INSR	Nampt - Insr	VISFATIN	Secreted Signaling	PMID: 28490838
349	EPI II	FB IV	Nampt	Insr	0.00048022	0	NAMPT_INSR	Nampt - Insr	VISFATIN	Secreted Signaling	PMID: 28490838
350	FB V	FB IV	Nampt	Insr	0.00101362	0	NAMPT_INSR	Nampt - Insr	VISFATIN	Secreted Signaling	PMID: 28490838
351	FB III	FB III	Nampt	ITGA5_ITGB1	0.00294291	0	NAMPT_ITGA5_ITGB1	Nampt - (Itga5+Itgb1)	VISFATIN	Secreted Signaling	PMID: 28490838
352	EPI II	FB III	Nampt	ITGA5_ITGB1	0.00161994	0	NAMPT_ITGA5_ITGB1	Nampt - (Itga5+Itgb1)	VISFATIN	Secreted Signaling	PMID: 28490838
353	FB V	FB III	Nampt	ITGA5_ITGB1	0.00341494	0	NAMPT_ITGA5_ITGB1	Nampt - (Itga5+Itgb1)	VISFATIN	Secreted Signaling	PMID: 28490838
354	FB III	FB IV	Nampt	ITGA5_ITGB1	0.00297113	0	NAMPT_ITGA5_ITGB1	Nampt - (Itga5+Itgb1)	VISFATIN	Secreted Signaling	PMID: 28490838
355	EPI II	FB IV	Nampt	ITGA5_ITGB1	0.00163549	0	NAMPT_ITGA5_ITGB1	Nampt - (Itga5+Itgb1)	VISFATIN	Secreted Signaling	PMID: 28490838
356	FB V	FB IV	Nampt	ITGA5_ITGB1	0.00344767	0	NAMPT_ITGA5_ITGB1	Nampt - (Itga5+Itgb1)	VISFATIN	Secreted Signaling	PMID: 28490838
357	FB III	FB V	Nampt	ITGA5_ITGB1	0.00503041	0	NAMPT_ITGA5_ITGB1	Nampt - (Itga5+Itgb1)	VISFATIN	Secreted Signaling	PMID: 28490838
358	EPI II	FB V	Nampt	ITGA5_ITGB1	0.00277162	0	NAMPT_ITGA5_ITGB1	Nampt - (Itga5+Itgb1)	VISFATIN	Secreted Signaling	PMID: 28490838
359	FB V	FB V	Nampt	ITGA5_ITGB1	0.00583531	0	NAMPT_ITGA5_ITGB1	Nampt - (Itga5+Itgb1)	VISFATIN	Secreted Signaling	PMID: 28490838
360	FB I	FB III	Angptl2	ITGA5_ITGB1	0.0179701	0	ANGPTL2_ITGA5_ITGB1	Angptl2 - (Itga5+Itgb1)	ANGPTL	Secreted Signaling	PMID: 24478758
361	FB II	FB III	Angptl2	ITGA5_ITGB1	0.0059533	0	ANGPTL2_ITGA5_ITGB1	Angptl2 - (Itga5+Itgb1)	ANGPTL	Secreted Signaling	PMID: 24478758
362	FB IV	FB III	Angptl2	ITGA5_ITGB1	0.0187695	0	ANGPTL2_ITGA5_ITGB1	Angptl2 - (Itga5+Itgb1)	ANGPTL	Secreted Signaling	PMID: 24478758
363	FB V	FB III	Angptl2	ITGA5_ITGB1	0.0211612	0	ANGPTL2_ITGA5_ITGB1	Angptl2 - (Itga5+Itgb1)	ANGPTL	Secreted Signaling	PMID: 24478758
364	FB I	FB IV	Angptl2	ITGA5_ITGB1	0.0181398	0	ANGPTL2_ITGA5_ITGB1	Angptl2 - (Itga5+Itgb1)	ANGPTL	Secreted Signaling	PMID: 24478758
365	FB II	FB IV	Angptl2	ITGA5_ITGB1	0.00601022	0	ANGPTL2_ITGA5_ITGB1	Angptl2 - (Itga5+Itgb1)	ANGPTL	Secreted Signaling	PMID: 24478758
366	FB IV	FB IV	Angptl2	ITGA5_ITGB1	0.0189466	0	ANGPTL2_ITGA5_ITGB1	Angptl2 - (Itga5+Itgb1)	ANGPTL	Secreted Signaling	PMID: 24478758
367	FB V	FB IV	Angptl2	ITGA5_ITGB1	0.0213604	0	ANGPTL2_ITGA5_ITGB1	Angptl2 - (Itga5+Itgb1)	ANGPTL	Secreted Signaling	PMID: 24478758
368	FB I	FB V	Angptl2	ITGA5_ITGB1	0.0303919	0	ANGPTL2_ITGA5_ITGB1	Angptl2 - (Itga5+Itgb1)	ANGPTL	Secreted Signaling	PMID: 24478758
369	FB II	FB V	Angptl2	ITGA5_ITGB1	0.0101544	0	ANGPTL2_ITGA5_ITGB1	Angptl2 - (Itga5+Itgb1)	ANGPTL	Secreted Signaling	PMID: 24478758
370	FB III	FB V	Angptl2	ITGA5_ITGB1	0.00617077	0.02	ANGPTL2_ITGA5_ITGB1	Angptl2 - (Itga5+Itgb1)	ANGPTL	Secreted Signaling	PMID: 24478758
371	FB IV	FB V	Angptl2	ITGA5_ITGB1	0.0317261	0	ANGPTL2_ITGA5_ITGB1	Angptl2 - (Itga5+Itgb1)	ANGPTL	Secreted Signaling	PMID: 24478758
372	FB V	FB V	Angptl2	ITGA5_ITGB1	0.0357088	0	ANGPTL2_ITGA5_ITGB1	Angptl2 - (Itga5+Itgb1)	ANGPTL	Secreted Signaling	PMID: 24478758
373	FB I	FB III	Angptl4	ITGA5_ITGB1	0.00832517	0	ANGPTL4_ITGA5_ITGB1	Angptl4 - (Itga5+Itgb1)	ANGPTL	Secreted Signaling	PMID: 30049845
374	FB II	FB III	Angptl4	ITGA5_ITGB1	0.00642097	0	ANGPTL4_ITGA5_ITGB1	Angptl4 - (Itga5+Itgb1)	ANGPTL	Secreted Signaling	PMID: 30049845
375	FB III	FB III	Angptl4	ITGA5_ITGB1	0.0138983	0	ANGPTL4_ITGA5_ITGB1	Angptl4 - (Itga5+Itgb1)	ANGPTL	Secreted Signaling	PMID: 30049845
376	FB IV	FB III	Angptl4	ITGA5_ITGB1	0.00621759	0	ANGPTL4_ITGA5_ITGB1	Angptl4 - (Itga5+Itgb1)	ANGPTL	Secreted Signaling	PMID: 30049845
377	FB V	FB III	Angptl4	ITGA5_ITGB1	0.0227334	0	ANGPTL4_ITGA5_ITGB1	Angptl4 - (Itga5+Itgb1)	ANGPTL	Secreted Signaling	PMID: 30049845
378	FB I	FB IV	Angptl4	ITGA5_ITGB1	0.00840457	0	ANGPTL4_ITGA5_ITGB1	Angptl4 - (Itga5+Itgb1)	ANGPTL	Secreted Signaling	PMID: 30049845
379	FB II	FB IV	Angptl4	ITGA5_ITGB1	0.00648233	0	ANGPTL4_ITGA5_ITGB1	Angptl4 - (Itga5+Itgb1)	ANGPTL	Secreted Signaling	PMID: 30049845
380	FB III	FB IV	Angptl4	ITGA5_ITGB1	0.0140301	0	ANGPTL4_ITGA5_ITGB1	Angptl4 - (Itga5+Itgb1)	ANGPTL	Secreted Signaling	PMID: 30049845
381	FB IV	FB IV	Angptl4	ITGA5_ITGB1	0.00627702	0	ANGPTL4_ITGA5_ITGB1	Angptl4 - (Itga5+Itgb1)	ANGPTL	Secreted Signaling	PMID: 30049845
382	FB V	FB IV	Angptl4	ITGA5_ITGB1	0.0229471	0	ANGPTL4_ITGA5_ITGB1	Angptl4 - (Itga5+Itgb1)	ANGPTL	Secreted Signaling	PMID: 30049845
383	FB I	FB V	Angptl4	ITGA5_ITGB1	0.0141762	0	ANGPTL4_ITGA5_ITGB1	Angptl4 - (Itga5+Itgb1)	ANGPTL	Secreted Signaling	PMID: 30049845
384	FB II	FB V	Angptl4	ITGA5_ITGB1	0.0109485	0	ANGPTL4_ITGA5_ITGB1	Angptl4 - (Itga5+Itgb1)	ANGPTL	Secreted Signaling	PMID: 30049845
385	FB III	FB V	Angptl4	ITGA5_ITGB1	0.0235731	0	ANGPTL4_ITGA5_ITGB1	Angptl4 - (Itga5+Itgb1)	ANGPTL	Secreted Signaling	PMID: 30049845
386	FB IV	FB V	Angptl4	ITGA5_ITGB1	0.0106032	0	ANGPTL4_ITGA5_ITGB1	Angptl4 - (Itga5+Itgb1)	ANGPTL	Secreted Signaling	PMID: 30049845
387	FB V	FB V	Angptl4	ITGA5_ITGB1	0.0383195	0	ANGPTL4_ITGA5_ITGB1	Angptl4 - (Itga5+Itgb1)	ANGPTL	Secreted Signaling	PMID: 30049845
388	FB III	FB I	Angptl4	ITGAV_ITGB3	0.00768813	0	ANGPTL4_ITGAV_ITGB3	Angptl4 - (Itgav+Itgb3)	ANGPTL	Secreted Signaling	PMID: 30049845
389	FB V	FB I	Angptl4	ITGAV_ITGB3	0.012626	0	ANGPTL4_ITGAV_ITGB3	Angptl4 - (Itgav+Itgb3)	ANGPTL	Secreted Signaling	PMID: 30049845
390	FB I	FB II	Angptl4	ITGAV_ITGB3	0.00728265	0	ANGPTL4_ITGAV_ITGB3	Angptl4 - (Itgav+Itgb3)	ANGPTL	Secreted Signaling	PMID: 30049845
391	FB III	FB II	Angptl4	ITGAV_ITGB3	0.0121665	0	ANGPTL4_ITGAV_ITGB3	Angptl4 - (Itgav+Itgb3)	ANGPTL	Secreted Signaling	PMID: 30049845
392	FB V	FB II	Angptl4	ITGAV_ITGB3	0.0199229	0	ANGPTL4_ITGAV_ITGB3	Angptl4 - (Itgav+Itgb3)	ANGPTL	Secreted Signaling	PMID: 30049845
393	FB I	FB III	Angptl4	ITGAV_ITGB3	0.0173042	0	ANGPTL4_ITGAV_ITGB3	Angptl4 - (Itgav+Itgb3)	ANGPTL	Secreted Signaling	PMID: 30049845
394	FB II	FB III	Angptl4	ITGAV_ITGB3	0.013374	0	ANGPTL4_ITGAV_ITGB3	Angptl4 - (Itgav+Itgb3)	ANGPTL	Secreted Signaling	PMID: 30049845
395	FB III	FB III	Angptl4	ITGAV_ITGB3	0.0287142	0	ANGPTL4_ITGAV_ITGB3	Angptl4 - (Itgav+Itgb3)	ANGPTL	Secreted Signaling	PMID: 30049845
396	FB IV	FB III	Angptl4	ITGAV_ITGB3	0.0129532	0	ANGPTL4_ITGAV_ITGB3	Angptl4 - (Itgav+Itgb3)	ANGPTL	Secreted Signaling	PMID: 30049845
397	FB V	FB III	Angptl4	ITGAV_ITGB3	0.0465235	0	ANGPTL4_ITGAV_ITGB3	Angptl4 - (Itgav+Itgb3)	ANGPTL	Secreted Signaling	PMID: 30049845
398	FB I	FB IV	Angptl4	ITGAV_ITGB3	0.0130592	0	ANGPTL4_ITGAV_ITGB3	Angptl4 - (Itgav+Itgb3)	ANGPTL	Secreted Signaling	PMID: 30049845
399	FB II	FB IV	Angptl4	ITGAV_ITGB3	0.0100832	0	ANGPTL4_ITGAV_ITGB3	Angptl4 - (Itgav+Itgb3)	ANGPTL	Secreted Signaling	PMID: 30049845
400	FB III	FB IV	Angptl4	ITGAV_ITGB3	0.021732	0	ANGPTL4_ITGAV_ITGB3	Angptl4 - (Itgav+Itgb3)	ANGPTL	Secreted Signaling	PMID: 30049845
401	FB IV	FB IV	Angptl4	ITGAV_ITGB3	0.00976496	0	ANGPTL4_ITGAV_ITGB3	Angptl4 - (Itgav+Itgb3)	ANGPTL	Secreted Signaling	PMID: 30049845
402	FB V	FB IV	Angptl4	ITGAV_ITGB3	0.0353684	0	ANGPTL4_ITGAV_ITGB3	Angptl4 - (Itgav+Itgb3)	ANGPTL	Secreted Signaling	PMID: 30049845
403	FB I	FB V	Angptl4	ITGAV_ITGB3	0.0101481	0	ANGPTL4_ITGAV_ITGB3	Angptl4 - (Itgav+Itgb3)	ANGPTL	Secreted Signaling	PMID: 30049845
404	FB II	FB V	Angptl4	ITGAV_ITGB3	0.00783028	0	ANGPTL4_ITGAV_ITGB3	Angptl4 - (Itgav+Itgb3)	ANGPTL	Secreted Signaling	PMID: 30049845
405	FB III	FB V	Angptl4	ITGAV_ITGB3	0.0169208	0	ANGPTL4_ITGAV_ITGB3	Angptl4 - (Itgav+Itgb3)	ANGPTL	Secreted Signaling	PMID: 30049845
406	FB IV	FB V	Angptl4	ITGAV_ITGB3	0.0075826	0	ANGPTL4_ITGAV_ITGB3	Angptl4 - (Itgav+Itgb3)	ANGPTL	Secreted Signaling	PMID: 30049845
407	FB V	FB V	Angptl4	ITGAV_ITGB3	0.0276236	0	ANGPTL4_ITGAV_ITGB3	Angptl4 - (Itgav+Itgb3)	ANGPTL	Secreted Signaling	PMID: 30049845
408	FB I	FB I	Angptl4	Cdh11	0.00417604	0	ANGPTL4_CDH11	Angptl4 - Cdh11	ANGPTL	Secreted Signaling	PMID: 30049845
409	FB III	FB I	Angptl4	Cdh11	0.00699119	0	ANGPTL4_CDH11	Angptl4 - Cdh11	ANGPTL	Secreted Signaling	PMID: 30049845
410	FB V	FB I	Angptl4	Cdh11	0.0114866	0	ANGPTL4_CDH11	Angptl4 - Cdh11	ANGPTL	Secreted Signaling	PMID: 30049845
411	FB III	FB II	Angptl4	Cdh11	0.00472383	0	ANGPTL4_CDH11	Angptl4 - Cdh11	ANGPTL	Secreted Signaling	PMID: 30049845
412	FB V	FB II	Angptl4	Cdh11	0.00777274	0	ANGPTL4_CDH11	Angptl4 - Cdh11	ANGPTL	Secreted Signaling	PMID: 30049845
413	FB I	FB III	Angptl4	Cdh11	0.00913587	0	ANGPTL4_CDH11	Angptl4 - Cdh11	ANGPTL	Secreted Signaling	PMID: 30049845
414	FB II	FB III	Angptl4	Cdh11	0.00704756	0	ANGPTL4_CDH11	Angptl4 - Cdh11	ANGPTL	Secreted Signaling	PMID: 30049845
415	FB III	FB III	Angptl4	Cdh11	0.0152434	0	ANGPTL4_CDH11	Angptl4 - Cdh11	ANGPTL	Secreted Signaling	PMID: 30049845
416	FB IV	FB III	Angptl4	Cdh11	0.00682447	0	ANGPTL4_CDH11	Angptl4 - Cdh11	ANGPTL	Secreted Signaling	PMID: 30049845
417	FB V	FB III	Angptl4	Cdh11	0.024912	0	ANGPTL4_CDH11	Angptl4 - Cdh11	ANGPTL	Secreted Signaling	PMID: 30049845
418	FB I	FB IV	Angptl4	Cdh11	0.014689	0	ANGPTL4_CDH11	Angptl4 - Cdh11	ANGPTL	Secreted Signaling	PMID: 30049845
419	FB II	FB IV	Angptl4	Cdh11	0.0113458	0	ANGPTL4_CDH11	Angptl4 - Cdh11	ANGPTL	Secreted Signaling	PMID: 30049845
420	FB III	FB IV	Angptl4	Cdh11	0.0244173	0	ANGPTL4_CDH11	Angptl4 - Cdh11	ANGPTL	Secreted Signaling	PMID: 30049845
421	FB IV	FB IV	Angptl4	Cdh11	0.0109882	0	ANGPTL4_CDH11	Angptl4 - Cdh11	ANGPTL	Secreted Signaling	PMID: 30049845
422	FB V	FB IV	Angptl4	Cdh11	0.0396704	0	ANGPTL4_CDH11	Angptl4 - Cdh11	ANGPTL	Secreted Signaling	PMID: 30049845
423	FB I	FB V	Angptl4	Cdh11	0.00974326	0	ANGPTL4_CDH11	Angptl4 - Cdh11	ANGPTL	Secreted Signaling	PMID: 30049845
424	FB II	FB V	Angptl4	Cdh11	0.00751717	0	ANGPTL4_CDH11	Angptl4 - Cdh11	ANGPTL	Secreted Signaling	PMID: 30049845
425	FB III	FB V	Angptl4	Cdh11	0.0162502	0	ANGPTL4_CDH11	Angptl4 - Cdh11	ANGPTL	Secreted Signaling	PMID: 30049845
426	FB IV	FB V	Angptl4	Cdh11	0.00727932	0	ANGPTL4_CDH11	Angptl4 - Cdh11	ANGPTL	Secreted Signaling	PMID: 30049845
427	FB V	FB V	Angptl4	Cdh11	0.0265402	0	ANGPTL4_CDH11	Angptl4 - Cdh11	ANGPTL	Secreted Signaling	PMID: 30049845
428	FB I	FB I	Angptl4	Sdc1	0.0170605	0	ANGPTL4_SDC1	Angptl4 - Sdc1	ANGPTL	Secreted Signaling	PMID: 29017031
429	FB II	FB I	Angptl4	Sdc1	0.0131848	0	ANGPTL4_SDC1	Angptl4 - Sdc1	ANGPTL	Secreted Signaling	PMID: 29017031
430	FB III	FB I	Angptl4	Sdc1	0.0283144	0	ANGPTL4_SDC1	Angptl4 - Sdc1	ANGPTL	Secreted Signaling	PMID: 29017031
431	FB IV	FB I	Angptl4	Sdc1	0.01277	0	ANGPTL4_SDC1	Angptl4 - Sdc1	ANGPTL	Secreted Signaling	PMID: 29017031
432	FB V	FB I	Angptl4	Sdc1	0.0458874	0	ANGPTL4_SDC1	Angptl4 - Sdc1	ANGPTL	Secreted Signaling	PMID: 29017031
433	FB I	FB IV	Angptl4	Sdc1	0.0146617	0	ANGPTL4_SDC1	Angptl4 - Sdc1	ANGPTL	Secreted Signaling	PMID: 29017031
434	FB III	FB IV	Angptl4	Sdc1	0.0243725	0	ANGPTL4_SDC1	Angptl4 - Sdc1	ANGPTL	Secreted Signaling	PMID: 29017031
435	FB V	FB IV	Angptl4	Sdc1	0.0395987	0	ANGPTL4_SDC1	Angptl4 - Sdc1	ANGPTL	Secreted Signaling	PMID: 29017031
436	FB I	EPI II	Angptl4	Sdc1	0.0215148	0	ANGPTL4_SDC1	Angptl4 - Sdc1	ANGPTL	Secreted Signaling	PMID: 29017031
437	FB II	EPI II	Angptl4	Sdc1	0.0166444	0	ANGPTL4_SDC1	Angptl4 - Sdc1	ANGPTL	Secreted Signaling	PMID: 29017031
438	FB III	EPI II	Angptl4	Sdc1	0.0356005	0	ANGPTL4_SDC1	Angptl4 - Sdc1	ANGPTL	Secreted Signaling	PMID: 29017031
439	FB IV	EPI II	Angptl4	Sdc1	0.0161225	0	ANGPTL4_SDC1	Angptl4 - Sdc1	ANGPTL	Secreted Signaling	PMID: 29017031
440	FB V	EPI II	Angptl4	Sdc1	0.0574283	0	ANGPTL4_SDC1	Angptl4 - Sdc1	ANGPTL	Secreted Signaling	PMID: 29017031
441	FB I	FB V	Angptl4	Sdc1	0.0155754	0	ANGPTL4_SDC1	Angptl4 - Sdc1	ANGPTL	Secreted Signaling	PMID: 29017031
442	FB II	FB V	Angptl4	Sdc1	0.012033	0.01	ANGPTL4_SDC1	Angptl4 - Sdc1	ANGPTL	Secreted Signaling	PMID: 29017031
443	FB III	FB V	Angptl4	Sdc1	0.0258755	0	ANGPTL4_SDC1	Angptl4 - Sdc1	ANGPTL	Secreted Signaling	PMID: 29017031
444	FB IV	FB V	Angptl4	Sdc1	0.011654	0.03	ANGPTL4_SDC1	Angptl4 - Sdc1	ANGPTL	Secreted Signaling	PMID: 29017031
445	FB V	FB V	Angptl4	Sdc1	0.0420003	0	ANGPTL4_SDC1	Angptl4 - Sdc1	ANGPTL	Secreted Signaling	PMID: 29017031
446	FB I	FB I	Angptl4	Sdc2	0.00256178	0	ANGPTL4_SDC2	Angptl4 - Sdc2	ANGPTL	Secreted Signaling	PMID: 29017031
447	FB III	FB I	Angptl4	Sdc2	0.00429342	0	ANGPTL4_SDC2	Angptl4 - Sdc2	ANGPTL	Secreted Signaling	PMID: 29017031
448	FB V	FB I	Angptl4	Sdc2	0.00706651	0	ANGPTL4_SDC2	Angptl4 - Sdc2	ANGPTL	Secreted Signaling	PMID: 29017031
449	FB III	FB II	Angptl4	Sdc2	0.00359289	0	ANGPTL4_SDC2	Angptl4 - Sdc2	ANGPTL	Secreted Signaling	PMID: 29017031
450	FB V	FB II	Angptl4	Sdc2	0.00591619	0	ANGPTL4_SDC2	Angptl4 - Sdc2	ANGPTL	Secreted Signaling	PMID: 29017031
451	FB III	FB III	Angptl4	Sdc2	0.00421764	0	ANGPTL4_SDC2	Angptl4 - Sdc2	ANGPTL	Secreted Signaling	PMID: 29017031
452	FB V	FB III	Angptl4	Sdc2	0.00694212	0	ANGPTL4_SDC2	Angptl4 - Sdc2	ANGPTL	Secreted Signaling	PMID: 29017031
453	FB I	FB IV	Angptl4	Sdc2	0.00989929	0	ANGPTL4_SDC2	Angptl4 - Sdc2	ANGPTL	Secreted Signaling	PMID: 29017031
454	FB II	FB IV	Angptl4	Sdc2	0.00763782	0	ANGPTL4_SDC2	Angptl4 - Sdc2	ANGPTL	Secreted Signaling	PMID: 29017031
455	FB III	FB IV	Angptl4	Sdc2	0.0165087	0	ANGPTL4_SDC2	Angptl4 - Sdc2	ANGPTL	Secreted Signaling	PMID: 29017031
456	FB IV	FB IV	Angptl4	Sdc2	0.00739618	0	ANGPTL4_SDC2	Angptl4 - Sdc2	ANGPTL	Secreted Signaling	PMID: 29017031
457	FB V	FB IV	Angptl4	Sdc2	0.0269578	0	ANGPTL4_SDC2	Angptl4 - Sdc2	ANGPTL	Secreted Signaling	PMID: 29017031
458	FB I	FB V	Angptl4	Sdc2	0.00813704	0	ANGPTL4_SDC2	Angptl4 - Sdc2	ANGPTL	Secreted Signaling	PMID: 29017031
459	FB II	FB V	Angptl4	Sdc2	0.0062756	0	ANGPTL4_SDC2	Angptl4 - Sdc2	ANGPTL	Secreted Signaling	PMID: 29017031
460	FB III	FB V	Angptl4	Sdc2	0.013586	0	ANGPTL4_SDC2	Angptl4 - Sdc2	ANGPTL	Secreted Signaling	PMID: 29017031
461	FB IV	FB V	Angptl4	Sdc2	0.00607679	0	ANGPTL4_SDC2	Angptl4 - Sdc2	ANGPTL	Secreted Signaling	PMID: 29017031
462	FB V	FB V	Angptl4	Sdc2	0.022227	0	ANGPTL4_SDC2	Angptl4 - Sdc2	ANGPTL	Secreted Signaling	PMID: 29017031
463	FB I	FB I	Angptl4	Sdc4	0.0379969	0	ANGPTL4_SDC4	Angptl4 - Sdc4	ANGPTL	Secreted Signaling	PMID: 29017031
464	FB II	FB I	Angptl4	Sdc4	0.0295079	0	ANGPTL4_SDC4	Angptl4 - Sdc4	ANGPTL	Secreted Signaling	PMID: 29017031
465	FB III	FB I	Angptl4	Sdc4	0.0621876	0	ANGPTL4_SDC4	Angptl4 - Sdc4	ANGPTL	Secreted Signaling	PMID: 29017031
466	FB IV	FB I	Angptl4	Sdc4	0.0285943	0	ANGPTL4_SDC4	Angptl4 - Sdc4	ANGPTL	Secreted Signaling	PMID: 29017031
467	FB V	FB I	Angptl4	Sdc4	0.0986493	0	ANGPTL4_SDC4	Angptl4 - Sdc4	ANGPTL	Secreted Signaling	PMID: 29017031
468	FB I	FB II	Angptl4	Sdc4	0.0266947	0	ANGPTL4_SDC4	Angptl4 - Sdc4	ANGPTL	Secreted Signaling	PMID: 29017031
469	FB III	FB II	Angptl4	Sdc4	0.0440192	0	ANGPTL4_SDC4	Angptl4 - Sdc4	ANGPTL	Secreted Signaling	PMID: 29017031
470	FB V	FB II	Angptl4	Sdc4	0.0706307	0	ANGPTL4_SDC4	Angptl4 - Sdc4	ANGPTL	Secreted Signaling	PMID: 29017031
471	FB III	FB III	Angptl4	Sdc4	0.038805	0	ANGPTL4_SDC4	Angptl4 - Sdc4	ANGPTL	Secreted Signaling	PMID: 29017031
472	FB V	FB III	Angptl4	Sdc4	0.0624703	0	ANGPTL4_SDC4	Angptl4 - Sdc4	ANGPTL	Secreted Signaling	PMID: 29017031
473	FB I	FB IV	Angptl4	Sdc4	0.0307325	0	ANGPTL4_SDC4	Angptl4 - Sdc4	ANGPTL	Secreted Signaling	PMID: 29017031
474	FB III	FB IV	Angptl4	Sdc4	0.0505413	0	ANGPTL4_SDC4	Angptl4 - Sdc4	ANGPTL	Secreted Signaling	PMID: 29017031
475	FB V	FB IV	Angptl4	Sdc4	0.0807625	0	ANGPTL4_SDC4	Angptl4 - Sdc4	ANGPTL	Secreted Signaling	PMID: 29017031
476	FB III	EPI I	Angptl4	Sdc4	0.0331469	0	ANGPTL4_SDC4	Angptl4 - Sdc4	ANGPTL	Secreted Signaling	PMID: 29017031
477	FB V	EPI I	Angptl4	Sdc4	0.0535538	0.01	ANGPTL4_SDC4	Angptl4 - Sdc4	ANGPTL	Secreted Signaling	PMID: 29017031
478	FB III	EPI II	Angptl4	Sdc4	0.0296693	0	ANGPTL4_SDC4	Angptl4 - Sdc4	ANGPTL	Secreted Signaling	PMID: 29017031
479	FB V	EPI II	Angptl4	Sdc4	0.0480417	0.02	ANGPTL4_SDC4	Angptl4 - Sdc4	ANGPTL	Secreted Signaling	PMID: 29017031
480	FB I	FB V	Angptl4	Sdc4	0.0285086	0	ANGPTL4_SDC4	Angptl4 - Sdc4	ANGPTL	Secreted Signaling	PMID: 29017031
481	FB III	FB V	Angptl4	Sdc4	0.0469534	0	ANGPTL4_SDC4	Angptl4 - Sdc4	ANGPTL	Secreted Signaling	PMID: 29017031
482	FB V	FB V	Angptl4	Sdc4	0.0751993	0	ANGPTL4_SDC4	Angptl4 - Sdc4	ANGPTL	Secreted Signaling	PMID: 29017031
483	FB I	FB I	Mdk	Sdc1	0.00717572	0	MDK_SDC1	Mdk - Sdc1	MK	Secreted Signaling	PMID: 28356350
484	FB I	FB II	Mdk	Sdc1	0.00166958	0	MDK_SDC1	Mdk - Sdc1	MK	Secreted Signaling	PMID: 28356350
485	FB I	FB III	Mdk	Sdc1	0.0012	0	MDK_SDC1	Mdk - Sdc1	MK	Secreted Signaling	PMID: 28356350
486	FB I	FB IV	Mdk	Sdc1	0.00615807	0	MDK_SDC1	Mdk - Sdc1	MK	Secreted Signaling	PMID: 28356350
487	FB I	EPI I	Mdk	Sdc1	0.00198508	0	MDK_SDC1	Mdk - Sdc1	MK	Secreted Signaling	PMID: 28356350
488	FB I	EPI II	Mdk	Sdc1	0.00907305	0	MDK_SDC1	Mdk - Sdc1	MK	Secreted Signaling	PMID: 28356350
489	FB I	FB V	Mdk	Sdc1	0.00654537	0	MDK_SDC1	Mdk - Sdc1	MK	Secreted Signaling	PMID: 28356350
490	FB I	FB I	Mdk	Sdc2	0.00106837	0	MDK_SDC2	Mdk - Sdc2	MK	Secreted Signaling	PMID: 28356350
491	FB I	FB II	Mdk	Sdc2	0.000893573	0	MDK_SDC2	Mdk - Sdc2	MK	Secreted Signaling	PMID: 28356350
492	FB I	FB III	Mdk	Sdc2	0.00104945	0	MDK_SDC2	Mdk - Sdc2	MK	Secreted Signaling	PMID: 28356350
493	FB I	FB IV	Mdk	Sdc2	0.00414618	0	MDK_SDC2	Mdk - Sdc2	MK	Secreted Signaling	PMID: 28356350
494	FB I	FB V	Mdk	Sdc2	0.00340457	0	MDK_SDC2	Mdk - Sdc2	MK	Secreted Signaling	PMID: 28356350
495	FB I	FB I	Mdk	Sdc4	0.0161813	0	MDK_SDC4	Mdk - Sdc4	MK	Secreted Signaling	PMID: 28356350
496	FB I	FB II	Mdk	Sdc4	0.011292	0	MDK_SDC4	Mdk - Sdc4	MK	Secreted Signaling	PMID: 28356350
497	FB I	FB III	Mdk	Sdc4	0.00991427	0	MDK_SDC4	Mdk - Sdc4	MK	Secreted Signaling	PMID: 28356350
498	FB I	FB IV	Mdk	Sdc4	0.0130312	0	MDK_SDC4	Mdk - Sdc4	MK	Secreted Signaling	PMID: 28356350
499	FB I	EPI I	Mdk	Sdc4	0.00843173	0	MDK_SDC4	Mdk - Sdc4	MK	Secreted Signaling	PMID: 28356350
500	FB I	EPI II	Mdk	Sdc4	0.00752694	0	MDK_SDC4	Mdk - Sdc4	MK	Secreted Signaling	PMID: 28356350
501	FB I	FB V	Mdk	Sdc4	0.0120723	0	MDK_SDC4	Mdk - Sdc4	MK	Secreted Signaling	PMID: 28356350
502	FB I	EPI II	Mdk	ITGA6_ITGB1	0.00223761	0	MDK_ITGA6_ITGB1	Mdk - (Itga6+Itgb1)	MK	Secreted Signaling	PMID: 28356350
503	FB I	FB I	Mdk	Lrp1	0.0148485	0	MDK_LRP1	Mdk - Lrp1	MK	Secreted Signaling	PMID: 28356350
504	FB I	FB II	Mdk	Lrp1	0.0128026	0	MDK_LRP1	Mdk - Lrp1	MK	Secreted Signaling	PMID: 28356350
505	FB I	FB III	Mdk	Lrp1	0.014684	0	MDK_LRP1	Mdk - Lrp1	MK	Secreted Signaling	PMID: 28356350
506	FB I	FB IV	Mdk	Lrp1	0.0149832	0	MDK_LRP1	Mdk - Lrp1	MK	Secreted Signaling	PMID: 28356350
507	FB I	EPI II	Mdk	Lrp1	0.000820924	0	MDK_LRP1	Mdk - Lrp1	MK	Secreted Signaling	PMID: 28356350
508	FB I	FB V	Mdk	Lrp1	0.0146517	0	MDK_LRP1	Mdk - Lrp1	MK	Secreted Signaling	PMID: 28356350
509	FB I	FB I	Mdk	Ncl	0.00736629	0	MDK_NCL	Mdk - Ncl	MK	Secreted Signaling	PMID: 28356350
510	FB I	FB II	Mdk	Ncl	0.00812952	0	MDK_NCL	Mdk - Ncl	MK	Secreted Signaling	PMID: 28356350
511	FB I	FB III	Mdk	Ncl	0.00876387	0	MDK_NCL	Mdk - Ncl	MK	Secreted Signaling	PMID: 28356350
512	FB I	FB IV	Mdk	Ncl	0.00839183	0	MDK_NCL	Mdk - Ncl	MK	Secreted Signaling	PMID: 28356350
513	FB I	EPI I	Mdk	Ncl	0.0155338	0	MDK_NCL	Mdk - Ncl	MK	Secreted Signaling	PMID: 28356350
514	FB I	EPI II	Mdk	Ncl	0.00746675	0	MDK_NCL	Mdk - Ncl	MK	Secreted Signaling	PMID: 28356350
515	FB I	FB V	Mdk	Ncl	0.00914796	0	MDK_NCL	Mdk - Ncl	MK	Secreted Signaling	PMID: 28356350
516	FB IV	FB I	Postn	ITGAV_ITGB3	0.00329198	0	POSTN_ITGAV_ITGB3	Postn - (Itgav+Itgb3)	PERIOSTIN	Secreted Signaling	PMID: 26721738
517	FB V	FB I	Postn	ITGAV_ITGB3	0.00195597	0	POSTN_ITGAV_ITGB3	Postn - (Itgav+Itgb3)	PERIOSTIN	Secreted Signaling	PMID: 26721738
518	FB IV	FB II	Postn	ITGAV_ITGB3	0.00522304	0	POSTN_ITGAV_ITGB3	Postn - (Itgav+Itgb3)	PERIOSTIN	Secreted Signaling	PMID: 26721738
519	FB V	FB II	Postn	ITGAV_ITGB3	0.00310576	0	POSTN_ITGAV_ITGB3	Postn - (Itgav+Itgb3)	PERIOSTIN	Secreted Signaling	PMID: 26721738
520	FB IV	FB III	Postn	ITGAV_ITGB3	0.0124459	0	POSTN_ITGAV_ITGB3	Postn - (Itgav+Itgb3)	PERIOSTIN	Secreted Signaling	PMID: 26721738
521	FB V	FB III	Postn	ITGAV_ITGB3	0.00742256	0	POSTN_ITGAV_ITGB3	Postn - (Itgav+Itgb3)	PERIOSTIN	Secreted Signaling	PMID: 26721738
522	FB IV	FB IV	Postn	ITGAV_ITGB3	0.00938135	0	POSTN_ITGAV_ITGB3	Postn - (Itgav+Itgb3)	PERIOSTIN	Secreted Signaling	PMID: 26721738
523	FB V	FB IV	Postn	ITGAV_ITGB3	0.00558788	0	POSTN_ITGAV_ITGB3	Postn - (Itgav+Itgb3)	PERIOSTIN	Secreted Signaling	PMID: 26721738
524	FB IV	FB V	Postn	ITGAV_ITGB3	0.00728408	0	POSTN_ITGAV_ITGB3	Postn - (Itgav+Itgb3)	PERIOSTIN	Secreted Signaling	PMID: 26721738
525	FB V	FB V	Postn	ITGAV_ITGB3	0.00433496	0	POSTN_ITGAV_ITGB3	Postn - (Itgav+Itgb3)	PERIOSTIN	Secreted Signaling	PMID: 26721738
526	FB IV	FB I	Postn	ITGAV_ITGB5	0.00556446	0	POSTN_ITGAV_ITGB5	Postn - (Itgav+Itgb5)	PERIOSTIN	Secreted Signaling	PMID: 26721738
527	FB V	FB I	Postn	ITGAV_ITGB5	0.00330924	0	POSTN_ITGAV_ITGB5	Postn - (Itgav+Itgb5)	PERIOSTIN	Secreted Signaling	PMID: 26721738
528	FB IV	FB II	Postn	ITGAV_ITGB5	0.0046833	0	POSTN_ITGAV_ITGB5	Postn - (Itgav+Itgb5)	PERIOSTIN	Secreted Signaling	PMID: 26721738
529	FB V	FB II	Postn	ITGAV_ITGB5	0.00278421	0	POSTN_ITGAV_ITGB5	Postn - (Itgav+Itgb5)	PERIOSTIN	Secreted Signaling	PMID: 26721738
530	FB IV	FB III	Postn	ITGAV_ITGB5	0.00991675	0	POSTN_ITGAV_ITGB5	Postn - (Itgav+Itgb5)	PERIOSTIN	Secreted Signaling	PMID: 26721738
531	FB V	FB III	Postn	ITGAV_ITGB5	0.00590808	0	POSTN_ITGAV_ITGB5	Postn - (Itgav+Itgb5)	PERIOSTIN	Secreted Signaling	PMID: 26721738
532	FB IV	FB IV	Postn	ITGAV_ITGB5	0.00971165	0	POSTN_ITGAV_ITGB5	Postn - (Itgav+Itgb5)	PERIOSTIN	Secreted Signaling	PMID: 26721738
533	FB V	FB IV	Postn	ITGAV_ITGB5	0.0057854	0	POSTN_ITGAV_ITGB5	Postn - (Itgav+Itgb5)	PERIOSTIN	Secreted Signaling	PMID: 26721738
534	FB IV	FB V	Postn	ITGAV_ITGB5	0.00426992	0	POSTN_ITGAV_ITGB5	Postn - (Itgav+Itgb5)	PERIOSTIN	Secreted Signaling	PMID: 26721738
535	FB V	FB V	Postn	ITGAV_ITGB5	0.00253803	0	POSTN_ITGAV_ITGB5	Postn - (Itgav+Itgb5)	PERIOSTIN	Secreted Signaling	PMID: 26721738
536	EPI II	FB V	Sema3c	NRP1_NRP2	0.0028659	0	SEMA3C_NRP1_NRP2	Sema3c - (Nrp1+Nrp2)	SEMA3	Secreted Signaling	PMID: 27533782
537	FB V	FB V	Sema3c	NRP1_NRP2	0.00293664	0	SEMA3C_NRP1_NRP2	Sema3c - (Nrp1+Nrp2)	SEMA3	Secreted Signaling	PMID: 27533782
538	EPI II	FB V	Sema3c	Plxnd1	0.00104274	0	SEMA3C_PLXND1	Sema3c - Plxnd1	SEMA3	Secreted Signaling	PMID: 27533782
539	FB V	FB V	Sema3c	Plxnd1	0.00106853	0	SEMA3C_PLXND1	Sema3c - Plxnd1	SEMA3	Secreted Signaling	PMID: 27533782
540	FB I	FB III	Adm	Calcrl	0.0166401	0	ADM_CALCRL	Adm - Calcrl	CALCR	Secreted Signaling	KEGG: mmu04080
541	FB II	FB III	Adm	Calcrl	0.00306741	0	ADM_CALCRL	Adm - Calcrl	CALCR	Secreted Signaling	KEGG: mmu04080
542	FB III	FB III	Adm	Calcrl	0.00105139	0	ADM_CALCRL	Adm - Calcrl	CALCR	Secreted Signaling	KEGG: mmu04080
543	FB IV	FB III	Adm	Calcrl	0.00783944	0	ADM_CALCRL	Adm - Calcrl	CALCR	Secreted Signaling	KEGG: mmu04080
544	FB I	FB V	Adm	Calcrl	0.0138745	0	ADM_CALCRL	Adm - Calcrl	CALCR	Secreted Signaling	KEGG: mmu04080
545	FB II	FB V	Adm	Calcrl	0.00255176	0	ADM_CALCRL	Adm - Calcrl	CALCR	Secreted Signaling	KEGG: mmu04080
546	FB III	FB V	Adm	Calcrl	0.00087435	0	ADM_CALCRL	Adm - Calcrl	CALCR	Secreted Signaling	KEGG: mmu04080
547	FB IV	FB V	Adm	Calcrl	0.00652683	0	ADM_CALCRL	Adm - Calcrl	CALCR	Secreted Signaling	KEGG: mmu04080
548	EPI II	FB I	Gas6	Axl	0.00211723	0	GAS6_AXL	Gas6 - Axl	GAS	Secreted Signaling	PMID: 27801848
549	EPI II	FB II	Gas6	Axl	0.000649114	0	GAS6_AXL	Gas6 - Axl	GAS	Secreted Signaling	PMID: 27801848
550	EPI II	FB III	Gas6	Axl	0.00095002	0	GAS6_AXL	Gas6 - Axl	GAS	Secreted Signaling	PMID: 27801848
551	EPI II	FB IV	Gas6	Axl	0.00267	0	GAS6_AXL	Gas6 - Axl	GAS	Secreted Signaling	PMID: 27801848
552	EPI II	EPI II	Gas6	Axl	0.000284491	0	GAS6_AXL	Gas6 - Axl	GAS	Secreted Signaling	PMID: 27801848
553	EPI II	FB V	Gas6	Axl	0.00157044	0	GAS6_AXL	Gas6 - Axl	GAS	Secreted Signaling	PMID: 27801848
554	FB I	FB I	Pros1	Axl	0.0147316	0	PROS1_AXL	Pros1 - Axl	PROS	Secreted Signaling	PMID: 29531161
555	FB II	FB I	Pros1	Axl	0.0118366	0	PROS1_AXL	Pros1 - Axl	PROS	Secreted Signaling	PMID: 29531161
556	FB III	FB I	Pros1	Axl	0.0278868	0	PROS1_AXL	Pros1 - Axl	PROS	Secreted Signaling	PMID: 29531161
557	FB IV	FB I	Pros1	Axl	0.0326902	0	PROS1_AXL	Pros1 - Axl	PROS	Secreted Signaling	PMID: 29531161
558	FB V	FB I	Pros1	Axl	0.0231315	0	PROS1_AXL	Pros1 - Axl	PROS	Secreted Signaling	PMID: 29531161
559	FB IV	FB II	Pros1	Axl	0.0102399	0	PROS1_AXL	Pros1 - Axl	PROS	Secreted Signaling	PMID: 29531161
560	FB III	FB III	Pros1	Axl	0.0126938	0	PROS1_AXL	Pros1 - Axl	PROS	Secreted Signaling	PMID: 29531161
561	FB IV	FB III	Pros1	Axl	0.0149204	0	PROS1_AXL	Pros1 - Axl	PROS	Secreted Signaling	PMID: 29531161
562	FB V	FB III	Pros1	Axl	0.0105012	0.03	PROS1_AXL	Pros1 - Axl	PROS	Secreted Signaling	PMID: 29531161
563	FB I	FB IV	Pros1	Axl	0.0185167	0	PROS1_AXL	Pros1 - Axl	PROS	Secreted Signaling	PMID: 29531161
564	FB II	FB IV	Pros1	Axl	0.014889	0	PROS1_AXL	Pros1 - Axl	PROS	Secreted Signaling	PMID: 29531161
565	FB III	FB IV	Pros1	Axl	0.034932	0	PROS1_AXL	Pros1 - Axl	PROS	Secreted Signaling	PMID: 29531161
566	FB IV	FB IV	Pros1	Axl	0.0408978	0	PROS1_AXL	Pros1 - Axl	PROS	Secreted Signaling	PMID: 29531161
567	FB V	FB IV	Pros1	Axl	0.0290112	0	PROS1_AXL	Pros1 - Axl	PROS	Secreted Signaling	PMID: 29531161
568	FB I	FB V	Pros1	Axl	0.0109629	0	PROS1_AXL	Pros1 - Axl	PROS	Secreted Signaling	PMID: 29531161
569	FB III	FB V	Pros1	Axl	0.0208237	0	PROS1_AXL	Pros1 - Axl	PROS	Secreted Signaling	PMID: 29531161
570	FB IV	FB V	Pros1	Axl	0.0244411	0	PROS1_AXL	Pros1 - Axl	PROS	Secreted Signaling	PMID: 29531161
571	FB V	FB V	Pros1	Axl	0.0172515	0.01	PROS1_AXL	Pros1 - Axl	PROS	Secreted Signaling	PMID: 29531161
572	FB III	FB I	Lgals9	Cd44	0.00170603	0	LGALS9_CD44	Lgals9 - Cd44	GALECTIN	Secreted Signaling	PMID: 25065622
573	FB III	FB III	Lgals9	Cd44	0.000694644	0	LGALS9_CD44	Lgals9 - Cd44	GALECTIN	Secreted Signaling	PMID: 25065622
574	FB III	FB IV	Lgals9	Cd44	0.00154788	0	LGALS9_CD44	Lgals9 - Cd44	GALECTIN	Secreted Signaling	PMID: 25065622
575	FB III	EPI I	Lgals9	Cd44	0.00505613	0	LGALS9_CD44	Lgals9 - Cd44	GALECTIN	Secreted Signaling	PMID: 25065622
576	FB III	EPI II	Lgals9	Cd44	0.0044856	0	LGALS9_CD44	Lgals9 - Cd44	GALECTIN	Secreted Signaling	PMID: 25065622
577	FB III	FB V	Lgals9	Cd44	0.0010253	0	LGALS9_CD44	Lgals9 - Cd44	GALECTIN	Secreted Signaling	PMID: 25065622

## Sheet: Adult D4restored cellchat
	source	target	ligand	receptor	prob	pval	interaction_name	interaction_name_2	pathway_name	annotation	evidence
1	FB III	FB I	Tgfb1	TGFbR1_R2	0.000852863	0	TGFB1_TGFBR1_TGFBR2	Tgfb1 - (Tgfbr1+Tgfbr2)	TGFb	Secreted Signaling	KEGG: mmu04350
2	FB IV	FB I	Tgfb1	TGFbR1_R2	0.000555716	0	TGFB1_TGFBR1_TGFBR2	Tgfb1 - (Tgfbr1+Tgfbr2)	TGFb	Secreted Signaling	KEGG: mmu04350
3	FB V	FB I	Tgfb1	TGFbR1_R2	0.000477133	0.04	TGFB1_TGFBR1_TGFBR2	Tgfb1 - (Tgfbr1+Tgfbr2)	TGFb	Secreted Signaling	KEGG: mmu04350
4	FB III	FB II	Tgfb1	TGFbR1_R2	0.00113372	0	TGFB1_TGFBR1_TGFBR2	Tgfb1 - (Tgfbr1+Tgfbr2)	TGFb	Secreted Signaling	KEGG: mmu04350
5	FB IV	FB II	Tgfb1	TGFbR1_R2	0.000738923	0	TGFB1_TGFBR1_TGFBR2	Tgfb1 - (Tgfbr1+Tgfbr2)	TGFb	Secreted Signaling	KEGG: mmu04350
6	FB V	FB II	Tgfb1	TGFbR1_R2	0.000634224	0.04	TGFB1_TGFBR1_TGFBR2	Tgfb1 - (Tgfbr1+Tgfbr2)	TGFb	Secreted Signaling	KEGG: mmu04350
7	FB II	FB III	Tgfb1	TGFbR1_R2	0.000647664	0	TGFB1_TGFBR1_TGFBR2	Tgfb1 - (Tgfbr1+Tgfbr2)	TGFb	Secreted Signaling	KEGG: mmu04350
8	FB III	FB III	Tgfb1	TGFbR1_R2	0.001787	0	TGFB1_TGFBR1_TGFBR2	Tgfb1 - (Tgfbr1+Tgfbr2)	TGFb	Secreted Signaling	KEGG: mmu04350
9	FB IV	FB III	Tgfb1	TGFbR1_R2	0.00116432	0	TGFB1_TGFBR1_TGFBR2	Tgfb1 - (Tgfbr1+Tgfbr2)	TGFb	Secreted Signaling	KEGG: mmu04350
10	FB V	FB III	Tgfb1	TGFbR1_R2	0.000999744	0	TGFB1_TGFBR1_TGFBR2	Tgfb1 - (Tgfbr1+Tgfbr2)	TGFb	Secreted Signaling	KEGG: mmu04350
11	FB II	FB IV	Tgfb1	TGFbR1_R2	0.000554838	0	TGFB1_TGFBR1_TGFBR2	Tgfb1 - (Tgfbr1+Tgfbr2)	TGFb	Secreted Signaling	KEGG: mmu04350
12	FB III	FB IV	Tgfb1	TGFbR1_R2	0.00152691	0	TGFB1_TGFBR1_TGFBR2	Tgfb1 - (Tgfbr1+Tgfbr2)	TGFb	Secreted Signaling	KEGG: mmu04350
13	FB IV	FB IV	Tgfb1	TGFbR1_R2	0.000994362	0	TGFB1_TGFBR1_TGFBR2	Tgfb1 - (Tgfbr1+Tgfbr2)	TGFb	Secreted Signaling	KEGG: mmu04350
14	FB V	FB IV	Tgfb1	TGFbR1_R2	0.000854313	0.01	TGFB1_TGFBR1_TGFBR2	Tgfb1 - (Tgfbr1+Tgfbr2)	TGFb	Secreted Signaling	KEGG: mmu04350
15	FB III	FB V	Tgfb1	TGFbR1_R2	0.00101201	0	TGFB1_TGFBR1_TGFBR2	Tgfb1 - (Tgfbr1+Tgfbr2)	TGFb	Secreted Signaling	KEGG: mmu04350
16	FB IV	FB V	Tgfb1	TGFbR1_R2	0.000659383	0	TGFB1_TGFBR1_TGFBR2	Tgfb1 - (Tgfbr1+Tgfbr2)	TGFb	Secreted Signaling	KEGG: mmu04350
17	FB V	FB V	Tgfb1	TGFbR1_R2	0.000566174	0.04	TGFB1_TGFBR1_TGFBR2	Tgfb1 - (Tgfbr1+Tgfbr2)	TGFb	Secreted Signaling	KEGG: mmu04350
18	FB I	FB V	Tgfb1	ACVR1_TGFbR	0.00313305	0	TGFB1_ACVR1_TGFBR1	Tgfb1 - (Acvr1+Tgfbr1)	TGFb	Secreted Signaling	PMID: 29376829
19	FB II	FB V	Tgfb1	ACVR1_TGFbR	0.00273763	0	TGFB1_ACVR1_TGFBR1	Tgfb1 - (Acvr1+Tgfbr1)	TGFb	Secreted Signaling	PMID: 29376829
20	FB III	FB V	Tgfb1	ACVR1_TGFbR	0.00700853	0	TGFB1_ACVR1_TGFBR1	Tgfb1 - (Acvr1+Tgfbr1)	TGFb	Secreted Signaling	PMID: 29376829
21	FB IV	FB V	Tgfb1	ACVR1_TGFbR	0.0078311	0	TGFB1_ACVR1_TGFBR1	Tgfb1 - (Acvr1+Tgfbr1)	TGFb	Secreted Signaling	PMID: 29376829
22	FB V	FB V	Tgfb1	ACVR1_TGFbR	0.00685937	0	TGFB1_ACVR1_TGFBR1	Tgfb1 - (Acvr1+Tgfbr1)	TGFb	Secreted Signaling	PMID: 29376829
23	FB V	FB I	Bmp2	BMPR1A_BMPR2	0.000711691	0	BMP2_BMPR1A_BMPR2	Bmp2 - (Bmpr1a+Bmpr2)	BMP	Secreted Signaling	KEGG: mmu04350; PMID:26893264
24	FB V	FB II	Bmp2	BMPR1A_BMPR2	0.000434723	0	BMP2_BMPR1A_BMPR2	Bmp2 - (Bmpr1a+Bmpr2)	BMP	Secreted Signaling	KEGG: mmu04350; PMID:26893264
25	FB V	FB III	Bmp2	BMPR1A_BMPR2	0.000617182	0	BMP2_BMPR1A_BMPR2	Bmp2 - (Bmpr1a+Bmpr2)	BMP	Secreted Signaling	KEGG: mmu04350; PMID:26893264
26	FB V	FB IV	Bmp2	BMPR1A_BMPR2	0.000690227	0	BMP2_BMPR1A_BMPR2	Bmp2 - (Bmpr1a+Bmpr2)	BMP	Secreted Signaling	KEGG: mmu04350; PMID:26893264
27	FB V	EPI II	Bmp2	BMPR1A_BMPR2	0.00052216	0	BMP2_BMPR1A_BMPR2	Bmp2 - (Bmpr1a+Bmpr2)	BMP	Secreted Signaling	KEGG: mmu04350; PMID:26893264
28	FB V	FB V	Bmp2	BMPR1A_BMPR2	0.00103161	0	BMP2_BMPR1A_BMPR2	Bmp2 - (Bmpr1a+Bmpr2)	BMP	Secreted Signaling	KEGG: mmu04350; PMID:26893264
29	FB I	FB I	Bmp4	BMPR1A_BMPR2	0.00185978	0	BMP4_BMPR1A_BMPR2	Bmp4 - (Bmpr1a+Bmpr2)	BMP	Secreted Signaling	KEGG: mmu04350; PMID:26893264
30	FB IV	FB I	Bmp4	BMPR1A_BMPR2	0.0014041	0	BMP4_BMPR1A_BMPR2	Bmp4 - (Bmpr1a+Bmpr2)	BMP	Secreted Signaling	KEGG: mmu04350; PMID:26893264
31	FB I	FB II	Bmp4	BMPR1A_BMPR2	0.00113676	0	BMP4_BMPR1A_BMPR2	Bmp4 - (Bmpr1a+Bmpr2)	BMP	Secreted Signaling	KEGG: mmu04350; PMID:26893264
32	FB I	FB III	Bmp4	BMPR1A_BMPR2	0.00161061	0	BMP4_BMPR1A_BMPR2	Bmp4 - (Bmpr1a+Bmpr2)	BMP	Secreted Signaling	KEGG: mmu04350; PMID:26893264
33	FB IV	FB III	Bmp4	BMPR1A_BMPR2	0.00121599	0.01	BMP4_BMPR1A_BMPR2	Bmp4 - (Bmpr1a+Bmpr2)	BMP	Secreted Signaling	KEGG: mmu04350; PMID:26893264
34	FB I	FB IV	Bmp4	BMPR1A_BMPR2	0.0018026	0	BMP4_BMPR1A_BMPR2	Bmp4 - (Bmpr1a+Bmpr2)	BMP	Secreted Signaling	KEGG: mmu04350; PMID:26893264
35	FB IV	FB IV	Bmp4	BMPR1A_BMPR2	0.00136093	0	BMP4_BMPR1A_BMPR2	Bmp4 - (Bmpr1a+Bmpr2)	BMP	Secreted Signaling	KEGG: mmu04350; PMID:26893264
36	FB I	EPI II	Bmp4	BMPR1A_BMPR2	0.00136596	0	BMP4_BMPR1A_BMPR2	Bmp4 - (Bmpr1a+Bmpr2)	BMP	Secreted Signaling	KEGG: mmu04350; PMID:26893264
37	FB I	FB V	Bmp4	BMPR1A_BMPR2	0.00269087	0	BMP4_BMPR1A_BMPR2	Bmp4 - (Bmpr1a+Bmpr2)	BMP	Secreted Signaling	KEGG: mmu04350; PMID:26893264
38	FB II	FB V	Bmp4	BMPR1A_BMPR2	0.00150714	0	BMP4_BMPR1A_BMPR2	Bmp4 - (Bmpr1a+Bmpr2)	BMP	Secreted Signaling	KEGG: mmu04350; PMID:26893264
39	FB IV	FB V	Bmp4	BMPR1A_BMPR2	0.00203158	0	BMP4_BMPR1A_BMPR2	Bmp4 - (Bmpr1a+Bmpr2)	BMP	Secreted Signaling	KEGG: mmu04350; PMID:26893264
40	FB I	EPI II	Bmp7	ACVR1_BMPR2	0.000284279	0	BMP7_ACVR1_BMPR2	Bmp7 - (Acvr1+Bmpr2)	BMP	Secreted Signaling	KEGG: mmu04350; PMID:26893264
41	FB IV	EPI II	Bmp7	ACVR1_BMPR2	0.000185864	0	BMP7_ACVR1_BMPR2	Bmp7 - (Acvr1+Bmpr2)	BMP	Secreted Signaling	KEGG: mmu04350; PMID:26893264
42	EPI II	EPI II	Bmp7	ACVR1_BMPR2	1.39644e-05	0.01	BMP7_ACVR1_BMPR2	Bmp7 - (Acvr1+Bmpr2)	BMP	Secreted Signaling	KEGG: mmu04350; PMID:26893264
43	FB I	FB V	Bmp7	ACVR1_BMPR2	0.000963494	0	BMP7_ACVR1_BMPR2	Bmp7 - (Acvr1+Bmpr2)	BMP	Secreted Signaling	KEGG: mmu04350; PMID:26893264
44	FB IV	FB V	Bmp7	ACVR1_BMPR2	0.000630145	0	BMP7_ACVR1_BMPR2	Bmp7 - (Acvr1+Bmpr2)	BMP	Secreted Signaling	KEGG: mmu04350; PMID:26893264
45	EPI II	FB V	Bmp7	ACVR1_BMPR2	4.74355e-05	0.01	BMP7_ACVR1_BMPR2	Bmp7 - (Acvr1+Bmpr2)	BMP	Secreted Signaling	KEGG: mmu04350; PMID:26893264
46	FB I	FB I	Bmp7	BMPR1A_BMPR2	0.0013113	0	BMP7_BMPR1A_BMPR2	Bmp7 - (Bmpr1a+Bmpr2)	BMP	Secreted Signaling	KEGG: mmu04350; PMID:26893264
47	FB IV	FB I	Bmp7	BMPR1A_BMPR2	0.000857638	0	BMP7_BMPR1A_BMPR2	Bmp7 - (Bmpr1a+Bmpr2)	BMP	Secreted Signaling	KEGG: mmu04350; PMID:26893264
48	FB I	FB II	Bmp7	BMPR1A_BMPR2	0.000801206	0	BMP7_BMPR1A_BMPR2	Bmp7 - (Bmpr1a+Bmpr2)	BMP	Secreted Signaling	KEGG: mmu04350; PMID:26893264
49	FB IV	FB II	Bmp7	BMPR1A_BMPR2	0.000523955	0.02	BMP7_BMPR1A_BMPR2	Bmp7 - (Bmpr1a+Bmpr2)	BMP	Secreted Signaling	KEGG: mmu04350; PMID:26893264
50	FB I	FB III	Bmp7	BMPR1A_BMPR2	0.0011365	0	BMP7_BMPR1A_BMPR2	Bmp7 - (Bmpr1a+Bmpr2)	BMP	Secreted Signaling	KEGG: mmu04350; PMID:26893264
51	FB IV	FB III	Bmp7	BMPR1A_BMPR2	0.000743506	0	BMP7_BMPR1A_BMPR2	Bmp7 - (Bmpr1a+Bmpr2)	BMP	Secreted Signaling	KEGG: mmu04350; PMID:26893264
52	FB I	FB IV	Bmp7	BMPR1A_BMPR2	0.00127142	0	BMP7_BMPR1A_BMPR2	Bmp7 - (Bmpr1a+Bmpr2)	BMP	Secreted Signaling	KEGG: mmu04350; PMID:26893264
53	FB IV	FB IV	Bmp7	BMPR1A_BMPR2	0.000831653	0	BMP7_BMPR1A_BMPR2	Bmp7 - (Bmpr1a+Bmpr2)	BMP	Secreted Signaling	KEGG: mmu04350; PMID:26893264
54	FB I	EPI II	Bmp7	BMPR1A_BMPR2	0.000962522	0	BMP7_BMPR1A_BMPR2	Bmp7 - (Bmpr1a+Bmpr2)	BMP	Secreted Signaling	KEGG: mmu04350; PMID:26893264
55	FB IV	EPI II	Bmp7	BMPR1A_BMPR2	0.0006294	0	BMP7_BMPR1A_BMPR2	Bmp7 - (Bmpr1a+Bmpr2)	BMP	Secreted Signaling	KEGG: mmu04350; PMID:26893264
56	FB I	FB V	Bmp7	BMPR1A_BMPR2	0.00189926	0	BMP7_BMPR1A_BMPR2	Bmp7 - (Bmpr1a+Bmpr2)	BMP	Secreted Signaling	KEGG: mmu04350; PMID:26893264
57	FB IV	FB V	Bmp7	BMPR1A_BMPR2	0.00124262	0	BMP7_BMPR1A_BMPR2	Bmp7 - (Bmpr1a+Bmpr2)	BMP	Secreted Signaling	KEGG: mmu04350; PMID:26893264
58	FB I	FB III	Wnt6	FZD1_LRP6	0.00109004	0	WNT6_FZD1_LRP6	Wnt6 - (Fzd1+Lrp6)	WNT	Secreted Signaling	KEGG: mmu04310; PMID: 23209147
59	FB I	FB IV	Wnt6	FZD1_LRP6	0.00095603	0	WNT6_FZD1_LRP6	Wnt6 - (Fzd1+Lrp6)	WNT	Secreted Signaling	KEGG: mmu04310; PMID: 23209147
60	FB I	FB V	Wnt6	FZD1_LRP6	0.00177429	0	WNT6_FZD1_LRP6	Wnt6 - (Fzd1+Lrp6)	WNT	Secreted Signaling	KEGG: mmu04310; PMID: 23209147
61	FB IV	FB V	Wnt6	FZD1_LRP6	0.000720598	0.01	WNT6_FZD1_LRP6	Wnt6 - (Fzd1+Lrp6)	WNT	Secreted Signaling	KEGG: mmu04310; PMID: 23209147
62	FB I	FB III	Wnt6	FZD2_LRP6	0.00107822	0	WNT6_FZD2_LRP6	Wnt6 - (Fzd2+Lrp6)	WNT	Secreted Signaling	KEGG: mmu04310; PMID: 23209147
63	FB IV	FB III	Wnt6	FZD2_LRP6	0.000437044	0	WNT6_FZD2_LRP6	Wnt6 - (Fzd2+Lrp6)	WNT	Secreted Signaling	KEGG: mmu04310; PMID: 23209147
64	FB I	FB IV	Wnt6	FZD2_LRP6	0.000804515	0	WNT6_FZD2_LRP6	Wnt6 - (Fzd2+Lrp6)	WNT	Secreted Signaling	KEGG: mmu04310; PMID: 23209147
65	FB IV	FB IV	Wnt6	FZD2_LRP6	0.000326197	0	WNT6_FZD2_LRP6	Wnt6 - (Fzd2+Lrp6)	WNT	Secreted Signaling	KEGG: mmu04310; PMID: 23209147
66	FB II	FB I	Wnt5a	Fzd1	0.00248908	0	WNT5A_FZD1	Wnt5a - Fzd1	ncWNT	Secreted Signaling	KEGG: mmu04310
67	FB III	FB I	Wnt5a	Fzd1	0.00415428	0	WNT5A_FZD1	Wnt5a - Fzd1	ncWNT	Secreted Signaling	KEGG: mmu04310
68	FB IV	FB I	Wnt5a	Fzd1	0.00837605	0	WNT5A_FZD1	Wnt5a - Fzd1	ncWNT	Secreted Signaling	KEGG: mmu04310
69	FB II	FB II	Wnt5a	Fzd1	0.00251271	0	WNT5A_FZD1	Wnt5a - Fzd1	ncWNT	Secreted Signaling	KEGG: mmu04310
70	FB III	FB II	Wnt5a	Fzd1	0.00419366	0	WNT5A_FZD1	Wnt5a - Fzd1	ncWNT	Secreted Signaling	KEGG: mmu04310
71	FB IV	FB II	Wnt5a	Fzd1	0.00845511	0	WNT5A_FZD1	Wnt5a - Fzd1	ncWNT	Secreted Signaling	KEGG: mmu04310
72	FB III	FB III	Wnt5a	Fzd1	0.00337068	0	WNT5A_FZD1	Wnt5a - Fzd1	ncWNT	Secreted Signaling	KEGG: mmu04310
73	FB IV	FB III	Wnt5a	Fzd1	0.00680156	0	WNT5A_FZD1	Wnt5a - Fzd1	ncWNT	Secreted Signaling	KEGG: mmu04310
74	FB I	FB IV	Wnt5a	Fzd1	0.00345866	0	WNT5A_FZD1	Wnt5a - Fzd1	ncWNT	Secreted Signaling	KEGG: mmu04310
75	FB II	FB IV	Wnt5a	Fzd1	0.00389512	0	WNT5A_FZD1	Wnt5a - Fzd1	ncWNT	Secreted Signaling	KEGG: mmu04310
76	FB III	FB IV	Wnt5a	Fzd1	0.00649484	0	WNT5A_FZD1	Wnt5a - Fzd1	ncWNT	Secreted Signaling	KEGG: mmu04310
77	FB IV	FB IV	Wnt5a	Fzd1	0.013064	0	WNT5A_FZD1	Wnt5a - Fzd1	ncWNT	Secreted Signaling	KEGG: mmu04310
78	FB V	FB IV	Wnt5a	Fzd1	0.00346769	0	WNT5A_FZD1	Wnt5a - Fzd1	ncWNT	Secreted Signaling	KEGG: mmu04310
79	FB I	FB V	Wnt5a	Fzd1	0.00867488	0	WNT5A_FZD1	Wnt5a - Fzd1	ncWNT	Secreted Signaling	KEGG: mmu04310
80	FB II	FB V	Wnt5a	Fzd1	0.00976315	0	WNT5A_FZD1	Wnt5a - Fzd1	ncWNT	Secreted Signaling	KEGG: mmu04310
81	FB III	FB V	Wnt5a	Fzd1	0.0162156	0	WNT5A_FZD1	Wnt5a - Fzd1	ncWNT	Secreted Signaling	KEGG: mmu04310
82	FB IV	FB V	Wnt5a	Fzd1	0.0322971	0	WNT5A_FZD1	Wnt5a - Fzd1	ncWNT	Secreted Signaling	KEGG: mmu04310
83	FB V	FB V	Wnt5a	Fzd1	0.00869743	0	WNT5A_FZD1	Wnt5a - Fzd1	ncWNT	Secreted Signaling	KEGG: mmu04310
84	FB I	FB III	Wnt5a	Fzd2	0.00175365	0	WNT5A_FZD2	Wnt5a - Fzd2	ncWNT	Secreted Signaling	KEGG: mmu04310
85	FB II	FB III	Wnt5a	Fzd2	0.00197538	0	WNT5A_FZD2	Wnt5a - Fzd2	ncWNT	Secreted Signaling	KEGG: mmu04310
86	FB III	FB III	Wnt5a	Fzd2	0.00329805	0	WNT5A_FZD2	Wnt5a - Fzd2	ncWNT	Secreted Signaling	KEGG: mmu04310
87	FB IV	FB III	Wnt5a	Fzd2	0.00665549	0	WNT5A_FZD2	Wnt5a - Fzd2	ncWNT	Secreted Signaling	KEGG: mmu04310
88	FB V	FB III	Wnt5a	Fzd2	0.00175824	0	WNT5A_FZD2	Wnt5a - Fzd2	ncWNT	Secreted Signaling	KEGG: mmu04310
89	FB I	FB IV	Wnt5a	Fzd2	0.00244904	0	WNT5A_FZD2	Wnt5a - Fzd2	ncWNT	Secreted Signaling	KEGG: mmu04310
90	FB II	FB IV	Wnt5a	Fzd2	0.00275845	0	WNT5A_FZD2	Wnt5a - Fzd2	ncWNT	Secreted Signaling	KEGG: mmu04310
91	FB III	FB IV	Wnt5a	Fzd2	0.00460302	0	WNT5A_FZD2	Wnt5a - Fzd2	ncWNT	Secreted Signaling	KEGG: mmu04310
92	FB IV	FB IV	Wnt5a	Fzd2	0.00927657	0	WNT5A_FZD2	Wnt5a - Fzd2	ncWNT	Secreted Signaling	KEGG: mmu04310
93	FB V	FB IV	Wnt5a	Fzd2	0.00245545	0	WNT5A_FZD2	Wnt5a - Fzd2	ncWNT	Secreted Signaling	KEGG: mmu04310
94	EPI II	FB III	Tgfa	Egfr	0.00454008	0	TGFA_EGFR	Tgfa - Egfr	EGF	Secreted Signaling	KEGG: mmu04012
95	EPI II	FB IV	Tgfa	Egfr	0.000814745	0	TGFA_EGFR	Tgfa - Egfr	EGF	Secreted Signaling	KEGG: mmu04012
96	EPI II	EPI II	Tgfa	Egfr	0.00116902	0	TGFA_EGFR	Tgfa - Egfr	EGF	Secreted Signaling	KEGG: mmu04012
97	EPI II	FB V	Tgfa	Egfr	0.00527053	0	TGFA_EGFR	Tgfa - Egfr	EGF	Secreted Signaling	KEGG: mmu04012
98	EPI II	EPI II	Tgfa	EGFR_ERBB2	0.000716197	0	TGFA_EGFR_ERBB2	Tgfa - (Egfr+Erbb2)	EGF	Secreted Signaling	KEGG: mmu04012
99	EPI I	FB III	Hbegf	Egfr	0.00566678	0	HBEGF_EGFR	Hbegf - Egfr	EGF	Secreted Signaling	KEGG: mmu04012
100	EPI II	FB III	Hbegf	Egfr	0.00637428	0	HBEGF_EGFR	Hbegf - Egfr	EGF	Secreted Signaling	KEGG: mmu04012
101	EPI I	FB IV	Hbegf	Egfr	0.00101788	0	HBEGF_EGFR	Hbegf - Egfr	EGF	Secreted Signaling	KEGG: mmu04012
102	EPI II	FB IV	Hbegf	Egfr	0.00114564	0	HBEGF_EGFR	Hbegf - Egfr	EGF	Secreted Signaling	KEGG: mmu04012
103	EPI I	EPI II	Hbegf	Egfr	0.00146036	0	HBEGF_EGFR	Hbegf - Egfr	EGF	Secreted Signaling	KEGG: mmu04012
104	EPI II	EPI II	Hbegf	Egfr	0.00164356	0	HBEGF_EGFR	Hbegf - Egfr	EGF	Secreted Signaling	KEGG: mmu04012
105	EPI I	FB V	Hbegf	Egfr	0.0065773	0	HBEGF_EGFR	Hbegf - Egfr	EGF	Secreted Signaling	KEGG: mmu04012
106	EPI II	FB V	Hbegf	Egfr	0.00739764	0	HBEGF_EGFR	Hbegf - Egfr	EGF	Secreted Signaling	KEGG: mmu04012
107	EPI I	EPI II	Hbegf	EGFR_ERBB2	0.000894786	0	HBEGF_EGFR_ERBB2	Hbegf - (Egfr+Erbb2)	EGF	Secreted Signaling	KEGG: mmu04012
108	EPI II	EPI II	Hbegf	EGFR_ERBB2	0.00100711	0	HBEGF_EGFR_ERBB2	Hbegf - (Egfr+Erbb2)	EGF	Secreted Signaling	KEGG: mmu04012
109	FB III	FB III	Ereg	Egfr	0.0180446	0	EREG_EGFR	Ereg - Egfr	EGF	Secreted Signaling	KEGG: mmu04012
110	FB V	FB III	Ereg	Egfr	0.0293712	0	EREG_EGFR	Ereg - Egfr	EGF	Secreted Signaling	KEGG: mmu04012
111	FB III	FB IV	Ereg	Egfr	0.00327466	0	EREG_EGFR	Ereg - Egfr	EGF	Secreted Signaling	KEGG: mmu04012
112	FB V	FB IV	Ereg	Egfr	0.00538098	0	EREG_EGFR	Ereg - Egfr	EGF	Secreted Signaling	KEGG: mmu04012
113	FB III	EPI II	Ereg	Egfr	0.00469357	0	EREG_EGFR	Ereg - Egfr	EGF	Secreted Signaling	KEGG: mmu04012
114	FB V	EPI II	Ereg	Egfr	0.00770549	0	EREG_EGFR	Ereg - Egfr	EGF	Secreted Signaling	KEGG: mmu04012
115	FB III	FB V	Ereg	Egfr	0.0209021	0	EREG_EGFR	Ereg - Egfr	EGF	Secreted Signaling	KEGG: mmu04012
116	FB V	FB V	Ereg	Egfr	0.0339604	0	EREG_EGFR	Ereg - Egfr	EGF	Secreted Signaling	KEGG: mmu04012
117	FB III	EPI II	Ereg	EGFR_ERBB2	0.00287943	0	EREG_EGFR_ERBB2	Ereg - (Egfr+Erbb2)	EGF	Secreted Signaling	KEGG: mmu04012
118	FB V	EPI II	Ereg	EGFR_ERBB2	0.00473273	0	EREG_EGFR_ERBB2	Ereg - (Egfr+Erbb2)	EGF	Secreted Signaling	KEGG: mmu04012
119	FB III	EPI II	Nrg1	Erbb3	0.000989274	0	NRG1_ERBB3	Nrg1 - Erbb3	NRG	Secreted Signaling	KEGG: mmu04012
120	EPI II	EPI II	Nrg1	Erbb3	0.000348253	0	NRG1_ERBB3	Nrg1 - Erbb3	NRG	Secreted Signaling	KEGG: mmu04012
121	FB III	EPI II	Nrg1	ERBB2_ERBB3	0.000607013	0	NRG1_ERBB2_ERBB3	Nrg1 - (Erbb2+Erbb3)	NRG	Secreted Signaling	KEGG: mmu04012
122	EPI II	EPI II	Nrg1	ERBB2_ERBB3	0.000213633	0	NRG1_ERBB2_ERBB3	Nrg1 - (Erbb2+Erbb3)	NRG	Secreted Signaling	KEGG: mmu04012
123	FB III	FB I	Nrg1	ITGAV_ITGB3	0.00193501	0	NRG1_ITGAV_ITGB3	Nrg1 - (Itgav+Itgb3)	NRG	Secreted Signaling	PMID: 20682778
124	EPI II	FB I	Nrg1	ITGAV_ITGB3	0.000681597	0	NRG1_ITGAV_ITGB3	Nrg1 - (Itgav+Itgb3)	NRG	Secreted Signaling	PMID: 20682778
125	FB III	FB II	Nrg1	ITGAV_ITGB3	0.00307253	0	NRG1_ITGAV_ITGB3	Nrg1 - (Itgav+Itgb3)	NRG	Secreted Signaling	PMID: 20682778
126	EPI II	FB II	Nrg1	ITGAV_ITGB3	0.00108308	0	NRG1_ITGAV_ITGB3	Nrg1 - (Itgav+Itgb3)	NRG	Secreted Signaling	PMID: 20682778
127	FB III	FB III	Nrg1	ITGAV_ITGB3	0.00734346	0	NRG1_ITGAV_ITGB3	Nrg1 - (Itgav+Itgb3)	NRG	Secreted Signaling	PMID: 20682778
128	EPI II	FB III	Nrg1	ITGAV_ITGB3	0.00259581	0	NRG1_ITGAV_ITGB3	Nrg1 - (Itgav+Itgb3)	NRG	Secreted Signaling	PMID: 20682778
129	FB III	FB IV	Nrg1	ITGAV_ITGB3	0.00552823	0	NRG1_ITGAV_ITGB3	Nrg1 - (Itgav+Itgb3)	NRG	Secreted Signaling	PMID: 20682778
130	EPI II	FB IV	Nrg1	ITGAV_ITGB3	0.00195184	0	NRG1_ITGAV_ITGB3	Nrg1 - (Itgav+Itgb3)	NRG	Secreted Signaling	PMID: 20682778
131	FB III	FB V	Nrg1	ITGAV_ITGB3	0.00428863	0	NRG1_ITGAV_ITGB3	Nrg1 - (Itgav+Itgb3)	NRG	Secreted Signaling	PMID: 20682778
132	EPI II	FB V	Nrg1	ITGAV_ITGB3	0.00151296	0	NRG1_ITGAV_ITGB3	Nrg1 - (Itgav+Itgb3)	NRG	Secreted Signaling	PMID: 20682778
133	FB I	FB I	Fgf7	Fgfr1	0.112802	0	FGF7_FGFR1	Fgf7 - Fgfr1	FGF	Secreted Signaling	PMC: 4393358
134	FB II	FB I	Fgf7	Fgfr1	0.0705751	0	FGF7_FGFR1	Fgf7 - Fgfr1	FGF	Secreted Signaling	PMC: 4393358
135	FB III	FB I	Fgf7	Fgfr1	0.103345	0	FGF7_FGFR1	Fgf7 - Fgfr1	FGF	Secreted Signaling	PMC: 4393358
136	FB IV	FB I	Fgf7	Fgfr1	0.104658	0	FGF7_FGFR1	Fgf7 - Fgfr1	FGF	Secreted Signaling	PMC: 4393358
137	FB V	FB I	Fgf7	Fgfr1	0.0964447	0	FGF7_FGFR1	Fgf7 - Fgfr1	FGF	Secreted Signaling	PMC: 4393358
138	FB I	FB II	Fgf7	Fgfr1	0.0742526	0	FGF7_FGFR1	Fgf7 - Fgfr1	FGF	Secreted Signaling	PMC: 4393358
139	FB III	FB II	Fgf7	Fgfr1	0.0677804	0	FGF7_FGFR1	Fgf7 - Fgfr1	FGF	Secreted Signaling	PMC: 4393358
140	FB IV	FB II	Fgf7	Fgfr1	0.068676	0	FGF7_FGFR1	Fgf7 - Fgfr1	FGF	Secreted Signaling	PMC: 4393358
141	FB V	FB II	Fgf7	Fgfr1	0.0630877	0.01	FGF7_FGFR1	Fgf7 - Fgfr1	FGF	Secreted Signaling	PMC: 4393358
142	FB I	FB III	Fgf7	Fgfr1	0.0736691	0	FGF7_FGFR1	Fgf7 - Fgfr1	FGF	Secreted Signaling	PMC: 4393358
143	FB III	FB III	Fgf7	Fgfr1	0.067244	0	FGF7_FGFR1	Fgf7 - Fgfr1	FGF	Secreted Signaling	PMC: 4393358
144	FB IV	FB III	Fgf7	Fgfr1	0.068133	0	FGF7_FGFR1	Fgf7 - Fgfr1	FGF	Secreted Signaling	PMC: 4393358
145	FB V	FB III	Fgf7	Fgfr1	0.062586	0.02	FGF7_FGFR1	Fgf7 - Fgfr1	FGF	Secreted Signaling	PMC: 4393358
146	FB I	FB IV	Fgf7	Fgfr1	0.11446	0	FGF7_FGFR1	Fgf7 - Fgfr1	FGF	Secreted Signaling	PMC: 4393358
147	FB II	FB IV	Fgf7	Fgfr1	0.0716625	0	FGF7_FGFR1	Fgf7 - Fgfr1	FGF	Secreted Signaling	PMC: 4393358
148	FB III	FB IV	Fgf7	Fgfr1	0.10488	0	FGF7_FGFR1	Fgf7 - Fgfr1	FGF	Secreted Signaling	PMC: 4393358
149	FB IV	FB IV	Fgf7	Fgfr1	0.10621	0	FGF7_FGFR1	Fgf7 - Fgfr1	FGF	Secreted Signaling	PMC: 4393358
150	FB V	FB IV	Fgf7	Fgfr1	0.0978888	0	FGF7_FGFR1	Fgf7 - Fgfr1	FGF	Secreted Signaling	PMC: 4393358
151	FB I	FB V	Fgf7	Fgfr1	0.0789996	0	FGF7_FGFR1	Fgf7 - Fgfr1	FGF	Secreted Signaling	PMC: 4393358
152	FB III	FB V	Fgf7	Fgfr1	0.0721459	0	FGF7_FGFR1	Fgf7 - Fgfr1	FGF	Secreted Signaling	PMC: 4393358
153	FB IV	FB V	Fgf7	Fgfr1	0.0730946	0	FGF7_FGFR1	Fgf7 - Fgfr1	FGF	Secreted Signaling	PMC: 4393358
154	FB V	FB V	Fgf7	Fgfr1	0.0671727	0.01	FGF7_FGFR1	Fgf7 - Fgfr1	FGF	Secreted Signaling	PMC: 4393358
155	FB I	FB I	Fgf7	Fgfr2	0.00113172	0	FGF7_FGFR2	Fgf7 - Fgfr2	FGF	Secreted Signaling	PMC: 4393358
156	FB II	FB I	Fgf7	Fgfr2	0.0006762	0	FGF7_FGFR2	Fgf7 - Fgfr2	FGF	Secreted Signaling	PMC: 4393358
157	FB III	FB I	Fgf7	Fgfr2	0.00102601	0	FGF7_FGFR2	Fgf7 - Fgfr2	FGF	Secreted Signaling	PMC: 4393358
158	FB IV	FB I	Fgf7	Fgfr2	0.00104055	0	FGF7_FGFR2	Fgf7 - Fgfr2	FGF	Secreted Signaling	PMC: 4393358
159	FB V	FB I	Fgf7	Fgfr2	0.00095026	0	FGF7_FGFR2	Fgf7 - Fgfr2	FGF	Secreted Signaling	PMC: 4393358
160	FB I	FB IV	Fgf7	Fgfr2	0.0138398	0	FGF7_FGFR2	Fgf7 - Fgfr2	FGF	Secreted Signaling	PMC: 4393358
161	FB II	FB IV	Fgf7	Fgfr2	0.00831183	0	FGF7_FGFR2	Fgf7 - Fgfr2	FGF	Secreted Signaling	PMC: 4393358
162	FB III	FB IV	Fgf7	Fgfr2	0.012562	0	FGF7_FGFR2	Fgf7 - Fgfr2	FGF	Secreted Signaling	PMC: 4393358
163	FB IV	FB IV	Fgf7	Fgfr2	0.0127379	0	FGF7_FGFR2	Fgf7 - Fgfr2	FGF	Secreted Signaling	PMC: 4393358
164	FB V	FB IV	Fgf7	Fgfr2	0.0116445	0	FGF7_FGFR2	Fgf7 - Fgfr2	FGF	Secreted Signaling	PMC: 4393358
165	EPI II	FB I	Pdgfa	Pdgfra	0.00350528	0	PDGFA_PDGFRA	Pdgfa - Pdgfra	PDGF	Secreted Signaling	PMID: 15207812
166	FB V	FB I	Pdgfa	Pdgfra	0.0168005	0	PDGFA_PDGFRA	Pdgfa - Pdgfra	PDGF	Secreted Signaling	PMID: 15207812
167	EPI II	FB II	Pdgfa	Pdgfra	0.00246571	0	PDGFA_PDGFRA	Pdgfa - Pdgfra	PDGF	Secreted Signaling	PMID: 15207812
168	FB V	FB II	Pdgfa	Pdgfra	0.0119126	0	PDGFA_PDGFRA	Pdgfa - Pdgfra	PDGF	Secreted Signaling	PMID: 15207812
169	EPI II	FB III	Pdgfa	Pdgfra	0.00271177	0	PDGFA_PDGFRA	Pdgfa - Pdgfra	PDGF	Secreted Signaling	PMID: 15207812
170	FB V	FB III	Pdgfa	Pdgfra	0.0130262	0	PDGFA_PDGFRA	Pdgfa - Pdgfra	PDGF	Secreted Signaling	PMID: 15207812
171	EPI II	FB IV	Pdgfa	Pdgfra	0.00347938	0	PDGFA_PDGFRA	Pdgfa - Pdgfra	PDGF	Secreted Signaling	PMID: 15207812
172	FB V	FB IV	Pdgfa	Pdgfra	0.0165064	0	PDGFA_PDGFRA	Pdgfa - Pdgfra	PDGF	Secreted Signaling	PMID: 15207812
173	EPI II	FB V	Pdgfa	Pdgfra	0.00123324	0	PDGFA_PDGFRA	Pdgfa - Pdgfra	PDGF	Secreted Signaling	PMID: 15207812
174	FB V	FB V	Pdgfa	Pdgfra	0.00601313	0	PDGFA_PDGFRA	Pdgfa - Pdgfra	PDGF	Secreted Signaling	PMID: 15207812
175	EPI II	FB I	Pdgfa	Pdgfrb	0.00463962	0	PDGFA_PDGFRB	Pdgfa - Pdgfrb	PDGF	Secreted Signaling	PMID: 15207812
176	FB V	FB I	Pdgfa	Pdgfrb	0.0220068	0	PDGFA_PDGFRB	Pdgfa - Pdgfrb	PDGF	Secreted Signaling	PMID: 15207812
177	EPI II	FB II	Pdgfa	Pdgfrb	0.00243851	0	PDGFA_PDGFRB	Pdgfa - Pdgfrb	PDGF	Secreted Signaling	PMID: 15207812
178	FB V	FB II	Pdgfa	Pdgfrb	0.0117844	0	PDGFA_PDGFRB	Pdgfa - Pdgfrb	PDGF	Secreted Signaling	PMID: 15207812
179	EPI II	FB III	Pdgfa	Pdgfrb	0.00213615	0	PDGFA_PDGFRB	Pdgfa - Pdgfrb	PDGF	Secreted Signaling	PMID: 15207812
180	FB V	FB III	Pdgfa	Pdgfrb	0.0103274	0	PDGFA_PDGFRB	Pdgfa - Pdgfrb	PDGF	Secreted Signaling	PMID: 15207812
181	EPI II	FB IV	Pdgfa	Pdgfrb	0.00361117	0	PDGFA_PDGFRB	Pdgfa - Pdgfrb	PDGF	Secreted Signaling	PMID: 15207812
182	FB V	FB IV	Pdgfa	Pdgfrb	0.0171042	0	PDGFA_PDGFRB	Pdgfa - Pdgfrb	PDGF	Secreted Signaling	PMID: 15207812
183	EPI II	FB V	Pdgfa	Pdgfrb	0.00233682	0	PDGFA_PDGFRB	Pdgfa - Pdgfrb	PDGF	Secreted Signaling	PMID: 15207812
184	FB V	FB V	Pdgfa	Pdgfrb	0.011237	0	PDGFA_PDGFRB	Pdgfa - Pdgfrb	PDGF	Secreted Signaling	PMID: 15207812
185	FB I	FB I	Igf1	Igf1r	0.00197875	0	IGF1_IGF1R	Igf1 - Igf1r	IGF	Secreted Signaling	PMID: 14604834
186	FB I	FB II	Igf1	Igf1r	0.00193121	0	IGF1_IGF1R	Igf1 - Igf1r	IGF	Secreted Signaling	PMID: 14604834
187	FB I	FB III	Igf1	Igf1r	0.00216552	0	IGF1_IGF1R	Igf1 - Igf1r	IGF	Secreted Signaling	PMID: 14604834
188	FB I	FB IV	Igf1	Igf1r	0.00157147	0	IGF1_IGF1R	Igf1 - Igf1r	IGF	Secreted Signaling	PMID: 14604834
189	FB I	EPI II	Igf1	Igf1r	0.000672861	0	IGF1_IGF1R	Igf1 - Igf1r	IGF	Secreted Signaling	PMID: 14604834
190	FB I	FB V	Igf1	Igf1r	0.000712791	0	IGF1_IGF1R	Igf1 - Igf1r	IGF	Secreted Signaling	PMID: 14604834
191	FB I	FB I	Igf1	ITGAV_ITGB3	0.000318176	0	IGF1_ITGAV_ITGB3	Igf1 - (Itgav+Itgb3)	IGF	Secreted Signaling	PMID: 28190785; PMID: 28873464
192	FB I	FB II	Igf1	ITGAV_ITGB3	0.00084602	0	IGF1_ITGAV_ITGB3	Igf1 - (Itgav+Itgb3)	IGF	Secreted Signaling	PMID: 28190785; PMID: 28873464
193	FB I	FB III	Igf1	ITGAV_ITGB3	0.00175632	0	IGF1_ITGAV_ITGB3	Igf1 - (Itgav+Itgb3)	IGF	Secreted Signaling	PMID: 28190785; PMID: 28873464
194	FB I	FB IV	Igf1	ITGAV_ITGB3	0.000840312	0	IGF1_ITGAV_ITGB3	Igf1 - (Itgav+Itgb3)	IGF	Secreted Signaling	PMID: 28190785; PMID: 28873464
195	FB I	FB V	Igf1	ITGAV_ITGB3	0.000757734	0	IGF1_ITGAV_ITGB3	Igf1 - (Itgav+Itgb3)	IGF	Secreted Signaling	PMID: 28190785; PMID: 28873464
196	FB I	EPI II	Igf1	ITGA6_ITGB4	0.000895379	0	IGF1_ITGA6_ITGB4	Igf1 - (Itga6+Itgb4)	IGF	Secreted Signaling	PMID: 28190785; PMID: 28873464
197	EPI II	FB I	Il1a	IL1R1_IL1RAP	0.00423226	0	IL1A_IL1R1_IL1RAP	Il1a - (Il1r1+Il1rap)	IL1	Secreted Signaling	KEGG: mmu04060
198	EPI II	FB II	Il1a	IL1R1_IL1RAP	0.00374131	0	IL1A_IL1R1_IL1RAP	Il1a - (Il1r1+Il1rap)	IL1	Secreted Signaling	KEGG: mmu04060
199	EPI II	FB III	Il1a	IL1R1_IL1RAP	0.0055409	0	IL1A_IL1R1_IL1RAP	Il1a - (Il1r1+Il1rap)	IL1	Secreted Signaling	KEGG: mmu04060
200	EPI II	FB IV	Il1a	IL1R1_IL1RAP	0.00702188	0	IL1A_IL1R1_IL1RAP	Il1a - (Il1r1+Il1rap)	IL1	Secreted Signaling	KEGG: mmu04060
201	EPI II	FB V	Il1a	IL1R1_IL1RAP	0.00252052	0	IL1A_IL1R1_IL1RAP	Il1a - (Il1r1+Il1rap)	IL1	Secreted Signaling	KEGG: mmu04060
202	EPI II	FB III	Il1f5	IL1RL2_IL1RAP	0.00462987	0	IL1F5_IL1RL2_IL1RAP	Il1f5 - (Il1rl2+Il1rap)	IL1	Secreted Signaling	KEGG: mmu04060
203	EPI II	FB V	Il1f5	IL1RL2_IL1RAP	0.00234569	0	IL1F5_IL1RL2_IL1RAP	Il1f5 - (Il1rl2+Il1rap)	IL1	Secreted Signaling	KEGG: mmu04060
204	EPI II	FB III	Il1f6	IL1RL2_IL1RAP	0.0012081	0	IL1F6_IL1RL2_IL1RAP	Il1f6 - (Il1rl2+Il1rap)	IL1	Secreted Signaling	KEGG: mmu04060
205	EPI II	FB V	Il1f6	IL1RL2_IL1RAP	0.000611038	0	IL1F6_IL1RL2_IL1RAP	Il1f6 - (Il1rl2+Il1rap)	IL1	Secreted Signaling	KEGG: mmu04060
206	EPI II	FB III	Il1f9	IL1RL2_IL1RAP	0.00097969	0	IL1F9_IL1RL2_IL1RAP	Il1f9 - (Il1rl2+Il1rap)	IL1	Secreted Signaling	KEGG: mmu04060
207	EPI II	FB V	Il1f9	IL1RL2_IL1RAP	0.000495457	0	IL1F9_IL1RL2_IL1RAP	Il1f9 - (Il1rl2+Il1rap)	IL1	Secreted Signaling	KEGG: mmu04060
208	FB V	FB II	Il33	IL1RL1_IL1RAP	0.00465861	0	IL33_IL1RL1_IL1RAP	Il33 - (Il1rl1+Il1rap)	IL1	Secreted Signaling	KEGG: mmu04060
209	FB V	FB III	Il33	IL1RL1_IL1RAP	0.00916971	0	IL33_IL1RL1_IL1RAP	Il33 - (Il1rl1+Il1rap)	IL1	Secreted Signaling	KEGG: mmu04060
210	FB V	FB IV	Il33	IL1RL1_IL1RAP	0.00541776	0	IL33_IL1RL1_IL1RAP	Il33 - (Il1rl1+Il1rap)	IL1	Secreted Signaling	KEGG: mmu04060
211	FB V	FB V	Il33	IL1RL1_IL1RAP	0.00327769	0	IL33_IL1RL1_IL1RAP	Il33 - (Il1rl1+Il1rap)	IL1	Secreted Signaling	KEGG: mmu04060
212	FB III	FB I	Tnfsf12	Tnfrsf12a	0.00184528	0	TNFSF12_TNFRSF12A	Tnfsf12 - Tnfrsf12a	TWEAK	Secreted Signaling	KEGG: mmu04060
213	FB IV	FB I	Tnfsf12	Tnfrsf12a	0.00140923	0	TNFSF12_TNFRSF12A	Tnfsf12 - Tnfrsf12a	TWEAK	Secreted Signaling	KEGG: mmu04060
214	FB III	FB II	Tnfsf12	Tnfrsf12a	0.00608078	0	TNFSF12_TNFRSF12A	Tnfsf12 - Tnfrsf12a	TWEAK	Secreted Signaling	KEGG: mmu04060
215	FB IV	FB II	Tnfsf12	Tnfrsf12a	0.00464851	0	TNFSF12_TNFRSF12A	Tnfsf12 - Tnfrsf12a	TWEAK	Secreted Signaling	KEGG: mmu04060
216	FB III	FB III	Tnfsf12	Tnfrsf12a	0.00783737	0	TNFSF12_TNFRSF12A	Tnfsf12 - Tnfrsf12a	TWEAK	Secreted Signaling	KEGG: mmu04060
217	FB IV	FB III	Tnfsf12	Tnfrsf12a	0.00599384	0	TNFSF12_TNFRSF12A	Tnfsf12 - Tnfrsf12a	TWEAK	Secreted Signaling	KEGG: mmu04060
218	FB III	FB IV	Tnfsf12	Tnfrsf12a	0.00522183	0	TNFSF12_TNFRSF12A	Tnfsf12 - Tnfrsf12a	TWEAK	Secreted Signaling	KEGG: mmu04060
219	FB IV	FB IV	Tnfsf12	Tnfrsf12a	0.00399106	0	TNFSF12_TNFRSF12A	Tnfsf12 - Tnfrsf12a	TWEAK	Secreted Signaling	KEGG: mmu04060
220	FB III	EPI I	Tnfsf12	Tnfrsf12a	0.0126511	0	TNFSF12_TNFRSF12A	Tnfsf12 - Tnfrsf12a	TWEAK	Secreted Signaling	KEGG: mmu04060
221	FB IV	EPI I	Tnfsf12	Tnfrsf12a	0.00968634	0	TNFSF12_TNFRSF12A	Tnfsf12 - Tnfrsf12a	TWEAK	Secreted Signaling	KEGG: mmu04060
222	FB III	EPI II	Tnfsf12	Tnfrsf12a	0.00477056	0	TNFSF12_TNFRSF12A	Tnfsf12 - Tnfrsf12a	TWEAK	Secreted Signaling	KEGG: mmu04060
223	FB IV	EPI II	Tnfsf12	Tnfrsf12a	0.00364577	0	TNFSF12_TNFRSF12A	Tnfsf12 - Tnfrsf12a	TWEAK	Secreted Signaling	KEGG: mmu04060
224	FB III	FB V	Tnfsf12	Tnfrsf12a	0.006197	0	TNFSF12_TNFRSF12A	Tnfsf12 - Tnfrsf12a	TWEAK	Secreted Signaling	KEGG: mmu04060
225	FB IV	FB V	Tnfsf12	Tnfrsf12a	0.00473748	0	TNFSF12_TNFRSF12A	Tnfsf12 - Tnfrsf12a	TWEAK	Secreted Signaling	KEGG: mmu04060
226	FB I	FB I	Spp1	Cd44	0.0188474	0	SPP1_CD44	Spp1 - Cd44	SPP1	Secreted Signaling	PMID: 21907263
227	FB II	FB I	Spp1	Cd44	0.0292589	0	SPP1_CD44	Spp1 - Cd44	SPP1	Secreted Signaling	PMID: 21907263
228	FB IV	FB I	Spp1	Cd44	0.0323814	0	SPP1_CD44	Spp1 - Cd44	SPP1	Secreted Signaling	PMID: 21907263
229	FB V	FB I	Spp1	Cd44	0.0464344	0	SPP1_CD44	Spp1 - Cd44	SPP1	Secreted Signaling	PMID: 21907263
230	FB II	FB IV	Spp1	Cd44	0.0266148	0	SPP1_CD44	Spp1 - Cd44	SPP1	Secreted Signaling	PMID: 21907263
231	FB IV	FB IV	Spp1	Cd44	0.0294636	0	SPP1_CD44	Spp1 - Cd44	SPP1	Secreted Signaling	PMID: 21907263
232	FB V	FB IV	Spp1	Cd44	0.0423058	0	SPP1_CD44	Spp1 - Cd44	SPP1	Secreted Signaling	PMID: 21907263
233	FB I	EPI I	Spp1	Cd44	0.0540359	0	SPP1_CD44	Spp1 - Cd44	SPP1	Secreted Signaling	PMID: 21907263
234	FB II	EPI I	Spp1	Cd44	0.0822562	0	SPP1_CD44	Spp1 - Cd44	SPP1	Secreted Signaling	PMID: 21907263
235	FB III	EPI I	Spp1	Cd44	0.0391969	0	SPP1_CD44	Spp1 - Cd44	SPP1	Secreted Signaling	PMID: 21907263
236	FB IV	EPI I	Spp1	Cd44	0.090507	0	SPP1_CD44	Spp1 - Cd44	SPP1	Secreted Signaling	PMID: 21907263
237	FB V	EPI I	Spp1	Cd44	0.126488	0	SPP1_CD44	Spp1 - Cd44	SPP1	Secreted Signaling	PMID: 21907263
238	FB I	EPI II	Spp1	Cd44	0.0482063	0	SPP1_CD44	Spp1 - Cd44	SPP1	Secreted Signaling	PMID: 21907263
239	FB II	EPI II	Spp1	Cd44	0.0736191	0	SPP1_CD44	Spp1 - Cd44	SPP1	Secreted Signaling	PMID: 21907263
240	FB III	EPI II	Spp1	Cd44	0.0349091	0	SPP1_CD44	Spp1 - Cd44	SPP1	Secreted Signaling	PMID: 21907263
241	FB IV	EPI II	Spp1	Cd44	0.08108	0	SPP1_CD44	Spp1 - Cd44	SPP1	Secreted Signaling	PMID: 21907263
242	FB V	EPI II	Spp1	Cd44	0.113782	0	SPP1_CD44	Spp1 - Cd44	SPP1	Secreted Signaling	PMID: 21907263
243	FB V	FB V	Spp1	Cd44	0.0284145	0	SPP1_CD44	Spp1 - Cd44	SPP1	Secreted Signaling	PMID: 21907263
244	FB II	FB I	Spp1	ITGAV_ITGB3	0.0303578	0.01	SPP1_ITGAV_ITGB3	Spp1 - (Itgav+Itgb3)	SPP1	Secreted Signaling	PMID: 21907263
245	FB IV	FB I	Spp1	ITGAV_ITGB3	0.0335934	0	SPP1_ITGAV_ITGB3	Spp1 - (Itgav+Itgb3)	SPP1	Secreted Signaling	PMID: 21907263
246	FB V	FB I	Spp1	ITGAV_ITGB3	0.0481463	0	SPP1_ITGAV_ITGB3	Spp1 - (Itgav+Itgb3)	SPP1	Secreted Signaling	PMID: 21907263
247	FB I	FB II	Spp1	ITGAV_ITGB3	0.0307443	0	SPP1_ITGAV_ITGB3	Spp1 - (Itgav+Itgb3)	SPP1	Secreted Signaling	PMID: 21907263
248	FB II	FB II	Spp1	ITGAV_ITGB3	0.0474102	0	SPP1_ITGAV_ITGB3	Spp1 - (Itgav+Itgb3)	SPP1	Secreted Signaling	PMID: 21907263
249	FB IV	FB II	Spp1	ITGAV_ITGB3	0.0523651	0	SPP1_ITGAV_ITGB3	Spp1 - (Itgav+Itgb3)	SPP1	Secreted Signaling	PMID: 21907263
250	FB V	FB II	Spp1	ITGAV_ITGB3	0.0744239	0	SPP1_ITGAV_ITGB3	Spp1 - (Itgav+Itgb3)	SPP1	Secreted Signaling	PMID: 21907263
251	FB I	FB III	Spp1	ITGAV_ITGB3	0.0707503	0	SPP1_ITGAV_ITGB3	Spp1 - (Itgav+Itgb3)	SPP1	Secreted Signaling	PMID: 21907263
252	FB II	FB III	Spp1	ITGAV_ITGB3	0.106715	0	SPP1_ITGAV_ITGB3	Spp1 - (Itgav+Itgb3)	SPP1	Secreted Signaling	PMID: 21907263
253	FB III	FB III	Spp1	ITGAV_ITGB3	0.0515716	0	SPP1_ITGAV_ITGB3	Spp1 - (Itgav+Itgb3)	SPP1	Secreted Signaling	PMID: 21907263
254	FB IV	FB III	Spp1	ITGAV_ITGB3	0.117106	0	SPP1_ITGAV_ITGB3	Spp1 - (Itgav+Itgb3)	SPP1	Secreted Signaling	PMID: 21907263
255	FB V	FB III	Spp1	ITGAV_ITGB3	0.161781	0	SPP1_ITGAV_ITGB3	Spp1 - (Itgav+Itgb3)	SPP1	Secreted Signaling	PMID: 21907263
256	FB I	FB IV	Spp1	ITGAV_ITGB3	0.054116	0	SPP1_ITGAV_ITGB3	Spp1 - (Itgav+Itgb3)	SPP1	Secreted Signaling	PMID: 21907263
257	FB II	FB IV	Spp1	ITGAV_ITGB3	0.0823745	0	SPP1_ITGAV_ITGB3	Spp1 - (Itgav+Itgb3)	SPP1	Secreted Signaling	PMID: 21907263
258	FB III	FB IV	Spp1	ITGAV_ITGB3	0.0392559	0	SPP1_ITGAV_ITGB3	Spp1 - (Itgav+Itgb3)	SPP1	Secreted Signaling	PMID: 21907263
259	FB IV	FB IV	Spp1	ITGAV_ITGB3	0.0906359	0	SPP1_ITGAV_ITGB3	Spp1 - (Itgav+Itgb3)	SPP1	Secreted Signaling	PMID: 21907263
260	FB V	FB IV	Spp1	ITGAV_ITGB3	0.126661	0	SPP1_ITGAV_ITGB3	Spp1 - (Itgav+Itgb3)	SPP1	Secreted Signaling	PMID: 21907263
261	FB I	FB V	Spp1	ITGAV_ITGB3	0.0424465	0	SPP1_ITGAV_ITGB3	Spp1 - (Itgav+Itgb3)	SPP1	Secreted Signaling	PMID: 21907263
262	FB II	FB V	Spp1	ITGAV_ITGB3	0.0650303	0	SPP1_ITGAV_ITGB3	Spp1 - (Itgav+Itgb3)	SPP1	Secreted Signaling	PMID: 21907263
263	FB IV	FB V	Spp1	ITGAV_ITGB3	0.0716882	0	SPP1_ITGAV_ITGB3	Spp1 - (Itgav+Itgb3)	SPP1	Secreted Signaling	PMID: 21907263
264	FB V	FB V	Spp1	ITGAV_ITGB3	0.101019	0	SPP1_ITGAV_ITGB3	Spp1 - (Itgav+Itgb3)	SPP1	Secreted Signaling	PMID: 21907263
265	FB II	FB I	Spp1	ITGAV_ITGB1	0.065323	0.01	SPP1_ITGAV_ITGB1	Spp1 - (Itgav+Itgb1)	SPP1	Secreted Signaling	PMID: 21907263
266	FB IV	FB I	Spp1	ITGAV_ITGB1	0.0720085	0	SPP1_ITGAV_ITGB1	Spp1 - (Itgav+Itgb1)	SPP1	Secreted Signaling	PMID: 21907263
267	FB V	FB I	Spp1	ITGAV_ITGB1	0.101456	0	SPP1_ITGAV_ITGB1	Spp1 - (Itgav+Itgb1)	SPP1	Secreted Signaling	PMID: 21907263
268	FB II	FB II	Spp1	ITGAV_ITGB1	0.0895912	0	SPP1_ITGAV_ITGB1	Spp1 - (Itgav+Itgb1)	SPP1	Secreted Signaling	PMID: 21907263
269	FB IV	FB II	Spp1	ITGAV_ITGB1	0.0984988	0	SPP1_ITGAV_ITGB1	Spp1 - (Itgav+Itgb1)	SPP1	Secreted Signaling	PMID: 21907263
270	FB V	FB II	Spp1	ITGAV_ITGB1	0.137178	0	SPP1_ITGAV_ITGB1	Spp1 - (Itgav+Itgb1)	SPP1	Secreted Signaling	PMID: 21907263
271	FB I	FB III	Spp1	ITGAV_ITGB1	0.0823568	0	SPP1_ITGAV_ITGB1	Spp1 - (Itgav+Itgb1)	SPP1	Secreted Signaling	PMID: 21907263
272	FB II	FB III	Spp1	ITGAV_ITGB1	0.123438	0	SPP1_ITGAV_ITGB1	Spp1 - (Itgav+Itgb1)	SPP1	Secreted Signaling	PMID: 21907263
273	FB IV	FB III	Spp1	ITGAV_ITGB1	0.135211	0	SPP1_ITGAV_ITGB1	Spp1 - (Itgav+Itgb1)	SPP1	Secreted Signaling	PMID: 21907263
274	FB V	FB III	Spp1	ITGAV_ITGB1	0.185342	0	SPP1_ITGAV_ITGB1	Spp1 - (Itgav+Itgb1)	SPP1	Secreted Signaling	PMID: 21907263
275	FB I	FB IV	Spp1	ITGAV_ITGB1	0.076162	0	SPP1_ITGAV_ITGB1	Spp1 - (Itgav+Itgb1)	SPP1	Secreted Signaling	PMID: 21907263
276	FB II	FB IV	Spp1	ITGAV_ITGB1	0.114539	0	SPP1_ITGAV_ITGB1	Spp1 - (Itgav+Itgb1)	SPP1	Secreted Signaling	PMID: 21907263
277	FB IV	FB IV	Spp1	ITGAV_ITGB1	0.125584	0	SPP1_ITGAV_ITGB1	Spp1 - (Itgav+Itgb1)	SPP1	Secreted Signaling	PMID: 21907263
278	FB V	FB IV	Spp1	ITGAV_ITGB1	0.17286	0	SPP1_ITGAV_ITGB1	Spp1 - (Itgav+Itgb1)	SPP1	Secreted Signaling	PMID: 21907263
279	FB II	FB V	Spp1	ITGAV_ITGB1	0.0983588	0	SPP1_ITGAV_ITGB1	Spp1 - (Itgav+Itgb1)	SPP1	Secreted Signaling	PMID: 21907263
280	FB IV	FB V	Spp1	ITGAV_ITGB1	0.108035	0	SPP1_ITGAV_ITGB1	Spp1 - (Itgav+Itgb1)	SPP1	Secreted Signaling	PMID: 21907263
281	FB V	FB V	Spp1	ITGAV_ITGB1	0.149836	0	SPP1_ITGAV_ITGB1	Spp1 - (Itgav+Itgb1)	SPP1	Secreted Signaling	PMID: 21907263
282	FB I	FB I	Spp1	ITGAV_ITGB5	0.0326991	0	SPP1_ITGAV_ITGB5	Spp1 - (Itgav+Itgb5)	SPP1	Secreted Signaling	PMID: 21907263
283	FB II	FB I	Spp1	ITGAV_ITGB5	0.0503697	0	SPP1_ITGAV_ITGB5	Spp1 - (Itgav+Itgb5)	SPP1	Secreted Signaling	PMID: 21907263
284	FB IV	FB I	Spp1	ITGAV_ITGB5	0.0556159	0	SPP1_ITGAV_ITGB5	Spp1 - (Itgav+Itgb5)	SPP1	Secreted Signaling	PMID: 21907263
285	FB V	FB I	Spp1	ITGAV_ITGB5	0.0789299	0	SPP1_ITGAV_ITGB5	Spp1 - (Itgav+Itgb5)	SPP1	Secreted Signaling	PMID: 21907263
286	FB II	FB II	Spp1	ITGAV_ITGB5	0.042698	0	SPP1_ITGAV_ITGB5	Spp1 - (Itgav+Itgb5)	SPP1	Secreted Signaling	PMID: 21907263
287	FB IV	FB II	Spp1	ITGAV_ITGB5	0.0471849	0	SPP1_ITGAV_ITGB5	Spp1 - (Itgav+Itgb5)	SPP1	Secreted Signaling	PMID: 21907263
288	FB V	FB II	Spp1	ITGAV_ITGB5	0.0672163	0	SPP1_ITGAV_ITGB5	Spp1 - (Itgav+Itgb5)	SPP1	Secreted Signaling	PMID: 21907263
289	FB I	FB III	Spp1	ITGAV_ITGB5	0.0570574	0	SPP1_ITGAV_ITGB5	Spp1 - (Itgav+Itgb5)	SPP1	Secreted Signaling	PMID: 21907263
290	FB II	FB III	Spp1	ITGAV_ITGB5	0.086711	0	SPP1_ITGAV_ITGB5	Spp1 - (Itgav+Itgb5)	SPP1	Secreted Signaling	PMID: 21907263
291	FB III	FB III	Spp1	ITGAV_ITGB5	0.041425	0	SPP1_ITGAV_ITGB5	Spp1 - (Itgav+Itgb5)	SPP1	Secreted Signaling	PMID: 21907263
292	FB IV	FB III	Spp1	ITGAV_ITGB5	0.0953622	0	SPP1_ITGAV_ITGB5	Spp1 - (Itgav+Itgb5)	SPP1	Secreted Signaling	PMID: 21907263
293	FB V	FB III	Spp1	ITGAV_ITGB5	0.132991	0	SPP1_ITGAV_ITGB5	Spp1 - (Itgav+Itgb5)	SPP1	Secreted Signaling	PMID: 21907263
294	FB I	FB IV	Spp1	ITGAV_ITGB5	0.0559324	0	SPP1_ITGAV_ITGB5	Spp1 - (Itgav+Itgb5)	SPP1	Secreted Signaling	PMID: 21907263
295	FB II	FB IV	Spp1	ITGAV_ITGB5	0.0850541	0	SPP1_ITGAV_ITGB5	Spp1 - (Itgav+Itgb5)	SPP1	Secreted Signaling	PMID: 21907263
296	FB III	FB IV	Spp1	ITGAV_ITGB5	0.040595	0	SPP1_ITGAV_ITGB5	Spp1 - (Itgav+Itgb5)	SPP1	Secreted Signaling	PMID: 21907263
297	FB IV	FB IV	Spp1	ITGAV_ITGB5	0.0935569	0	SPP1_ITGAV_ITGB5	Spp1 - (Itgav+Itgb5)	SPP1	Secreted Signaling	PMID: 21907263
298	FB V	FB IV	Spp1	ITGAV_ITGB5	0.130577	0	SPP1_ITGAV_ITGB5	Spp1 - (Itgav+Itgb5)	SPP1	Secreted Signaling	PMID: 21907263
299	FB II	FB V	Spp1	ITGAV_ITGB5	0.0390609	0	SPP1_ITGAV_ITGB5	Spp1 - (Itgav+Itgb5)	SPP1	Secreted Signaling	PMID: 21907263
300	FB IV	FB V	Spp1	ITGAV_ITGB5	0.0431829	0	SPP1_ITGAV_ITGB5	Spp1 - (Itgav+Itgb5)	SPP1	Secreted Signaling	PMID: 21907263
301	FB V	FB V	Spp1	ITGAV_ITGB5	0.0616251	0	SPP1_ITGAV_ITGB5	Spp1 - (Itgav+Itgb5)	SPP1	Secreted Signaling	PMID: 21907263
302	FB I	EPI II	Spp1	ITGAV_ITGB6	0.012683	0	SPP1_ITGAV_ITGB6	Spp1 - (Itgav+Itgb6)	SPP1	Secreted Signaling	PMID: 21907263
303	FB II	EPI II	Spp1	ITGAV_ITGB6	0.0197578	0	SPP1_ITGAV_ITGB6	Spp1 - (Itgav+Itgb6)	SPP1	Secreted Signaling	PMID: 21907263
304	FB III	EPI II	Spp1	ITGAV_ITGB6	0.00909095	0	SPP1_ITGAV_ITGB6	Spp1 - (Itgav+Itgb6)	SPP1	Secreted Signaling	PMID: 21907263
305	FB IV	EPI II	Spp1	ITGAV_ITGB6	0.0218892	0	SPP1_ITGAV_ITGB6	Spp1 - (Itgav+Itgb6)	SPP1	Secreted Signaling	PMID: 21907263
306	EPI I	EPI II	Spp1	ITGAV_ITGB6	0.00342039	0	SPP1_ITGAV_ITGB6	Spp1 - (Itgav+Itgb6)	SPP1	Secreted Signaling	PMID: 21907263
307	EPI II	EPI II	Spp1	ITGAV_ITGB6	0.00320985	0	SPP1_ITGAV_ITGB6	Spp1 - (Itgav+Itgb6)	SPP1	Secreted Signaling	PMID: 21907263
308	FB V	EPI II	Spp1	ITGAV_ITGB6	0.0315372	0	SPP1_ITGAV_ITGB6	Spp1 - (Itgav+Itgb6)	SPP1	Secreted Signaling	PMID: 21907263
309	FB I	FB III	Spp1	ITGA9_ITGB1	0.0275462	0	SPP1_ITGA9_ITGB1	Spp1 - (Itga9+Itgb1)	SPP1	Secreted Signaling	PMID: 21907263
310	FB II	FB III	Spp1	ITGA9_ITGB1	0.0425546	0	SPP1_ITGA9_ITGB1	Spp1 - (Itga9+Itgb1)	SPP1	Secreted Signaling	PMID: 21907263
311	FB III	FB III	Spp1	ITGA9_ITGB1	0.0198292	0	SPP1_ITGA9_ITGB1	Spp1 - (Itga9+Itgb1)	SPP1	Secreted Signaling	PMID: 21907263
312	FB IV	FB III	Spp1	ITGA9_ITGB1	0.0470271	0	SPP1_ITGA9_ITGB1	Spp1 - (Itga9+Itgb1)	SPP1	Secreted Signaling	PMID: 21907263
313	EPI I	FB III	Spp1	ITGA9_ITGB1	0.00751132	0	SPP1_ITGA9_ITGB1	Spp1 - (Itga9+Itgb1)	SPP1	Secreted Signaling	PMID: 21907263
314	EPI II	FB III	Spp1	ITGA9_ITGB1	0.00705076	0	SPP1_ITGA9_ITGB1	Spp1 - (Itga9+Itgb1)	SPP1	Secreted Signaling	PMID: 21907263
315	FB V	FB III	Spp1	ITGA9_ITGB1	0.0669962	0	SPP1_ITGA9_ITGB1	Spp1 - (Itga9+Itgb1)	SPP1	Secreted Signaling	PMID: 21907263
316	FB I	FB IV	Spp1	ITGA9_ITGB1	0.0388271	0	SPP1_ITGA9_ITGB1	Spp1 - (Itga9+Itgb1)	SPP1	Secreted Signaling	PMID: 21907263
317	FB II	FB IV	Spp1	ITGA9_ITGB1	0.059605	0	SPP1_ITGA9_ITGB1	Spp1 - (Itga9+Itgb1)	SPP1	Secreted Signaling	PMID: 21907263
318	FB III	FB IV	Spp1	ITGA9_ITGB1	0.0280408	0	SPP1_ITGA9_ITGB1	Spp1 - (Itga9+Itgb1)	SPP1	Secreted Signaling	PMID: 21907263
319	FB IV	FB IV	Spp1	ITGA9_ITGB1	0.0657465	0	SPP1_ITGA9_ITGB1	Spp1 - (Itga9+Itgb1)	SPP1	Secreted Signaling	PMID: 21907263
320	EPI I	FB IV	Spp1	ITGA9_ITGB1	0.0106775	0	SPP1_ITGA9_ITGB1	Spp1 - (Itga9+Itgb1)	SPP1	Secreted Signaling	PMID: 21907263
321	EPI II	FB IV	Spp1	ITGA9_ITGB1	0.0100247	0	SPP1_ITGA9_ITGB1	Spp1 - (Itga9+Itgb1)	SPP1	Secreted Signaling	PMID: 21907263
322	FB V	FB IV	Spp1	ITGA9_ITGB1	0.0928896	0	SPP1_ITGA9_ITGB1	Spp1 - (Itga9+Itgb1)	SPP1	Secreted Signaling	PMID: 21907263
323	FB I	FB V	Spp1	ITGA9_ITGB1	0.0302878	0	SPP1_ITGA9_ITGB1	Spp1 - (Itga9+Itgb1)	SPP1	Secreted Signaling	PMID: 21907263
324	FB II	FB V	Spp1	ITGA9_ITGB1	0.0467182	0	SPP1_ITGA9_ITGB1	Spp1 - (Itga9+Itgb1)	SPP1	Secreted Signaling	PMID: 21907263
325	FB III	FB V	Spp1	ITGA9_ITGB1	0.0218199	0.01	SPP1_ITGA9_ITGB1	Spp1 - (Itga9+Itgb1)	SPP1	Secreted Signaling	PMID: 21907263
326	FB IV	FB V	Spp1	ITGA9_ITGB1	0.0516047	0	SPP1_ITGA9_ITGB1	Spp1 - (Itga9+Itgb1)	SPP1	Secreted Signaling	PMID: 21907263
327	EPI I	FB V	Spp1	ITGA9_ITGB1	0.00827587	0.01	SPP1_ITGA9_ITGB1	Spp1 - (Itga9+Itgb1)	SPP1	Secreted Signaling	PMID: 21907263
328	EPI II	FB V	Spp1	ITGA9_ITGB1	0.00776879	0.01	SPP1_ITGA9_ITGB1	Spp1 - (Itga9+Itgb1)	SPP1	Secreted Signaling	PMID: 21907263
329	FB V	FB V	Spp1	ITGA9_ITGB1	0.0733679	0	SPP1_ITGA9_ITGB1	Spp1 - (Itga9+Itgb1)	SPP1	Secreted Signaling	PMID: 21907263
330	FB I	FB III	Spp1	ITGA5_ITGB1	0.0350268	0	SPP1_ITGA5_ITGB1	Spp1 - (Itga5+Itgb1)	SPP1	Secreted Signaling	PMID: 21907263
331	FB II	FB III	Spp1	ITGA5_ITGB1	0.0538852	0	SPP1_ITGA5_ITGB1	Spp1 - (Itga5+Itgb1)	SPP1	Secreted Signaling	PMID: 21907263
332	FB III	FB III	Spp1	ITGA5_ITGB1	0.0252686	0.03	SPP1_ITGA5_ITGB1	Spp1 - (Itga5+Itgb1)	SPP1	Secreted Signaling	PMID: 21907263
333	FB IV	FB III	Spp1	ITGA5_ITGB1	0.0594746	0	SPP1_ITGA5_ITGB1	Spp1 - (Itga5+Itgb1)	SPP1	Secreted Signaling	PMID: 21907263
334	FB V	FB III	Spp1	ITGA5_ITGB1	0.0842619	0	SPP1_ITGA5_ITGB1	Spp1 - (Itga5+Itgb1)	SPP1	Secreted Signaling	PMID: 21907263
335	FB I	FB IV	Spp1	ITGA5_ITGB1	0.0353519	0	SPP1_ITGA5_ITGB1	Spp1 - (Itga5+Itgb1)	SPP1	Secreted Signaling	PMID: 21907263
336	FB II	FB IV	Spp1	ITGA5_ITGB1	0.0543753	0	SPP1_ITGA5_ITGB1	Spp1 - (Itga5+Itgb1)	SPP1	Secreted Signaling	PMID: 21907263
337	FB III	FB IV	Spp1	ITGA5_ITGB1	0.0255054	0.02	SPP1_ITGA5_ITGB1	Spp1 - (Itga5+Itgb1)	SPP1	Secreted Signaling	PMID: 21907263
338	FB IV	FB IV	Spp1	ITGA5_ITGB1	0.0600123	0	SPP1_ITGA5_ITGB1	Spp1 - (Itga5+Itgb1)	SPP1	Secreted Signaling	PMID: 21907263
339	FB V	FB IV	Spp1	ITGA5_ITGB1	0.0850035	0	SPP1_ITGA5_ITGB1	Spp1 - (Itga5+Itgb1)	SPP1	Secreted Signaling	PMID: 21907263
340	FB I	FB V	Spp1	ITGA5_ITGB1	0.0585364	0	SPP1_ITGA5_ITGB1	Spp1 - (Itga5+Itgb1)	SPP1	Secreted Signaling	PMID: 21907263
341	FB II	FB V	Spp1	ITGA5_ITGB1	0.0888863	0	SPP1_ITGA5_ITGB1	Spp1 - (Itga5+Itgb1)	SPP1	Secreted Signaling	PMID: 21907263
342	FB III	FB V	Spp1	ITGA5_ITGB1	0.0425171	0	SPP1_ITGA5_ITGB1	Spp1 - (Itga5+Itgb1)	SPP1	Secreted Signaling	PMID: 21907263
343	FB IV	FB V	Spp1	ITGA5_ITGB1	0.0977313	0	SPP1_ITGA5_ITGB1	Spp1 - (Itga5+Itgb1)	SPP1	Secreted Signaling	PMID: 21907263
344	FB V	FB V	Spp1	ITGA5_ITGB1	0.136155	0	SPP1_ITGA5_ITGB1	Spp1 - (Itga5+Itgb1)	SPP1	Secreted Signaling	PMID: 21907263
345	FB III	FB III	Nampt	Insr	0.000747788	0	NAMPT_INSR	Nampt - Insr	VISFATIN	Secreted Signaling	PMID: 28490838
346	EPI II	FB III	Nampt	Insr	0.000411216	0	NAMPT_INSR	Nampt - Insr	VISFATIN	Secreted Signaling	PMID: 28490838
347	FB V	FB III	Nampt	Insr	0.000868037	0	NAMPT_INSR	Nampt - Insr	VISFATIN	Secreted Signaling	PMID: 28490838
348	FB III	FB IV	Nampt	Insr	0.00087322	0	NAMPT_INSR	Nampt - Insr	VISFATIN	Secreted Signaling	PMID: 28490838
349	EPI II	FB IV	Nampt	Insr	0.00048022	0	NAMPT_INSR	Nampt - Insr	VISFATIN	Secreted Signaling	PMID: 28490838
350	FB V	FB IV	Nampt	Insr	0.00101362	0	NAMPT_INSR	Nampt - Insr	VISFATIN	Secreted Signaling	PMID: 28490838
351	FB III	FB III	Nampt	ITGA5_ITGB1	0.00294291	0	NAMPT_ITGA5_ITGB1	Nampt - (Itga5+Itgb1)	VISFATIN	Secreted Signaling	PMID: 28490838
352	EPI II	FB III	Nampt	ITGA5_ITGB1	0.00161994	0	NAMPT_ITGA5_ITGB1	Nampt - (Itga5+Itgb1)	VISFATIN	Secreted Signaling	PMID: 28490838
353	FB V	FB III	Nampt	ITGA5_ITGB1	0.00341494	0	NAMPT_ITGA5_ITGB1	Nampt - (Itga5+Itgb1)	VISFATIN	Secreted Signaling	PMID: 28490838
354	FB III	FB IV	Nampt	ITGA5_ITGB1	0.00297113	0	NAMPT_ITGA5_ITGB1	Nampt - (Itga5+Itgb1)	VISFATIN	Secreted Signaling	PMID: 28490838
355	EPI II	FB IV	Nampt	ITGA5_ITGB1	0.00163549	0	NAMPT_ITGA5_ITGB1	Nampt - (Itga5+Itgb1)	VISFATIN	Secreted Signaling	PMID: 28490838
356	FB V	FB IV	Nampt	ITGA5_ITGB1	0.00344767	0	NAMPT_ITGA5_ITGB1	Nampt - (Itga5+Itgb1)	VISFATIN	Secreted Signaling	PMID: 28490838
357	FB III	FB V	Nampt	ITGA5_ITGB1	0.00503041	0	NAMPT_ITGA5_ITGB1	Nampt - (Itga5+Itgb1)	VISFATIN	Secreted Signaling	PMID: 28490838
358	EPI II	FB V	Nampt	ITGA5_ITGB1	0.00277162	0	NAMPT_ITGA5_ITGB1	Nampt - (Itga5+Itgb1)	VISFATIN	Secreted Signaling	PMID: 28490838
359	FB V	FB V	Nampt	ITGA5_ITGB1	0.00583531	0	NAMPT_ITGA5_ITGB1	Nampt - (Itga5+Itgb1)	VISFATIN	Secreted Signaling	PMID: 28490838
360	FB I	FB III	Angptl2	ITGA5_ITGB1	0.0179701	0	ANGPTL2_ITGA5_ITGB1	Angptl2 - (Itga5+Itgb1)	ANGPTL	Secreted Signaling	PMID: 24478758
361	FB II	FB III	Angptl2	ITGA5_ITGB1	0.0059533	0	ANGPTL2_ITGA5_ITGB1	Angptl2 - (Itga5+Itgb1)	ANGPTL	Secreted Signaling	PMID: 24478758
362	FB IV	FB III	Angptl2	ITGA5_ITGB1	0.0187695	0	ANGPTL2_ITGA5_ITGB1	Angptl2 - (Itga5+Itgb1)	ANGPTL	Secreted Signaling	PMID: 24478758
363	FB V	FB III	Angptl2	ITGA5_ITGB1	0.0211612	0	ANGPTL2_ITGA5_ITGB1	Angptl2 - (Itga5+Itgb1)	ANGPTL	Secreted Signaling	PMID: 24478758
364	FB I	FB IV	Angptl2	ITGA5_ITGB1	0.0181398	0	ANGPTL2_ITGA5_ITGB1	Angptl2 - (Itga5+Itgb1)	ANGPTL	Secreted Signaling	PMID: 24478758
365	FB II	FB IV	Angptl2	ITGA5_ITGB1	0.00601022	0	ANGPTL2_ITGA5_ITGB1	Angptl2 - (Itga5+Itgb1)	ANGPTL	Secreted Signaling	PMID: 24478758
366	FB IV	FB IV	Angptl2	ITGA5_ITGB1	0.0189466	0	ANGPTL2_ITGA5_ITGB1	Angptl2 - (Itga5+Itgb1)	ANGPTL	Secreted Signaling	PMID: 24478758
367	FB V	FB IV	Angptl2	ITGA5_ITGB1	0.0213604	0	ANGPTL2_ITGA5_ITGB1	Angptl2 - (Itga5+Itgb1)	ANGPTL	Secreted Signaling	PMID: 24478758
368	FB I	FB V	Angptl2	ITGA5_ITGB1	0.0303919	0	ANGPTL2_ITGA5_ITGB1	Angptl2 - (Itga5+Itgb1)	ANGPTL	Secreted Signaling	PMID: 24478758
369	FB II	FB V	Angptl2	ITGA5_ITGB1	0.0101544	0	ANGPTL2_ITGA5_ITGB1	Angptl2 - (Itga5+Itgb1)	ANGPTL	Secreted Signaling	PMID: 24478758
370	FB III	FB V	Angptl2	ITGA5_ITGB1	0.00617077	0.02	ANGPTL2_ITGA5_ITGB1	Angptl2 - (Itga5+Itgb1)	ANGPTL	Secreted Signaling	PMID: 24478758
371	FB IV	FB V	Angptl2	ITGA5_ITGB1	0.0317261	0	ANGPTL2_ITGA5_ITGB1	Angptl2 - (Itga5+Itgb1)	ANGPTL	Secreted Signaling	PMID: 24478758
372	FB V	FB V	Angptl2	ITGA5_ITGB1	0.0357088	0	ANGPTL2_ITGA5_ITGB1	Angptl2 - (Itga5+Itgb1)	ANGPTL	Secreted Signaling	PMID: 24478758
373	FB I	FB III	Angptl4	ITGA5_ITGB1	0.00832517	0	ANGPTL4_ITGA5_ITGB1	Angptl4 - (Itga5+Itgb1)	ANGPTL	Secreted Signaling	PMID: 30049845
374	FB II	FB III	Angptl4	ITGA5_ITGB1	0.00642097	0	ANGPTL4_ITGA5_ITGB1	Angptl4 - (Itga5+Itgb1)	ANGPTL	Secreted Signaling	PMID: 30049845
375	FB III	FB III	Angptl4	ITGA5_ITGB1	0.0138983	0	ANGPTL4_ITGA5_ITGB1	Angptl4 - (Itga5+Itgb1)	ANGPTL	Secreted Signaling	PMID: 30049845
376	FB IV	FB III	Angptl4	ITGA5_ITGB1	0.00621759	0	ANGPTL4_ITGA5_ITGB1	Angptl4 - (Itga5+Itgb1)	ANGPTL	Secreted Signaling	PMID: 30049845
377	FB V	FB III	Angptl4	ITGA5_ITGB1	0.0227334	0	ANGPTL4_ITGA5_ITGB1	Angptl4 - (Itga5+Itgb1)	ANGPTL	Secreted Signaling	PMID: 30049845
378	FB I	FB IV	Angptl4	ITGA5_ITGB1	0.00840457	0	ANGPTL4_ITGA5_ITGB1	Angptl4 - (Itga5+Itgb1)	ANGPTL	Secreted Signaling	PMID: 30049845
379	FB II	FB IV	Angptl4	ITGA5_ITGB1	0.00648233	0	ANGPTL4_ITGA5_ITGB1	Angptl4 - (Itga5+Itgb1)	ANGPTL	Secreted Signaling	PMID: 30049845
380	FB III	FB IV	Angptl4	ITGA5_ITGB1	0.0140301	0	ANGPTL4_ITGA5_ITGB1	Angptl4 - (Itga5+Itgb1)	ANGPTL	Secreted Signaling	PMID: 30049845
381	FB IV	FB IV	Angptl4	ITGA5_ITGB1	0.00627702	0	ANGPTL4_ITGA5_ITGB1	Angptl4 - (Itga5+Itgb1)	ANGPTL	Secreted Signaling	PMID: 30049845
382	FB V	FB IV	Angptl4	ITGA5_ITGB1	0.0229471	0	ANGPTL4_ITGA5_ITGB1	Angptl4 - (Itga5+Itgb1)	ANGPTL	Secreted Signaling	PMID: 30049845
383	FB I	FB V	Angptl4	ITGA5_ITGB1	0.0141762	0	ANGPTL4_ITGA5_ITGB1	Angptl4 - (Itga5+Itgb1)	ANGPTL	Secreted Signaling	PMID: 30049845
384	FB II	FB V	Angptl4	ITGA5_ITGB1	0.0109485	0	ANGPTL4_ITGA5_ITGB1	Angptl4 - (Itga5+Itgb1)	ANGPTL	Secreted Signaling	PMID: 30049845
385	FB III	FB V	Angptl4	ITGA5_ITGB1	0.0235731	0	ANGPTL4_ITGA5_ITGB1	Angptl4 - (Itga5+Itgb1)	ANGPTL	Secreted Signaling	PMID: 30049845
386	FB IV	FB V	Angptl4	ITGA5_ITGB1	0.0106032	0	ANGPTL4_ITGA5_ITGB1	Angptl4 - (Itga5+Itgb1)	ANGPTL	Secreted Signaling	PMID: 30049845
387	FB V	FB V	Angptl4	ITGA5_ITGB1	0.0383195	0	ANGPTL4_ITGA5_ITGB1	Angptl4 - (Itga5+Itgb1)	ANGPTL	Secreted Signaling	PMID: 30049845
388	FB III	FB I	Angptl4	ITGAV_ITGB3	0.00768813	0	ANGPTL4_ITGAV_ITGB3	Angptl4 - (Itgav+Itgb3)	ANGPTL	Secreted Signaling	PMID: 30049845
389	FB V	FB I	Angptl4	ITGAV_ITGB3	0.012626	0	ANGPTL4_ITGAV_ITGB3	Angptl4 - (Itgav+Itgb3)	ANGPTL	Secreted Signaling	PMID: 30049845
390	FB I	FB II	Angptl4	ITGAV_ITGB3	0.00728265	0	ANGPTL4_ITGAV_ITGB3	Angptl4 - (Itgav+Itgb3)	ANGPTL	Secreted Signaling	PMID: 30049845
391	FB III	FB II	Angptl4	ITGAV_ITGB3	0.0121665	0	ANGPTL4_ITGAV_ITGB3	Angptl4 - (Itgav+Itgb3)	ANGPTL	Secreted Signaling	PMID: 30049845
392	FB V	FB II	Angptl4	ITGAV_ITGB3	0.0199229	0	ANGPTL4_ITGAV_ITGB3	Angptl4 - (Itgav+Itgb3)	ANGPTL	Secreted Signaling	PMID: 30049845
393	FB I	FB III	Angptl4	ITGAV_ITGB3	0.0173042	0	ANGPTL4_ITGAV_ITGB3	Angptl4 - (Itgav+Itgb3)	ANGPTL	Secreted Signaling	PMID: 30049845
394	FB II	FB III	Angptl4	ITGAV_ITGB3	0.013374	0	ANGPTL4_ITGAV_ITGB3	Angptl4 - (Itgav+Itgb3)	ANGPTL	Secreted Signaling	PMID: 30049845
395	FB III	FB III	Angptl4	ITGAV_ITGB3	0.0287142	0	ANGPTL4_ITGAV_ITGB3	Angptl4 - (Itgav+Itgb3)	ANGPTL	Secreted Signaling	PMID: 30049845
396	FB IV	FB III	Angptl4	ITGAV_ITGB3	0.0129532	0	ANGPTL4_ITGAV_ITGB3	Angptl4 - (Itgav+Itgb3)	ANGPTL	Secreted Signaling	PMID: 30049845
397	FB V	FB III	Angptl4	ITGAV_ITGB3	0.0465235	0	ANGPTL4_ITGAV_ITGB3	Angptl4 - (Itgav+Itgb3)	ANGPTL	Secreted Signaling	PMID: 30049845
398	FB I	FB IV	Angptl4	ITGAV_ITGB3	0.0130592	0	ANGPTL4_ITGAV_ITGB3	Angptl4 - (Itgav+Itgb3)	ANGPTL	Secreted Signaling	PMID: 30049845
399	FB II	FB IV	Angptl4	ITGAV_ITGB3	0.0100832	0	ANGPTL4_ITGAV_ITGB3	Angptl4 - (Itgav+Itgb3)	ANGPTL	Secreted Signaling	PMID: 30049845
400	FB III	FB IV	Angptl4	ITGAV_ITGB3	0.021732	0	ANGPTL4_ITGAV_ITGB3	Angptl4 - (Itgav+Itgb3)	ANGPTL	Secreted Signaling	PMID: 30049845
401	FB IV	FB IV	Angptl4	ITGAV_ITGB3	0.00976496	0	ANGPTL4_ITGAV_ITGB3	Angptl4 - (Itgav+Itgb3)	ANGPTL	Secreted Signaling	PMID: 30049845
402	FB V	FB IV	Angptl4	ITGAV_ITGB3	0.0353684	0	ANGPTL4_ITGAV_ITGB3	Angptl4 - (Itgav+Itgb3)	ANGPTL	Secreted Signaling	PMID: 30049845
403	FB I	FB V	Angptl4	ITGAV_ITGB3	0.0101481	0	ANGPTL4_ITGAV_ITGB3	Angptl4 - (Itgav+Itgb3)	ANGPTL	Secreted Signaling	PMID: 30049845
404	FB II	FB V	Angptl4	ITGAV_ITGB3	0.00783028	0	ANGPTL4_ITGAV_ITGB3	Angptl4 - (Itgav+Itgb3)	ANGPTL	Secreted Signaling	PMID: 30049845
405	FB III	FB V	Angptl4	ITGAV_ITGB3	0.0169208	0	ANGPTL4_ITGAV_ITGB3	Angptl4 - (Itgav+Itgb3)	ANGPTL	Secreted Signaling	PMID: 30049845
406	FB IV	FB V	Angptl4	ITGAV_ITGB3	0.0075826	0	ANGPTL4_ITGAV_ITGB3	Angptl4 - (Itgav+Itgb3)	ANGPTL	Secreted Signaling	PMID: 30049845
407	FB V	FB V	Angptl4	ITGAV_ITGB3	0.0276236	0	ANGPTL4_ITGAV_ITGB3	Angptl4 - (Itgav+Itgb3)	ANGPTL	Secreted Signaling	PMID: 30049845
408	FB I	FB I	Angptl4	Cdh11	0.00417604	0	ANGPTL4_CDH11	Angptl4 - Cdh11	ANGPTL	Secreted Signaling	PMID: 30049845
409	FB III	FB I	Angptl4	Cdh11	0.00699119	0	ANGPTL4_CDH11	Angptl4 - Cdh11	ANGPTL	Secreted Signaling	PMID: 30049845
410	FB V	FB I	Angptl4	Cdh11	0.0114866	0	ANGPTL4_CDH11	Angptl4 - Cdh11	ANGPTL	Secreted Signaling	PMID: 30049845
411	FB III	FB II	Angptl4	Cdh11	0.00472383	0	ANGPTL4_CDH11	Angptl4 - Cdh11	ANGPTL	Secreted Signaling	PMID: 30049845
412	FB V	FB II	Angptl4	Cdh11	0.00777274	0	ANGPTL4_CDH11	Angptl4 - Cdh11	ANGPTL	Secreted Signaling	PMID: 30049845
413	FB I	FB III	Angptl4	Cdh11	0.00913587	0	ANGPTL4_CDH11	Angptl4 - Cdh11	ANGPTL	Secreted Signaling	PMID: 30049845
414	FB II	FB III	Angptl4	Cdh11	0.00704756	0	ANGPTL4_CDH11	Angptl4 - Cdh11	ANGPTL	Secreted Signaling	PMID: 30049845
415	FB III	FB III	Angptl4	Cdh11	0.0152434	0	ANGPTL4_CDH11	Angptl4 - Cdh11	ANGPTL	Secreted Signaling	PMID: 30049845
416	FB IV	FB III	Angptl4	Cdh11	0.00682447	0	ANGPTL4_CDH11	Angptl4 - Cdh11	ANGPTL	Secreted Signaling	PMID: 30049845
417	FB V	FB III	Angptl4	Cdh11	0.024912	0	ANGPTL4_CDH11	Angptl4 - Cdh11	ANGPTL	Secreted Signaling	PMID: 30049845
418	FB I	FB IV	Angptl4	Cdh11	0.014689	0	ANGPTL4_CDH11	Angptl4 - Cdh11	ANGPTL	Secreted Signaling	PMID: 30049845
419	FB II	FB IV	Angptl4	Cdh11	0.0113458	0	ANGPTL4_CDH11	Angptl4 - Cdh11	ANGPTL	Secreted Signaling	PMID: 30049845
420	FB III	FB IV	Angptl4	Cdh11	0.0244173	0	ANGPTL4_CDH11	Angptl4 - Cdh11	ANGPTL	Secreted Signaling	PMID: 30049845
421	FB IV	FB IV	Angptl4	Cdh11	0.0109882	0	ANGPTL4_CDH11	Angptl4 - Cdh11	ANGPTL	Secreted Signaling	PMID: 30049845
422	FB V	FB IV	Angptl4	Cdh11	0.0396704	0	ANGPTL4_CDH11	Angptl4 - Cdh11	ANGPTL	Secreted Signaling	PMID: 30049845
423	FB I	FB V	Angptl4	Cdh11	0.00974326	0	ANGPTL4_CDH11	Angptl4 - Cdh11	ANGPTL	Secreted Signaling	PMID: 30049845
424	FB II	FB V	Angptl4	Cdh11	0.00751717	0	ANGPTL4_CDH11	Angptl4 - Cdh11	ANGPTL	Secreted Signaling	PMID: 30049845
425	FB III	FB V	Angptl4	Cdh11	0.0162502	0	ANGPTL4_CDH11	Angptl4 - Cdh11	ANGPTL	Secreted Signaling	PMID: 30049845
426	FB IV	FB V	Angptl4	Cdh11	0.00727932	0	ANGPTL4_CDH11	Angptl4 - Cdh11	ANGPTL	Secreted Signaling	PMID: 30049845
427	FB V	FB V	Angptl4	Cdh11	0.0265402	0	ANGPTL4_CDH11	Angptl4 - Cdh11	ANGPTL	Secreted Signaling	PMID: 30049845
428	FB I	FB I	Angptl4	Sdc1	0.0170605	0	ANGPTL4_SDC1	Angptl4 - Sdc1	ANGPTL	Secreted Signaling	PMID: 29017031
429	FB II	FB I	Angptl4	Sdc1	0.0131848	0	ANGPTL4_SDC1	Angptl4 - Sdc1	ANGPTL	Secreted Signaling	PMID: 29017031
430	FB III	FB I	Angptl4	Sdc1	0.0283144	0	ANGPTL4_SDC1	Angptl4 - Sdc1	ANGPTL	Secreted Signaling	PMID: 29017031
431	FB IV	FB I	Angptl4	Sdc1	0.01277	0	ANGPTL4_SDC1	Angptl4 - Sdc1	ANGPTL	Secreted Signaling	PMID: 29017031
432	FB V	FB I	Angptl4	Sdc1	0.0458874	0	ANGPTL4_SDC1	Angptl4 - Sdc1	ANGPTL	Secreted Signaling	PMID: 29017031
433	FB I	FB IV	Angptl4	Sdc1	0.0146617	0	ANGPTL4_SDC1	Angptl4 - Sdc1	ANGPTL	Secreted Signaling	PMID: 29017031
434	FB III	FB IV	Angptl4	Sdc1	0.0243725	0	ANGPTL4_SDC1	Angptl4 - Sdc1	ANGPTL	Secreted Signaling	PMID: 29017031
435	FB V	FB IV	Angptl4	Sdc1	0.0395987	0	ANGPTL4_SDC1	Angptl4 - Sdc1	ANGPTL	Secreted Signaling	PMID: 29017031
436	FB I	EPI II	Angptl4	Sdc1	0.0215148	0	ANGPTL4_SDC1	Angptl4 - Sdc1	ANGPTL	Secreted Signaling	PMID: 29017031
437	FB II	EPI II	Angptl4	Sdc1	0.0166444	0	ANGPTL4_SDC1	Angptl4 - Sdc1	ANGPTL	Secreted Signaling	PMID: 29017031
438	FB III	EPI II	Angptl4	Sdc1	0.0356005	0	ANGPTL4_SDC1	Angptl4 - Sdc1	ANGPTL	Secreted Signaling	PMID: 29017031
439	FB IV	EPI II	Angptl4	Sdc1	0.0161225	0	ANGPTL4_SDC1	Angptl4 - Sdc1	ANGPTL	Secreted Signaling	PMID: 29017031
440	FB V	EPI II	Angptl4	Sdc1	0.0574283	0	ANGPTL4_SDC1	Angptl4 - Sdc1	ANGPTL	Secreted Signaling	PMID: 29017031
441	FB I	FB V	Angptl4	Sdc1	0.0155754	0	ANGPTL4_SDC1	Angptl4 - Sdc1	ANGPTL	Secreted Signaling	PMID: 29017031
442	FB II	FB V	Angptl4	Sdc1	0.012033	0.01	ANGPTL4_SDC1	Angptl4 - Sdc1	ANGPTL	Secreted Signaling	PMID: 29017031
443	FB III	FB V	Angptl4	Sdc1	0.0258755	0	ANGPTL4_SDC1	Angptl4 - Sdc1	ANGPTL	Secreted Signaling	PMID: 29017031
444	FB IV	FB V	Angptl4	Sdc1	0.011654	0.03	ANGPTL4_SDC1	Angptl4 - Sdc1	ANGPTL	Secreted Signaling	PMID: 29017031
445	FB V	FB V	Angptl4	Sdc1	0.0420003	0	ANGPTL4_SDC1	Angptl4 - Sdc1	ANGPTL	Secreted Signaling	PMID: 29017031
446	FB I	FB I	Angptl4	Sdc2	0.00256178	0	ANGPTL4_SDC2	Angptl4 - Sdc2	ANGPTL	Secreted Signaling	PMID: 29017031
447	FB III	FB I	Angptl4	Sdc2	0.00429342	0	ANGPTL4_SDC2	Angptl4 - Sdc2	ANGPTL	Secreted Signaling	PMID: 29017031
448	FB V	FB I	Angptl4	Sdc2	0.00706651	0	ANGPTL4_SDC2	Angptl4 - Sdc2	ANGPTL	Secreted Signaling	PMID: 29017031
449	FB III	FB II	Angptl4	Sdc2	0.00359289	0	ANGPTL4_SDC2	Angptl4 - Sdc2	ANGPTL	Secreted Signaling	PMID: 29017031
450	FB V	FB II	Angptl4	Sdc2	0.00591619	0	ANGPTL4_SDC2	Angptl4 - Sdc2	ANGPTL	Secreted Signaling	PMID: 29017031
451	FB III	FB III	Angptl4	Sdc2	0.00421764	0	ANGPTL4_SDC2	Angptl4 - Sdc2	ANGPTL	Secreted Signaling	PMID: 29017031
452	FB V	FB III	Angptl4	Sdc2	0.00694212	0	ANGPTL4_SDC2	Angptl4 - Sdc2	ANGPTL	Secreted Signaling	PMID: 29017031
453	FB I	FB IV	Angptl4	Sdc2	0.00989929	0	ANGPTL4_SDC2	Angptl4 - Sdc2	ANGPTL	Secreted Signaling	PMID: 29017031
454	FB II	FB IV	Angptl4	Sdc2	0.00763782	0	ANGPTL4_SDC2	Angptl4 - Sdc2	ANGPTL	Secreted Signaling	PMID: 29017031
455	FB III	FB IV	Angptl4	Sdc2	0.0165087	0	ANGPTL4_SDC2	Angptl4 - Sdc2	ANGPTL	Secreted Signaling	PMID: 29017031
456	FB IV	FB IV	Angptl4	Sdc2	0.00739618	0	ANGPTL4_SDC2	Angptl4 - Sdc2	ANGPTL	Secreted Signaling	PMID: 29017031
457	FB V	FB IV	Angptl4	Sdc2	0.0269578	0	ANGPTL4_SDC2	Angptl4 - Sdc2	ANGPTL	Secreted Signaling	PMID: 29017031
458	FB I	FB V	Angptl4	Sdc2	0.00813704	0	ANGPTL4_SDC2	Angptl4 - Sdc2	ANGPTL	Secreted Signaling	PMID: 29017031
459	FB II	FB V	Angptl4	Sdc2	0.0062756	0	ANGPTL4_SDC2	Angptl4 - Sdc2	ANGPTL	Secreted Signaling	PMID: 29017031
460	FB III	FB V	Angptl4	Sdc2	0.013586	0	ANGPTL4_SDC2	Angptl4 - Sdc2	ANGPTL	Secreted Signaling	PMID: 29017031
461	FB IV	FB V	Angptl4	Sdc2	0.00607679	0	ANGPTL4_SDC2	Angptl4 - Sdc2	ANGPTL	Secreted Signaling	PMID: 29017031
462	FB V	FB V	Angptl4	Sdc2	0.022227	0	ANGPTL4_SDC2	Angptl4 - Sdc2	ANGPTL	Secreted Signaling	PMID: 29017031
463	FB I	FB I	Angptl4	Sdc4	0.0379969	0	ANGPTL4_SDC4	Angptl4 - Sdc4	ANGPTL	Secreted Signaling	PMID: 29017031
464	FB II	FB I	Angptl4	Sdc4	0.0295079	0	ANGPTL4_SDC4	Angptl4 - Sdc4	ANGPTL	Secreted Signaling	PMID: 29017031
465	FB III	FB I	Angptl4	Sdc4	0.0621876	0	ANGPTL4_SDC4	Angptl4 - Sdc4	ANGPTL	Secreted Signaling	PMID: 29017031
466	FB IV	FB I	Angptl4	Sdc4	0.0285943	0	ANGPTL4_SDC4	Angptl4 - Sdc4	ANGPTL	Secreted Signaling	PMID: 29017031
467	FB V	FB I	Angptl4	Sdc4	0.0986493	0	ANGPTL4_SDC4	Angptl4 - Sdc4	ANGPTL	Secreted Signaling	PMID: 29017031
468	FB I	FB II	Angptl4	Sdc4	0.0266947	0	ANGPTL4_SDC4	Angptl4 - Sdc4	ANGPTL	Secreted Signaling	PMID: 29017031
469	FB III	FB II	Angptl4	Sdc4	0.0440192	0	ANGPTL4_SDC4	Angptl4 - Sdc4	ANGPTL	Secreted Signaling	PMID: 29017031
470	FB V	FB II	Angptl4	Sdc4	0.0706307	0	ANGPTL4_SDC4	Angptl4 - Sdc4	ANGPTL	Secreted Signaling	PMID: 29017031
471	FB III	FB III	Angptl4	Sdc4	0.038805	0	ANGPTL4_SDC4	Angptl4 - Sdc4	ANGPTL	Secreted Signaling	PMID: 29017031
472	FB V	FB III	Angptl4	Sdc4	0.0624703	0	ANGPTL4_SDC4	Angptl4 - Sdc4	ANGPTL	Secreted Signaling	PMID: 29017031
473	FB I	FB IV	Angptl4	Sdc4	0.0307325	0	ANGPTL4_SDC4	Angptl4 - Sdc4	ANGPTL	Secreted Signaling	PMID: 29017031
474	FB III	FB IV	Angptl4	Sdc4	0.0505413	0	ANGPTL4_SDC4	Angptl4 - Sdc4	ANGPTL	Secreted Signaling	PMID: 29017031
475	FB V	FB IV	Angptl4	Sdc4	0.0807625	0	ANGPTL4_SDC4	Angptl4 - Sdc4	ANGPTL	Secreted Signaling	PMID: 29017031
476	FB III	EPI I	Angptl4	Sdc4	0.0331469	0	ANGPTL4_SDC4	Angptl4 - Sdc4	ANGPTL	Secreted Signaling	PMID: 29017031
477	FB V	EPI I	Angptl4	Sdc4	0.0535538	0.01	ANGPTL4_SDC4	Angptl4 - Sdc4	ANGPTL	Secreted Signaling	PMID: 29017031
478	FB III	EPI II	Angptl4	Sdc4	0.0296693	0	ANGPTL4_SDC4	Angptl4 - Sdc4	ANGPTL	Secreted Signaling	PMID: 29017031
479	FB V	EPI II	Angptl4	Sdc4	0.0480417	0.02	ANGPTL4_SDC4	Angptl4 - Sdc4	ANGPTL	Secreted Signaling	PMID: 29017031
480	FB I	FB V	Angptl4	Sdc4	0.0285086	0	ANGPTL4_SDC4	Angptl4 - Sdc4	ANGPTL	Secreted Signaling	PMID: 29017031
481	FB III	FB V	Angptl4	Sdc4	0.0469534	0	ANGPTL4_SDC4	Angptl4 - Sdc4	ANGPTL	Secreted Signaling	PMID: 29017031
482	FB V	FB V	Angptl4	Sdc4	0.0751993	0	ANGPTL4_SDC4	Angptl4 - Sdc4	ANGPTL	Secreted Signaling	PMID: 29017031
483	FB I	FB I	Mdk	Sdc1	0.00717572	0	MDK_SDC1	Mdk - Sdc1	MK	Secreted Signaling	PMID: 28356350
484	FB I	FB II	Mdk	Sdc1	0.00166958	0	MDK_SDC1	Mdk - Sdc1	MK	Secreted Signaling	PMID: 28356350
485	FB I	FB III	Mdk	Sdc1	0.0012	0	MDK_SDC1	Mdk - Sdc1	MK	Secreted Signaling	PMID: 28356350
486	FB I	FB IV	Mdk	Sdc1	0.00615807	0	MDK_SDC1	Mdk - Sdc1	MK	Secreted Signaling	PMID: 28356350
487	FB I	EPI I	Mdk	Sdc1	0.00198508	0	MDK_SDC1	Mdk - Sdc1	MK	Secreted Signaling	PMID: 28356350
488	FB I	EPI II	Mdk	Sdc1	0.00907305	0	MDK_SDC1	Mdk - Sdc1	MK	Secreted Signaling	PMID: 28356350
489	FB I	FB V	Mdk	Sdc1	0.00654537	0	MDK_SDC1	Mdk - Sdc1	MK	Secreted Signaling	PMID: 28356350
490	FB I	FB I	Mdk	Sdc2	0.00106837	0	MDK_SDC2	Mdk - Sdc2	MK	Secreted Signaling	PMID: 28356350
491	FB I	FB II	Mdk	Sdc2	0.000893573	0	MDK_SDC2	Mdk - Sdc2	MK	Secreted Signaling	PMID: 28356350
492	FB I	FB III	Mdk	Sdc2	0.00104945	0	MDK_SDC2	Mdk - Sdc2	MK	Secreted Signaling	PMID: 28356350
493	FB I	FB IV	Mdk	Sdc2	0.00414618	0	MDK_SDC2	Mdk - Sdc2	MK	Secreted Signaling	PMID: 28356350
494	FB I	FB V	Mdk	Sdc2	0.00340457	0	MDK_SDC2	Mdk - Sdc2	MK	Secreted Signaling	PMID: 28356350
495	FB I	FB I	Mdk	Sdc4	0.0161813	0	MDK_SDC4	Mdk - Sdc4	MK	Secreted Signaling	PMID: 28356350
496	FB I	FB II	Mdk	Sdc4	0.011292	0	MDK_SDC4	Mdk - Sdc4	MK	Secreted Signaling	PMID: 28356350
497	FB I	FB III	Mdk	Sdc4	0.00991427	0	MDK_SDC4	Mdk - Sdc4	MK	Secreted Signaling	PMID: 28356350
498	FB I	FB IV	Mdk	Sdc4	0.0130312	0	MDK_SDC4	Mdk - Sdc4	MK	Secreted Signaling	PMID: 28356350
499	FB I	EPI I	Mdk	Sdc4	0.00843173	0	MDK_SDC4	Mdk - Sdc4	MK	Secreted Signaling	PMID: 28356350
500	FB I	EPI II	Mdk	Sdc4	0.00752694	0	MDK_SDC4	Mdk - Sdc4	MK	Secreted Signaling	PMID: 28356350
501	FB I	FB V	Mdk	Sdc4	0.0120723	0	MDK_SDC4	Mdk - Sdc4	MK	Secreted Signaling	PMID: 28356350
502	FB I	EPI II	Mdk	ITGA6_ITGB1	0.00223761	0	MDK_ITGA6_ITGB1	Mdk - (Itga6+Itgb1)	MK	Secreted Signaling	PMID: 28356350
503	FB I	FB I	Mdk	Lrp1	0.0148485	0	MDK_LRP1	Mdk - Lrp1	MK	Secreted Signaling	PMID: 28356350
504	FB I	FB II	Mdk	Lrp1	0.0128026	0	MDK_LRP1	Mdk - Lrp1	MK	Secreted Signaling	PMID: 28356350
505	FB I	FB III	Mdk	Lrp1	0.014684	0	MDK_LRP1	Mdk - Lrp1	MK	Secreted Signaling	PMID: 28356350
506	FB I	FB IV	Mdk	Lrp1	0.0149832	0	MDK_LRP1	Mdk - Lrp1	MK	Secreted Signaling	PMID: 28356350
507	FB I	EPI II	Mdk	Lrp1	0.000820924	0	MDK_LRP1	Mdk - Lrp1	MK	Secreted Signaling	PMID: 28356350
508	FB I	FB V	Mdk	Lrp1	0.0146517	0	MDK_LRP1	Mdk - Lrp1	MK	Secreted Signaling	PMID: 28356350
509	FB I	FB I	Mdk	Ncl	0.00736629	0	MDK_NCL	Mdk - Ncl	MK	Secreted Signaling	PMID: 28356350
510	FB I	FB II	Mdk	Ncl	0.00812952	0	MDK_NCL	Mdk - Ncl	MK	Secreted Signaling	PMID: 28356350
511	FB I	FB III	Mdk	Ncl	0.00876387	0	MDK_NCL	Mdk - Ncl	MK	Secreted Signaling	PMID: 28356350
512	FB I	FB IV	Mdk	Ncl	0.00839183	0	MDK_NCL	Mdk - Ncl	MK	Secreted Signaling	PMID: 28356350
513	FB I	EPI I	Mdk	Ncl	0.0155338	0	MDK_NCL	Mdk - Ncl	MK	Secreted Signaling	PMID: 28356350
514	FB I	EPI II	Mdk	Ncl	0.00746675	0	MDK_NCL	Mdk - Ncl	MK	Secreted Signaling	PMID: 28356350
515	FB I	FB V	Mdk	Ncl	0.00914796	0	MDK_NCL	Mdk - Ncl	MK	Secreted Signaling	PMID: 28356350
516	FB IV	FB I	Postn	ITGAV_ITGB3	0.00329198	0	POSTN_ITGAV_ITGB3	Postn - (Itgav+Itgb3)	PERIOSTIN	Secreted Signaling	PMID: 26721738
517	FB V	FB I	Postn	ITGAV_ITGB3	0.00195597	0	POSTN_ITGAV_ITGB3	Postn - (Itgav+Itgb3)	PERIOSTIN	Secreted Signaling	PMID: 26721738
518	FB IV	FB II	Postn	ITGAV_ITGB3	0.00522304	0	POSTN_ITGAV_ITGB3	Postn - (Itgav+Itgb3)	PERIOSTIN	Secreted Signaling	PMID: 26721738
519	FB V	FB II	Postn	ITGAV_ITGB3	0.00310576	0	POSTN_ITGAV_ITGB3	Postn - (Itgav+Itgb3)	PERIOSTIN	Secreted Signaling	PMID: 26721738
520	FB IV	FB III	Postn	ITGAV_ITGB3	0.0124459	0	POSTN_ITGAV_ITGB3	Postn - (Itgav+Itgb3)	PERIOSTIN	Secreted Signaling	PMID: 26721738
521	FB V	FB III	Postn	ITGAV_ITGB3	0.00742256	0	POSTN_ITGAV_ITGB3	Postn - (Itgav+Itgb3)	PERIOSTIN	Secreted Signaling	PMID: 26721738
522	FB IV	FB IV	Postn	ITGAV_ITGB3	0.00938135	0	POSTN_ITGAV_ITGB3	Postn - (Itgav+Itgb3)	PERIOSTIN	Secreted Signaling	PMID: 26721738
523	FB V	FB IV	Postn	ITGAV_ITGB3	0.00558788	0	POSTN_ITGAV_ITGB3	Postn - (Itgav+Itgb3)	PERIOSTIN	Secreted Signaling	PMID: 26721738
524	FB IV	FB V	Postn	ITGAV_ITGB3	0.00728408	0	POSTN_ITGAV_ITGB3	Postn - (Itgav+Itgb3)	PERIOSTIN	Secreted Signaling	PMID: 26721738
525	FB V	FB V	Postn	ITGAV_ITGB3	0.00433496	0	POSTN_ITGAV_ITGB3	Postn - (Itgav+Itgb3)	PERIOSTIN	Secreted Signaling	PMID: 26721738
526	FB IV	FB I	Postn	ITGAV_ITGB5	0.00556446	0	POSTN_ITGAV_ITGB5	Postn - (Itgav+Itgb5)	PERIOSTIN	Secreted Signaling	PMID: 26721738
527	FB V	FB I	Postn	ITGAV_ITGB5	0.00330924	0	POSTN_ITGAV_ITGB5	Postn - (Itgav+Itgb5)	PERIOSTIN	Secreted Signaling	PMID: 26721738
528	FB IV	FB II	Postn	ITGAV_ITGB5	0.0046833	0	POSTN_ITGAV_ITGB5	Postn - (Itgav+Itgb5)	PERIOSTIN	Secreted Signaling	PMID: 26721738
529	FB V	FB II	Postn	ITGAV_ITGB5	0.00278421	0	POSTN_ITGAV_ITGB5	Postn - (Itgav+Itgb5)	PERIOSTIN	Secreted Signaling	PMID: 26721738
530	FB IV	FB III	Postn	ITGAV_ITGB5	0.00991675	0	POSTN_ITGAV_ITGB5	Postn - (Itgav+Itgb5)	PERIOSTIN	Secreted Signaling	PMID: 26721738
531	FB V	FB III	Postn	ITGAV_ITGB5	0.00590808	0	POSTN_ITGAV_ITGB5	Postn - (Itgav+Itgb5)	PERIOSTIN	Secreted Signaling	PMID: 26721738
532	FB IV	FB IV	Postn	ITGAV_ITGB5	0.00971165	0	POSTN_ITGAV_ITGB5	Postn - (Itgav+Itgb5)	PERIOSTIN	Secreted Signaling	PMID: 26721738
533	FB V	FB IV	Postn	ITGAV_ITGB5	0.0057854	0	POSTN_ITGAV_ITGB5	Postn - (Itgav+Itgb5)	PERIOSTIN	Secreted Signaling	PMID: 26721738
534	FB IV	FB V	Postn	ITGAV_ITGB5	0.00426992	0	POSTN_ITGAV_ITGB5	Postn - (Itgav+Itgb5)	PERIOSTIN	Secreted Signaling	PMID: 26721738
535	FB V	FB V	Postn	ITGAV_ITGB5	0.00253803	0	POSTN_ITGAV_ITGB5	Postn - (Itgav+Itgb5)	PERIOSTIN	Secreted Signaling	PMID: 26721738
536	EPI II	FB V	Sema3c	NRP1_NRP2	0.0028659	0	SEMA3C_NRP1_NRP2	Sema3c - (Nrp1+Nrp2)	SEMA3	Secreted Signaling	PMID: 27533782
537	FB V	FB V	Sema3c	NRP1_NRP2	0.00293664	0	SEMA3C_NRP1_NRP2	Sema3c - (Nrp1+Nrp2)	SEMA3	Secreted Signaling	PMID: 27533782
538	EPI II	FB V	Sema3c	Plxnd1	0.00104274	0	SEMA3C_PLXND1	Sema3c - Plxnd1	SEMA3	Secreted Signaling	PMID: 27533782
539	FB V	FB V	Sema3c	Plxnd1	0.00106853	0	SEMA3C_PLXND1	Sema3c - Plxnd1	SEMA3	Secreted Signaling	PMID: 27533782
540	FB I	FB III	Adm	Calcrl	0.0166401	0	ADM_CALCRL	Adm - Calcrl	CALCR	Secreted Signaling	KEGG: mmu04080
541	FB II	FB III	Adm	Calcrl	0.00306741	0	ADM_CALCRL	Adm - Calcrl	CALCR	Secreted Signaling	KEGG: mmu04080
542	FB III	FB III	Adm	Calcrl	0.00105139	0	ADM_CALCRL	Adm - Calcrl	CALCR	Secreted Signaling	KEGG: mmu04080
543	FB IV	FB III	Adm	Calcrl	0.00783944	0	ADM_CALCRL	Adm - Calcrl	CALCR	Secreted Signaling	KEGG: mmu04080
544	FB I	FB V	Adm	Calcrl	0.0138745	0	ADM_CALCRL	Adm - Calcrl	CALCR	Secreted Signaling	KEGG: mmu04080
545	FB II	FB V	Adm	Calcrl	0.00255176	0	ADM_CALCRL	Adm - Calcrl	CALCR	Secreted Signaling	KEGG: mmu04080
546	FB III	FB V	Adm	Calcrl	0.00087435	0	ADM_CALCRL	Adm - Calcrl	CALCR	Secreted Signaling	KEGG: mmu04080
547	FB IV	FB V	Adm	Calcrl	0.00652683	0	ADM_CALCRL	Adm - Calcrl	CALCR	Secreted Signaling	KEGG: mmu04080
548	EPI II	FB I	Gas6	Axl	0.00211723	0	GAS6_AXL	Gas6 - Axl	GAS	Secreted Signaling	PMID: 27801848
549	EPI II	FB II	Gas6	Axl	0.000649114	0	GAS6_AXL	Gas6 - Axl	GAS	Secreted Signaling	PMID: 27801848
550	EPI II	FB III	Gas6	Axl	0.00095002	0	GAS6_AXL	Gas6 - Axl	GAS	Secreted Signaling	PMID: 27801848
551	EPI II	FB IV	Gas6	Axl	0.00267	0	GAS6_AXL	Gas6 - Axl	GAS	Secreted Signaling	PMID: 27801848
552	EPI II	EPI II	Gas6	Axl	0.000284491	0	GAS6_AXL	Gas6 - Axl	GAS	Secreted Signaling	PMID: 27801848
553	EPI II	FB V	Gas6	Axl	0.00157044	0	GAS6_AXL	Gas6 - Axl	GAS	Secreted Signaling	PMID: 27801848
554	FB I	FB I	Pros1	Axl	0.0147316	0	PROS1_AXL	Pros1 - Axl	PROS	Secreted Signaling	PMID: 29531161
555	FB II	FB I	Pros1	Axl	0.0118366	0	PROS1_AXL	Pros1 - Axl	PROS	Secreted Signaling	PMID: 29531161
556	FB III	FB I	Pros1	Axl	0.0278868	0	PROS1_AXL	Pros1 - Axl	PROS	Secreted Signaling	PMID: 29531161
557	FB IV	FB I	Pros1	Axl	0.0326902	0	PROS1_AXL	Pros1 - Axl	PROS	Secreted Signaling	PMID: 29531161
558	FB V	FB I	Pros1	Axl	0.0231315	0	PROS1_AXL	Pros1 - Axl	PROS	Secreted Signaling	PMID: 29531161
559	FB IV	FB II	Pros1	Axl	0.0102399	0	PROS1_AXL	Pros1 - Axl	PROS	Secreted Signaling	PMID: 29531161
560	FB III	FB III	Pros1	Axl	0.0126938	0	PROS1_AXL	Pros1 - Axl	PROS	Secreted Signaling	PMID: 29531161
561	FB IV	FB III	Pros1	Axl	0.0149204	0	PROS1_AXL	Pros1 - Axl	PROS	Secreted Signaling	PMID: 29531161
562	FB V	FB III	Pros1	Axl	0.0105012	0.03	PROS1_AXL	Pros1 - Axl	PROS	Secreted Signaling	PMID: 29531161
563	FB I	FB IV	Pros1	Axl	0.0185167	0	PROS1_AXL	Pros1 - Axl	PROS	Secreted Signaling	PMID: 29531161
564	FB II	FB IV	Pros1	Axl	0.014889	0	PROS1_AXL	Pros1 - Axl	PROS	Secreted Signaling	PMID: 29531161
565	FB III	FB IV	Pros1	Axl	0.034932	0	PROS1_AXL	Pros1 - Axl	PROS	Secreted Signaling	PMID: 29531161
566	FB IV	FB IV	Pros1	Axl	0.0408978	0	PROS1_AXL	Pros1 - Axl	PROS	Secreted Signaling	PMID: 29531161
567	FB V	FB IV	Pros1	Axl	0.0290112	0	PROS1_AXL	Pros1 - Axl	PROS	Secreted Signaling	PMID: 29531161
568	FB I	FB V	Pros1	Axl	0.0109629	0	PROS1_AXL	Pros1 - Axl	PROS	Secreted Signaling	PMID: 29531161
569	FB III	FB V	Pros1	Axl	0.0208237	0	PROS1_AXL	Pros1 - Axl	PROS	Secreted Signaling	PMID: 29531161
570	FB IV	FB V	Pros1	Axl	0.0244411	0	PROS1_AXL	Pros1 - Axl	PROS	Secreted Signaling	PMID: 29531161
571	FB V	FB V	Pros1	Axl	0.0172515	0.01	PROS1_AXL	Pros1 - Axl	PROS	Secreted Signaling	PMID: 29531161
572	FB III	FB I	Lgals9	Cd44	0.00170603	0	LGALS9_CD44	Lgals9 - Cd44	GALECTIN	Secreted Signaling	PMID: 25065622
573	FB III	FB III	Lgals9	Cd44	0.000694644	0	LGALS9_CD44	Lgals9 - Cd44	GALECTIN	Secreted Signaling	PMID: 25065622
574	FB III	FB IV	Lgals9	Cd44	0.00154788	0	LGALS9_CD44	Lgals9 - Cd44	GALECTIN	Secreted Signaling	PMID: 25065622
575	FB III	EPI I	Lgals9	Cd44	0.00505613	0	LGALS9_CD44	Lgals9 - Cd44	GALECTIN	Secreted Signaling	PMID: 25065622
576	FB III	EPI II	Lgals9	Cd44	0.0044856	0	LGALS9_CD44	Lgals9 - Cd44	GALECTIN	Secreted Signaling	PMID: 25065622
577	FB III	FB V	Lgals9	Cd44	0.0010253	0	LGALS9_CD44	Lgals9 - Cd44	GALECTIN	Secreted Signaling	PMID: 25065622
